# Supplementary material for: Genome-wide RNAi selection identifies a regulator of transmission stage-enriched gene families and cell-type differentiation in Trypanosoma brucei
Source: PLoS Pathog. 2017 Mar 23;13(3):e1006279. doi: 10.1371/journal.ppat.1006279 (PMC5380359; doi:10.1371/journal.ppat.1006279)
Supplement: S2 Table — Sheet 1 shows the respective changes in transcript abundance with respect to uninduced cells; other sheets show the respective log FC change of different transcript families regulated by REG9.1. The regulation of the Family 2, 5 and 7 surface phylome families is shown on a histogram in chart “Fam charts”. (XLSX) [file ppat.1006279.s002.xlsx]

## Sheet: ESAG9_REGULATOR_PLUSTET_relativ
Chrom	Coord1	Coord2	Strand	GeneName	Description	logFC	AveExpr	t	P.Value	adj.P.Val	B
Tb927_09	1568075	1568374	reverse	Tb927.9.9890	hypothetical protein, unlikely	4.38	2.19	13.32	0.000124151	0.00967994	2.11
Tb927_09	1295358	1296275	reverse	Tb927.9.7850	hypothetical protein, conserved	3.58	6.11	31.7	3.2e-06	0.00447201	5.26	family 7
Tb927_09	1306911	1307852	reverse	Tb927.9.7900	hypothetical protein, conserved	3.49	3.69	11.49	0.000229976	0.0115365	1.45	family 7
Tb927_09	1301114	1302043	reverse	Tb927.9.7870	hypothetical protein, conserved	3.46	3.52	6.12	0.0029263	0.0246303	-1.43	family 7
Tb927_07	464036	464509	forward	Tb927.7.1940	hypothetical protein	3.2	3.68	9.14	0.00058901	0.0153143	0.41
Tb927_09	1433231	1433530	reverse	Tb927.9.8930	hypothetical protein, unlikely	3.06	2.93	3.12	0.0327128	0.0807258	-4.24
Tb927_09	2554900	2555352	forward	Tb927.9.16070	hypothetical protein	2.87	1.44	13.91	0.000103536	0.00882658	2.3
Tb927_09	1312656	1313597	reverse	Tb927.9.7930	hypothetical protein, conserved	2.83	3.57	8.18	0.000925511	0.0171256	-0.1	family 7
Tb927_07	899464	900114	reverse	Tb927.7.3480	hypothetical protein	2.82	1.41	8.07	0.000975153	0.0171256	-0.16
Tb927_09	1318399	1319334	reverse	Tb927.9.7950	hypothetical protein	2.75	4.36	19.51	2.5e-05	0.00787578	3.68	family 7
Tb927_10	1927864	1928457	forward	Tb927.10.7650	hypothetical protein	2.5	1.25	7.23	0.00152164	0.0194682	-0.67
Tb927_10	2355342	2355677	reverse	Tb927.10.9530	hypothetical protein	2.32	1.66	4.75	0.00764632	0.0374543	-2.56
Tb927_01	12407	12733	reverse	Tb927.1.40	hypothetical protein	2.29	1.14	11.07	0.000267492	0.0123873	1.29
Tb927_04	323947	324501	reverse	Tb927.4.1210	hypothetical protein	2.25	2.12	3	0.0368864	0.0875202	-4.38
Tb927_09	2085233	2085547	reverse	Tb927.9.13180	hypothetical protein, unlikely	2.22	1.9	3.08	0.0339832	0.0825898	-4.29
Tb927_09	2084117	2084254	reverse	Tb927.9.13170	hypothetical protein, unlikely	2.16	1.08	17.14	4.31e-05	0.0080993	3.17
Tb927_11_LH_fork	8417	9364	reverse	Tb927.11.18660	expression site-associated gene 9 (ESAG9), putative	2.13	9.74	20.88	1.88e-05	0.00787578	3.93
Tb927_11_bin	1569658	1570548	reverse	Tb11.v5.0413	expression site-associated gene 9 (ESAG9) protein	2.08	10.6	23.32	1.17e-05	0.00787578	4.32	Family 2
Tb927_09	742016	742144	reverse	Tb927.9.3720	hypothetical protein, unlikely	2.05	3.25	2.2	0.0890233	0.160403	-5.37
Tb927_01	751482	751679	reverse	Tb927.1.3470	hypothetical protein, unlikely	2.02	2.3	2.12	0.0969268	0.170406	-5.46
Tb927_09	166299	167027	reverse	Tb927.9.680	expression site-associated gene (ESAG, pseudogene), putative	2.01	8.46	13.46	0.000118752	0.00944419	2.16
Tb927_05	1433243	1434133	forward	Tb927.5.4620	expression site-associated gene (ESAG) protein, putative	1.99	10.6	20.18	2.17e-05	0.00787578	3.81	Family 2
Tb927_03	121971	123335	reverse	Tb927.3.570	expression site-associated gene (ESAG) protein, putative	1.95	10.84	18.49	3.13e-05	0.00787578	3.47	Family 2
Tb927_09	273003	273242	reverse	Tb927.9.1060	hypothetical protein, unlikely	1.95	2.47	4.18	0.0122083	0.0467823	-3.1
Tb927_09	876153	876620	reverse	Tb927.9.4830	hypothetical protein, unlikely	1.9	3.44	3.21	0.0298372	0.0764251	-4.14
Tb927_01	518951	519181	forward	Tb927.1.2000	hypothetical protein	1.85	3.82	19.17	2.69e-05	0.00787578	3.61
Tb927_11	4846991	4847134	forward	Tb927.11.17880	expression site-associated gene 9 (ESAG9), degenerate	1.83	6.38	16.25	5.39e-05	0.0080993	2.96	Family 2
Tb927_02	1025545	1025997	forward	Tb927.2.5700	small nuclear RNA, U2 snRNA	1.83	2.07	2.27	0.0816661	0.150643	-5.27
Tb927_10	3422592	3422816	reverse	Tb927.10.14060	hypothetical protein	1.82	1.91	2.38	0.0724424	0.138216	-5.14
Tb927_01	724456	725505	forward	Tb927.1.3320	leucine-rich repeat protein (LRRP), putative	1.78	7.95	10.79	0.000298366	0.0127587	1.17
Tb927_09	1735719	1735784	forward	Tb927.9.11020	hypothetical protein, unlikely	1.77	1.68	3.11	0.0329002	0.0809839	-4.25
Tb927_01	1014345	1014479	forward	Tb927.1.5070	hypothetical protein, unlikely	1.75	7.55	21.95	1.52e-05	0.00787578	4.11
Tb927_05	186374	187555	reverse	Tb927.5.410	hypothetical protein	1.73	9.13	15.7	6.24e-05	0.0080993	2.81
Tb927_03	1607474	1608361	reverse	Tb927.3.5760	hypothetical protein, conserved	1.7	10.44	13.13	0.000131882	0.00988097	2.05	Family 2
Tb927_03	645449	646204	reverse	Tb927.3.2580	hypothetical protein, conserved	1.69	7.39	7.27	0.0014894	0.0193419	-0.65	Family 5
Tb927_11	4834105	4834989	reverse	Tb927.11.17850	expression site-associated gene 9 (ESAG9), fragment	1.68	10.07	14.42	8.9e-05	0.00859776	2.46	Family 2
Tb927_05	92029	93411	reverse	Tb927.5.287b	galactokinase (pseudogene)	1.67	8.04	16.15	5.53e-05	0.0080993	2.93
Tb927_03	640907	641563	reverse	Tb927.3.2550	hypothetical protein, conserved	1.67	6.28	9.51	0.000501035	0.0146944	0.59	Family 5
Tb927_09	2488593	2489240	reverse	Tb927.9.15770	hypothetical protein, conserved	1.67	6.5	9.08	0.000606483	0.0153143	0.38
Tb927_11_bin	420271	421452	forward	Tb11.v5.0226	hypothetical protein, conserved	1.67	9.07	8.75	0.000703483	0.0159378	0.21
Tb927_09	883202	883255	forward	Tb927.9.4880	hypothetical protein, unlikely	1.66	1.33	4.57	0.00886487	0.0399387	-2.73
Tb927_10	3049737	3050111	forward	Tb927.10.12580	hypothetical protein	1.66	2.91	2.2	0.0880179	0.159177	-5.35
Tb927_01	281269	281577	reverse	Tb927.1.900	hypothetical protein, unlikely	1.64	4.27	9.73	0.000456322	0.0143992	0.7
Tb927_09	1296556	1297413	reverse	Tb927.9.7860	hypothetical protein, conserved	1.59	4.1	12.01	0.000190958	0.0109705	1.65	Family 7
Tb927_08	359790	364082	reverse	Tb927.8.1130	protein phosphatase with EF-Hand domains, putative	1.58	12.33	22.89	1.27e-05	0.00787578	4.26
Tb927_09	1196291	1197079	reverse	Tb927.9.7340	expression site-associated gene 9 (ESAG9) protein, putative	1.58	11.48	9	0.000628366	0.0153555	0.34	Family 2
Tb927_08	552517	552753	forward	Tb927.8.1660	procyclin-associated gene (pseudogene), putative	1.56	2.97	3.67	0.0191616	0.0589233	-3.63
Tb927_09	2530671	2530952	reverse	Tb927.9.15960	hypothetical protein, unlikely	1.56	1.78	2.22	0.0865339	0.157279	-5.34
Tb927_07	499215	501287	reverse	Tb927.7.2010	retrotransposon hot spot protein 7 (RHS7), putative	1.55	8.06	8.81	0.000684927	0.0159372	0.24
Tb927_10	275676	276170	forward	Tb927.10.1010	hypothetical protein	1.55	2.18	1.47	0.212096	0.3043	-6.27
Tb927_03	643935	644591	reverse	Tb927.3.2570	hypothetical protein, conserved	1.54	6.79	9.05	0.00061459	0.0153143	0.36	Family 5
Tb927_07	504809	506872	reverse	Tb927.7.2020	retrotransposon hot spot protein 7 (RHS7), putative	1.52	8.75	9.06	0.000609531	0.0153143	0.37
Tb927_09	148042	148742	forward	Tb927.9.620	expression site-associated gene (ESAG, pseudogene), putative	1.52	2.26	1.42	0.224232	0.316788	-6.33
Tb927_03	642421	643077	reverse	Tb927.3.2560	hypothetical protein, conserved	1.5	6.7	9.11	0.00059685	0.0153143	0.4	Family 5
Tb927_01	996672	997259	forward	Tb927.1.4920	hypothetical protein	1.5	4.76	2.88	0.0415857	0.0949117	-4.52
Tb927_10	1803751	1804089	reverse	Tb927.10.7170	hypothetical protein	1.5	1.54	2.59	0.0570852	0.11715	-4.87
Tb927_09	690405	690533	forward	Tb927.9.3250	hypothetical protein, unlikely	1.5	1.54	2.58	0.0574766	0.117623	-4.88
Tb927_01	812771	812908	forward	Tb927.1.3770	hypothetical protein, unlikely	1.49	4.4	5.95	0.00326335	0.025584	-1.56
Tb927_11	2958038	2958373	forward	Tb927.11.11070	hypothetical protein, unlikely	1.49	3.53	2.74	0.0483619	0.105433	-4.69
Tb927_05	25865	26680	forward	Tb927.5.150	hypothetical protein, conserved	1.45	8.84	12.31	0.000172263	0.0109705	1.77	Family 2
Tb927_11_bin	1109022	1111106	reverse	Tb11.v5.0353	retrotransposon hot spot (RHS) protein, putative	1.45	8.42	12.13	0.000183159	0.0109705	1.7
Tb927_11	3528761	3529444	forward	Tb927.11.13160	hypothetical protein	1.45	3.85	5.87	0.00344762	0.0261634	-1.63
Tb927_11	2156665	2158512	reverse	Tb927.11.7620	MSP-A, putative	1.44	8.81	7.48	0.00132891	0.0186773	-0.52
Tb927_07	493613	495688	reverse	Tb927.7.2000	retrotransposon hot spot protein 7 (RHS7), putative	1.43	8.45	10.28	0.000363934	0.0135553	0.95
Tb927_09	785002	785118	reverse	Tb927.9.4090	hypothetical protein, unlikely	1.43	3.45	3.25	0.0285347	0.0743543	-4.09
Tb927_10	273248	273730	forward	Tb927.10.1000	hypothetical protein	1.42	7.95	16.54	5e-05	0.0080993	3.03
Tb927_05	123010	123693	forward	Tb927.5.297b	hypothetical protein	1.42	7.44	10.12	0.000387547	0.0137083	0.88
Tb927_09	785517	785807	reverse	Tb927.9.4100	hypothetical protein, unlikely	1.42	4.37	2.4	0.0702341	0.135455	-5.11
Tb927_07	488002	490083	reverse	Tb927.7.1990	retrotransposon hot spot protein (RHS, pseudogene), putative	1.41	8.16	13.18	0.000129544	0.00982323	2.07
Tb927_10	1633224	1633601	forward	Tb927.10.6430	hypothetical protein	1.41	3.83	3.63	0.0199399	0.0605	-3.67
Tb927_01	727719	728189	forward	Tb927.1.3350	hypothetical protein	1.41	4.88	3.32	0.0267314	0.0716401	-4.01
Tb927_11	3232670	3233062	forward	Tb927.11.12100	RNA-binding protein, putative	1.41	10.36	2.36	0.0733289	0.139309	-5.15
Tb927_11_bin	5058621	5059436	reverse	Tb11.v5.0984	hypothetical protein, conserved	1.4	8.9	20.12	2.19e-05	0.00787578	3.8
Tb927_11	3052645	3052845	forward	Tb927.11.11420	hypothetical protein	1.4	1.49	2.04	0.106404	0.181934	-5.56
Tb927_02	1145623	1146582	forward	Tb927.2.6270	iron/ascorbate oxidoreductase family protein, putative	1.38	2.48	9.05	0.000613912	0.0153143	0.36
Tb927_09	877001	877123	forward	Tb927.9.4840	glucose transporter (pseudogene), putative	1.38	4.12	2.86	0.0425025	0.0964191	-4.54
Tb927_09	743104	743367	reverse	Tb927.9.3730	hypothetical protein, unlikely	1.38	1.69	2.52	0.0617948	0.124046	-4.96
Tb927_11	4285613	4286272	forward	Tb927.11.16190	hypothetical protein	1.37	4.2	8.98	0.000634595	0.015428	0.33
Tb927_07	471247	473319	reverse	Tb927.7.1960	retrotransposon hot spot protein 7 (RHS7), putative	1.37	8.3	8.62	0.000747158	0.0161697	0.14
Tb927_10	465937	466431	forward	Tb927.10.1760	hypothetical protein	1.37	5.3	4.66	0.00821707	0.0387931	-2.64
Tb927_05	1295467	1295940	forward	Tb927.5.4000	hypothetical protein	1.37	1.47	2.47	0.0654192	0.128992	-5.03
Tb927_04	1356186	1358195	reverse	Tb927.4.4940	hypothetical protein, conserved	1.36	10.55	16.69	4.82e-05	0.0080993	3.07
Tb927_09	179941	180294	forward	Tb927.9.730	hypothetical protein, conserved	1.35	9.57	22.17	1.46e-05	0.00787578	4.15	Family 2
Tb927_03	1173210	1174436	reverse	Tb927.3.4180	hypothetical protein	1.35	10.72	19.81	2.34e-05	0.00787578	3.74
Tb927_07	482414	484495	reverse	Tb927.7.1980	retrotransposon hot spot protein 7 (RHS7), putative	1.34	8.13	7.95	0.00103897	0.0173563	-0.23
Tb927_11	2467063	2468238	forward	Tb927.11.8990	cation transporter, putative	1.33	9.62	6.69	0.00206201	0.0218296	-1.03
Tb927_09	1205268	1206044	reverse	Tb927.9.7370	expression site-associated gene 9 (ESAG9) protein, putative	1.32	10.03	20.97	1.84e-05	0.00787578	3.95	Family 2
Tb927_11_bin	342454	342948	reverse	Tb11.v5.0211	galactokinase-like protein, putative	1.32	6.97	8.06	0.000981845	0.0171312	-0.17
Tb927_01	979335	979487	forward	Tb927.1.4770	hypothetical protein, unlikely	1.32	3.7	1.83	0.136829	0.217213	-5.83
Tb927_05	292578	293087	reverse	Tb05.30F7.410	hypothetical protein	1.32	2.16	1.22	0.28526	0.381674	-6.56
Tb927_09	179479	179889	forward	Tb927.9.720	hypothetical protein, conserved	1.31	8.55	15.43	6.71e-05	0.00812524	2.74	Family 2
Tb927_07	476850	478910	reverse	Tb927.7.1970	retrotransposon hot spot protein 7 (RHS7), putative	1.31	8.29	9.38	0.000529239	0.0150058	0.53
Tb927_10	3049384	3049722	reverse	Tb927.10.12570	hypothetical protein	1.31	2.73	3.72	0.0183335	0.0574618	-3.58
Tb927_07	1619358	1619909	forward	Tb927.7.6010	hypothetical protein	1.29	3.63	8.16	0.000934694	0.0171256	-0.11
Tb927_08	2091209	2092798	forward	Tb927.8.7290	hypothetical protein, conserved	1.29	8.01	5.4	0.00474374	0.0300474	-2
Tb927_03	98736	99841	forward	Tb927.3.460	expression site-associated gene (ESAG, pseudogene), putative	1.29	3.6	4.89	0.0068989	0.0358201	-2.44
Tb927_11_RH_fork	364669	365765	reverse	Tb927.11.19650	expression site-associated gene (ESAG, pseudogene), putative	1.27	2.43	2.39	0.071221	0.136631	-5.12
Tb927_10	1134811	1135551	reverse	Tb927.10.4380	hypothetical protein	1.26	8.05	8.66	0.000732571	0.01615	0.16
Tb927_09	1311506	1311814	reverse	Tb927.9.7920	hypothetical protein, conserved	1.25	8.01	14.44	8.86e-05	0.00859776	2.46
Tb927_09	688376	688633	reverse	Tb927.9.3200	hypothetical protein, unlikely	1.25	4.54	3.84	0.0163992	0.0541839	-3.45
Tb927_03	1592952	1593944	forward	Tb927.3.5690	hypothetical protein, conserved	1.23	8.68	9.28	0.000554237	0.0151864	0.48
Tb927_11_RH_fork	423551	424180	reverse	Tb927.11.19860	hypothetical protein	1.23	2.9	5.81	0.00359776	0.026696	-1.68
Tb927_10	2357494	2358033	forward	Tb927.10.9550	hypothetical protein	1.22	5.55	3.83	0.0165973	0.0545365	-3.46
Tb927_06	486546	487112	reverse	Tb927.6.1300	hypothetical protein	1.22	3.85	1.9	0.125401	0.203429	-5.73
Tb927_01	511620	511964	forward	Tb927.1.1940	hypothetical protein, unlikely	1.21	8.03	10.99	0.000275609	0.0124815	1.26
Tb927_11_bin	2118143	2119606	reverse	Tb11.v5.0511	Gp63-3 surface protease homolog, putative	1.21	8.18	6.89	0.00183677	0.0208986	-0.89
Tb927_02	959690	960865	forward	Tb927.2.5384	retrotransposon hot spot protein (RHS, pseudogene), putative	1.19	6.41	3.35	0.0259485	0.070196	-3.98
Tb927_05	747952	748302	forward	Tb927.5.2160	hypothetical protein, conserved	1.18	10.01	19.2	2.67e-05	0.00787578	3.62
Tb927_01	729441	729884	reverse	Tb927.1.3370	hypothetical protein, unlikely	1.18	6.87	7.87	0.00108395	0.017497	-0.28
Tb927_07	1624431	1624982	reverse	Tb927.7.6030	hypothetical protein	1.18	2.99	4.21	0.0119165	0.0463315	-3.08
Tb927_02	235206	235442	forward	Tb927.2.1290	hypothetical protein	1.18	4.69	4.05	0.0135978	0.049435	-3.23
Tb927_06	96775	98280	reverse	Tb927.6.210	leucine-rich repeat protein (LRRP, pseudogene), putative	1.18	6.39	3.89	0.0156905	0.0528709	-3.4
Tb927_07	1794724	1795431	reverse	Tb927.7.6570	hypothetical protein, conserved	1.17	10.42	9.08	0.000606506	0.0153143	0.38
Tb927_09	2480111	2480758	reverse	Tb927.9.15740	hypothetical protein, conserved	1.16	6.69	8.32	0.000864181	0.0167368	-0.02
Tb927_03	1583404	1584075	forward	Tb927.3.5670	hypothetical protein	1.16	8.85	7.32	0.00144541	0.0191543	-0.61	Family 5
Tb927_09	1616825	1617202	reverse	Tb927.9.10280	predicted zinc finger protein	1.16	6.68	4.43	0.00991021	0.0421465	-2.86
Tb927_09	1120093	1120476	forward	Tb927.9.6820	hypothetical protein, unlikely	1.16	2.37	1.93	0.121052	0.198446	-5.7
Tb927_02	1028398	1028763	forward	Tb927.2.5720	hypothetical protein	1.15	5.05	6.72	0.00203687	0.0217608	-1.01
Tb927_11	3200652	3201617	forward	Tb927.11.11960	hypothetical protein, conserved	1.15	8.15	4.72	0.00787614	0.0380466	-2.59
Tb927_06	993642	995019	forward	Tb927.6.3390	expression site-associated gene (ESAG, pseudogene), putative	1.14	5.68	8.63	0.000743354	0.0161589	0.15
Tb927_07	465663	467735	reverse	Tb927.7.1950	retrotransposon hot spot protein 7 (RHS7), putative	1.14	8.08	5.26	0.00524229	0.0314795	-2.12
Tb927_09	1223439	1224017	reverse	Tb927.9.7440	hypothetical protein, unlikely	1.13	8.28	5.65	0.00398688	0.0279567	-1.8
Tb927_05	31668	32084	reverse	Tb927.5.170	hypothetical protein, conserved	1.13	5.6	3.2	0.0301198	0.0767671	-4.15
Tb927_02	1026758	1027351	forward	Tb927.2.5710	hypothetical protein	1.13	3.51	2.48	0.064158	0.127153	-5
Tb927_09	683830	683973	reverse	Tb927.9.3150	hypothetical protein, unlikely	1.12	7.11	18.37	3.22e-05	0.00787578	3.45
Tb927_08	1730748	1731122	forward	Tb927.8.5870	hypothetical protein, conserved	1.12	9.41	10.08	0.000395221	0.0137083	0.86
Tb927_09	1616287	1616586	forward	Tb927.9.10270	hypothetical protein, unlikely	1.12	6.47	4.77	0.00755562	0.0372744	-2.54
Tb927_10	800812	801444	forward	Tb927.10.3060	hypothetical protein	1.12	5.01	4.12	0.0128436	0.048003	-3.16
Tb927_01	80183	80518	forward	Tb927.1.200	hypothetical protein, unlikely	1.11	6.72	9.06	0.000609697	0.0153143	0.37
Tb927_09	2264066	2264461	reverse	Tb927.9.14510	hypothetical protein	1.11	6.75	3.46	0.0233412	0.06642	-3.86
Tb927_11	2247552	2247932	forward	Tb927.11.7980	hypothetical protein	1.11	3.84	2.41	0.0692768	0.134165	-5.09
Tb927_09	2357421	2358773	forward	Tb927.9.15100	hypothetical protein, conserved	1.1	10.29	15.88	5.94e-05	0.0080993	2.86
Tb927_09	1323013	1323459	reverse	Tb927.9.7980	hypothetical protein, conserved	1.1	10.31	15.72	6.21e-05	0.0080993	2.82
Tb927_02	166269	166442	forward	Tb927.2.960	hypothetical protein	1.1	5.24	7.28	0.00147524	0.019276	-0.64
Tb927_10	1133224	1134576	reverse	Tb927.10.4370	expression site-associated gene (ESAG) protein, putative	1.1	7.7	4.33	0.0107867	0.0440564	-2.96
Tb927_08	2274966	2276480	forward	Tb927.8.7820	hypothetical protein, conserved	1.09	5.95	18.51	3.12e-05	0.00787578	3.48
Tb927_06	115242	115466	forward	Tb927.6.230	expression site-associated gene (ESAG, pseudogene), putative	1.09	4.71	5.04	0.00616085	0.0339524	-2.3
Tb927_01	366324	366866	forward	Tb927.1.1460	hypothetical protein, unlikely	1.09	4.4	4.97	0.00651028	0.034876	-2.37
Tb927_01	851425	851757	forward	Tb927.1.4030	hypothetical protein, unlikely	1.09	4.03	2.24	0.0841559	0.1539	-5.3
Tb927_11	1661813	1662841	forward	Tb927.11.5860	protein kinase, putative	1.08	10.22	15.79	6.09e-05	0.0080993	2.84
Tb927_07	203152	206274	reverse	Tb927.7.860	hypothetical protein, conserved	1.08	10.72	9.3	0.000549843	0.0151802	0.49
Tb927_03	1124707	1125297	reverse	Tb927.3.4010	hypothetical protein	1.08	4.56	4.65	0.00831608	0.0388807	-2.66
Tb927_09	185887	186060	reverse	Tb927.9.770	hypothetical protein, conserved	1.08	4.12	2.32	0.0770284	0.144763	-5.21
Tb927_07	838888	839907	reverse	Tb927.7.3260	expression site-associated gene (ESAG) protein, putative	1.08	11.47	1.55	0.191204	0.280666	-6.17
Tb927_01	1012162	1012371	forward	Tb927.1.5050	hypothetical protein, unlikely	1.07	8.41	11.7	0.000213023	0.0113249	1.54
Tb927_03	647032	647949	reverse	Tb927.3.2590	hypothetical protein	1.07	8.78	6.54	0.00225673	0.0224571	-1.13
Tb927_01	765114	765398	reverse	Tb927.1.3590	hypothetical protein, unlikely	1.07	4.86	5.12	0.00578816	0.0331304	-2.23
Tb927_08	546659	548434	forward	Tb927.8.1650	Protein Associated with Differentiation, putative	1.06	7.88	7.41	0.00138021	0.0189477	-0.56	PAD-like
Tb927_10	2982840	2983646	forward	Tb927.10.12270	hypothetical protein, conserved	1.06	4.98	1.54	0.193279	0.282863	-6.18
Tb927_01	902621	902758	forward	Tb927.1.4360	hypothetical protein, unlikely	1.05	3.42	11.26	0.000249723	0.0122753	1.36
Tb927_06	118168	118389	forward	Tb927.6.250	hypothetical protein	1.05	5.82	3.79	0.017217	0.0555423	-3.5
Tb927_01	176376	176720	forward	Tb927.1.460	hypothetical protein, unlikely	1.05	7.2	3.57	0.0209709	0.0625161	-3.73
Tb927_07	836329	837522	reverse	Tb927.7.3250	expression site-associated gene (ESAG) protein, putative	1.05	11.55	1.53	0.195807	0.285793	-6.19
Tb927_06	2180	2416	forward	Tb927.6.110	hypothetical protein	1.04	5.4	15.88	5.94e-05	0.0080993	2.86
Tb927_01	730441	730833	forward	Tb927.1.3380	hypothetical protein, unlikely	1.04	6.78	4.25	0.0115265	0.0456179	-3.04
Tb927_10	1423505	1424011	reverse	Tb927.10.5720	hypothetical protein	1.04	4.62	3.66	0.0194194	0.0594566	-3.64
Tb927_03	1611685	1612137	reverse	Tb927.3.5770	hypothetical protein	1.04	3.89	1.87	0.130163	0.209072	-5.77
Tb927_07	57553	58440	reverse	Tb927.7.310	hypothetical protein, conserved	1.03	8.37	8.79	0.000691589	0.0159372	0.23
Tb927_05	121427	121891	forward	Tb927.5.296b	hypothetical protein	1.03	8.07	6.28	0.00264944	0.0239258	-1.32
Tb927_08	148507	149241	reverse	Tb927.8.530	leucine-rich repeat protein (LRRP), point mutation	1.03	6.7	5.07	0.006015	0.0336815	-2.28
Tb927_10	3409635	3412328	reverse	Tb927.10.14000	aconitase	1.02	10.83	10.76	0.000300995	0.0127587	1.16
Tb927_09	843014	843115	reverse	Tb927.9.4540	hypothetical protein, unlikely	1.02	4.41	8.08	0.000971434	0.0171256	-0.16
Tb927_09	741609	741971	forward	Tb927.9.3710	hypothetical protein, unlikely	1.02	5.88	6.59	0.00219382	0.0222844	-1.1
Tb927_06	1313724	1314341	forward	Tb927.6.4720	hypothetical protein, conserved	1.01	9.08	16.68	4.84e-05	0.0080993	3.06
Tb927_10	2914957	2916246	forward	Tb927.10.11970	glutamine aminotransferase (GlnAT)	1.01	10.91	11.16	0.000258747	0.0123873	1.33
Tb927_07	1590223	1592013	forward	Tb927.7.5930	Protein Associated with Differentiation	1.01	12.91	8.29	0.000874844	0.0167368	-0.04	PAD1
Tb927_03	1127210	1134148	reverse	Tb927.3.4020	phosphatidylinositol 4-kinase alpha, putative	1.01	9.87	3.38	0.0251225	0.0691469	-3.94
Tb927_01	826237	826380	forward	Tb927.1.3870	hypothetical protein, unlikely	1.01	3.16	1.78	0.145535	0.22765	-5.89
Tb927_04	1040745	1043123	reverse	Tb927.4.3940	calpain-like cysteine peptidase, putative	1	11.06	15.23	7.09e-05	0.00812524	2.69
Tb927_07	438274	438966	forward	Tb927.7.1790	Adenine phosphoribosyltransferase, putative	1	9.52	7.81	0.00111812	0.0176093	-0.32
Tb927_08	1596786	1598180	reverse	Tb927.8.5390	cell division control protein 2 homolog 4	1	9.02	6.39	0.00248059	0.0233994	-1.24
Tb927_07	1708584	1710233	reverse	Tb927.7.6300	hypothetical protein, conserved	1	6.08	3.35	0.0259828	0.0702693	-3.98
Tb927_11_bin	4442629	4444185	reverse	Tb11.v5.0850	hypothetical protein, conserved	1	2.29	1.78	0.14557	0.227652	-5.89
Tb927_01	637282	637506	reverse	Tb927.1.2780	hypothetical protein	1	2.5	1.46	0.215124	0.307517	-6.29
Tb927_08	1327356	1328621	reverse	Tb927.8.4490	hypothetical protein	0.99	9.4	12.92	0.000140784	0.0100912	1.98
Tb927_11_bin	2115856	2117103	reverse	Tb11.v5.0510	Gp63-3 surface protease homolog, putative	0.99	8.76	7.57	0.0012667	0.0184114	-0.46
Tb927_11	3533312	3534637	reverse	Tb927.11.13170	hypothetical protein, conserved	0.99	7.49	4.78	0.00749649	0.0371758	-2.53
Tb927_09	1432568	1433044	reverse	Tb927.9.8920	hypothetical protein, unlikely	0.98	4.18	4.59	0.00871249	0.0398402	-2.71
Tb927_01	520148	520453	forward	Tb927.1.2020	hypothetical protein	0.98	3.05	2.37	0.0725326	0.138261	-5.14
Tb927_09	2551650	2552240	forward	Tb927.9.16050	leucine-rich repeat protein (pseudogene), putative	0.98	4.19	2.18	0.0906718	0.162326	-5.39
Tb927_01	728538	728726	reverse	Tb927.1.3360	hypothetical protein, unlikely	0.98	3.47	1.74	0.153155	0.236596	-5.94
Tb927_05	761975	762325	forward	Tb927.5.2260	hypothetical protein, conserved	0.97	10.14	11.13	0.000261731	0.0123873	1.31
Tb927_07	2076515	2078605	reverse	Tb927.7.7210	hypothetical protein, conserved	0.97	11.1	10.35	0.000353149	0.0134942	0.98
Tb927_10	2060843	2061439	reverse	Tb927.10.8340	hypothetical protein	0.97	2.67	2.22	0.0867744	0.15754	-5.34
Tb927_01	511996	512232	forward	Tb927.1.1950	hypothetical protein, unlikely	0.96	8.37	13.8	0.000106923	0.00892603	2.27
Tb927_10	3184959	3185441	reverse	Tb927.10.13080	hypothetical protein	0.96	6.27	9.08	0.000606122	0.0153143	0.38
Tb927_09	1325612	1327222	reverse	Tb927.9.8030	hypothetical protein, conserved	0.95	9.77	15.31	6.94e-05	0.00812524	2.71
Tb927_06	1314993	1315661	forward	Tb927.6.4730	hypothetical protein	0.95	9.67	14.36	9.05e-05	0.00859776	2.44
Tb927_07	461662	462993	forward	Tb927.7.1930	nucleoside diphosphatase, putative	0.95	8.16	3.97	0.0146133	0.0511258	-3.31
Tb927_11_bin	2137480	2138664	reverse	Tb11.v5.0514	cation transporter, putative	0.95	10.08	3.2	0.0299467	0.0765853	-4.14
Tb927_11	2160750	2162618	reverse	Tb927.11.7630	Gp63-1 surface protease homolog, putative	0.93	8.54	7.15	0.00158785	0.0199388	-0.72
Tb927_04	581397	582569	forward	Tb927.4.2240	hypothetical protein, conserved	0.92	11.4	13.99	0.000101041	0.00874675	2.33
Tb927_09	2507715	2508011	forward	Tb927.9.15840	hypothetical protein, unlikely	0.92	7.02	8.1	0.000961234	0.0171256	-0.15
Tb927_07	510388	512454	reverse	Tb927.7.2030	retrotransposon hot spot protein 7 (RHS7), putative	0.92	9.74	6.25	0.00270731	0.0241192	-1.34
Tb927_01	286344	286565	reverse	Tb927.1.950	hypothetical protein, unlikely	0.92	4.15	4.12	0.0128377	0.048003	-3.16
Tb927_11	2471300	2472484	forward	Tb927.11.9000	cation transporter, putative	0.92	9.98	3.05	0.035066	0.0844659	-4.32
Tb927_03	120686	121789	reverse	Tb927.3.560	expression site-associated gene (ESAG) protein, putative	0.91	11.34	14.15	9.65e-05	0.00870956	2.37
Tb927_11	3048811	3050856	reverse	Tb927.11.11410	trans-sialidase, putative	0.91	10.1	9.32	0.000544849	0.0151802	0.5
Tb927_01	286791	287102	reverse	Tb927.1.960	hypothetical protein, unlikely	0.91	4.69	7.54	0.00128643	0.0185118	-0.48
Tb927_04	540510	541025	forward	Tb927.4.2090	hypothetical protein	0.91	3.53	2.42	0.0690188	0.13387	-5.09
Tb927_11_RH_fork	134621	135586	forward	Tb927.11.19020	hypothetical protein	0.9	6.04	6.72	0.00203577	0.0217608	-1.01
Tb927_05	1424413	1424904	forward	Tb927.5.4590	small GTP-binding rab protein, pseudogene, putative	0.9	7.89	5.06	0.0060563	0.0337373	-2.28
Tb927_10	3048059	3048421	forward	Tb927.10.12560	hypothetical protein	0.9	3.59	2.27	0.0818703	0.150877	-5.27
Tb927_01	656007	656174	forward	Tb927.1.2960	hypothetical protein, unlikely	0.9	5.72	2.1	0.0990627	0.172794	-5.48
Tb927_03	451199	451483	reverse	Tb927.3.1720	hypothetical protein, conserved	0.89	8.54	9.74	0.000454433	0.0143992	0.7
Tb927_11	111834	112307	reverse	Tb927.11.490	hypothetical protein, conserved	0.89	7.42	7.99	0.00101983	0.017328	-0.21
Tb927_09	1226213	1226554	forward	Tb927.9.7450	hypothetical protein, unlikely	0.89	6.8	7.52	0.00129679	0.0185658	-0.49
Tb927_09	2509466	2510152	reverse	Tb927.9.15850	hypothetical protein	0.89	8.15	7.39	0.00139182	0.018962	-0.57
Tb927_09	1305727	1306056	reverse	Tb927.9.7890	hypothetical protein, conserved	0.89	7.39	6.84	0.0018908	0.0212352	-0.93
Tb927_09	1000145	1000279	reverse	Tb927.9.5950	hypothetical protein, unlikely	0.89	8.06	6.45	0.0023919	0.0231888	-1.2
Tb927_11_LH_fork	5272	6258	reverse	Tb927.11.18650	expression site-associated gene 1 (ESAG1) protein, putative	0.88	8.17	5.38	0.00480842	0.0302067	-2.01
Tb927_01	132309	132683	forward	Tb927.1.340	hypothetical protein, unlikely	0.88	7.27	4.48	0.00947202	0.0412351	-2.81
Tb927_03	636520	637371	reverse	Tb927.3.2530	expression site-associated gene (ESAG, pseudogene), putative	0.88	6.96	4.25	0.0115398	0.0456179	-3.04
Tb927_11	2473572	2474756	forward	Tb927.11.9010	cation transporter, putative	0.88	9.78	3.44	0.023882	0.0671496	-3.88
Tb927_09	1302320	1303168	reverse	Tb927.9.7880	hypothetical protein, conserved	0.88	3.74	2.22	0.0865643	0.157305	-5.34	Family 7
Tb927_05	664939	665766	forward	Tb927.5.1970	hypothetical protein	0.87	9.48	14.91	7.75e-05	0.00837004	2.6
Tb927_05	507402	507926	reverse	Tb927.5.1400	hypothetical protein	0.87	7.18	6.59	0.0021995	0.0222844	-1.1
Tb927_09	998395	998538	forward	Tb927.9.5910	hypothetical protein, unlikely	0.87	8.79	6.16	0.0028621	0.0245012	-1.41
Tb927_11	1679768	1681948	forward	Tb927.11.5920	hypothetical protein, conserved	0.87	8.92	4.33	0.010729	0.043931	-2.95
Tb927_09	1308129	1308986	reverse	Tb927.9.7910	hypothetical protein, conserved	0.87	1.72	0.97	0.381907	0.479319	-6.82	Family 7
Tb927_01	1015395	1016174	forward	Tb927.1.5080	expression site-associated gene (ESAG) protein, putative	0.86	11.03	12.39	0.000167862	0.0109705	1.79	Family 2
Tb927_01	369800	370105	forward	Tb927.1.1480	hypothetical protein, unlikely	0.86	4.88	8.11	0.000958339	0.0171256	-0.14
Tb927_10	1135953	1136672	reverse	Tb927.10.4390	hypothetical protein	0.86	7.85	7.42	0.0013735	0.0189234	-0.56
Tb927_11_bin	1952167	1953642	reverse	Tb11.v5.0479	hypothetical protein, conserved	0.85	8.97	12.95	0.000139643	0.0100912	1.99
Tb927_01	481791	482222	forward	Tb927.1.1860	hypothetical protein, unlikely	0.85	7.85	11.06	0.000268462	0.0123873	1.29
Tb927_09	1211895	1213010	reverse	Tb927.9.7400	expression site-associated gene 11 (ESAG11) protein, putative	0.85	10.03	11.05	0.000270235	0.0123873	1.28
Tb927_09	514065	515168	reverse	Tb927.9.2320	hypothetical protein, conserved	0.85	9.49	10.23	0.000371742	0.0136527	0.93
Tb927_04	1158483	1159037	reverse	Tb927.4.4390	hypothetical protein	0.85	8.62	7.98	0.00102388	0.017328	-0.22
Tb927_10	2906871	2907338	forward	Tb927.10.11920	hypothetical protein, conserved	0.85	9	5.9	0.00337866	0.0259476	-1.6
Tb927_05	1518837	1519931	reverse	Tb927.5.4860	expression site-associated gene (ESAG, pseudogene), putative	0.85	3.08	3.13	0.0322417	0.0802137	-4.23
Tb927_01	285792	286328	reverse	Tb927.1.940	hypothetical protein, unlikely	0.85	4.82	2.66	0.0526453	0.111346	-4.78
Tb927_04	26181	26354	forward	Tb927.4.170	hypothetical protein	0.85	4.13	1.97	0.116265	0.192993	-5.65
Tb927_11	2497480	2499789	forward	Tb927.11.9120	hypothetical protein, conserved	0.84	10.5	12.69	0.000151895	0.0103905	1.9
Tb927_08	1873114	1876353	forward	Tb927.8.6490	protein kinase, putative	0.84	9.93	11.57	0.00022332	0.0114974	1.49
Tb927_10	3181160	3184915	reverse	Tb927.10.13070	hypothetical protein, conserved	0.84	11.09	8.59	0.00075939	0.0162546	0.12
Tb927_01	634816	636027	forward	Tb927.1.2770	hypothetical protein, conserved	0.84	8.56	8.1	0.000963204	0.0171256	-0.15
Tb927_11_RH_fork	137622	138203	reverse	Tb927.11.19030	expression site-associated gene 1 (ESAG1) protein, putative	0.84	5.72	6.56	0.00223182	0.0223915	-1.12
Tb927_08	142728	143255	reverse	Tb927.8.520	hypothetical protein	0.84	5.26	4.81	0.00730335	0.0366178	-2.5
Tb927_11_bin	229886	231151	forward	Tb11.v5.0178	glutamine synthetase, putative	0.84	9.44	4.61	0.00858674	0.0395157	-2.69
Tb927_11	1288542	1289267	forward	Tb927.11.4440	hypothetical protein	0.84	6.78	3.79	0.0171627	0.0554988	-3.5
Tb927_11	2953386	2954390	forward	Tb927.11.11050	hypothetical protein, conserved	0.84	8.35	3.46	0.0234318	0.0664944	-3.86
Tb927_09	1863575	1863697	forward	Tb927.9.11920	hypothetical protein, unlikely	0.84	3.24	2.01	0.110003	0.185974	-5.59
Tb927_05	749429	749779	forward	Tb927.5.2170	hypothetical protein, conserved	0.83	9.38	10.05	0.000399607	0.0137083	0.85
Tb927_09	999479	999571	reverse	Tb927.9.5930	hypothetical protein, unlikely	0.83	8.21	7.02	0.00171136	0.0203409	-0.81
Tb927_06	225837	226181	forward	Tb927.6.510	GPEET2 procyclin precursor	0.83	10.48	5.04	0.00615437	0.0339458	-2.3
Tb927_10	1127814	1127990	forward	Tb927.10.4340	hypothetical protein	0.83	4.16	3.47	0.0230096	0.0659093	-3.84
Tb927_04	1465473	1466768	reverse	Tb927.4.5390	serine/threonine-protein kinase NrkA	0.82	10.14	10.63	0.000316867	0.0130235	1.1
Tb927_07	1592980	1594797	forward	Tb927.7.5940	Protein Associated with Differentiation	0.82	13	8.82	0.000680061	0.0159372	0.25	PAD2
Tb927_09	332023	332355	reverse	Tb927.9.1310	hypothetical protein, unlikely	0.82	5.01	5.41	0.00472672	0.0300347	-1.99
Tb927_11	3225066	3225389	forward	Tb927.11.12040	hypothetical protein, conserved	0.82	9.24	4.96	0.00653941	0.0349746	-2.37
Tb927_09	1686880	1687182	reverse	Tb927.9.10650	hypothetical protein	0.82	8.79	4.35	0.0106075	0.0437475	-2.94
Tb927_10	2519684	2520109	reverse	Tb927.10.10260	EP1 procyclin	0.82	8.21	3.88	0.0158174	0.0531704	-3.4
Tb927_06	924016	925239	forward	Tb927.6.3130	queuine tRNA-ribosyltransferase, putative	0.81	10.23	11.64	0.000217819	0.0114269	1.51
Tb927_11	3520862	3521212	reverse	Tb927.11.13140	cytochrome oxidase subunit X	0.81	8.94	11.08	0.000266867	0.0123873	1.29
Tb927_07	39714	41384	forward	Tb927.7.210	proline dehydrogenase	0.81	11.82	9.22	0.000569589	0.0153143	0.45
Tb927_01	915270	915539	forward	Tb927.1.4430	hypothetical protein, unlikely	0.81	7.8	8.79	0.000692319	0.0159372	0.23
Tb927_09	1388787	1389179	reverse	Tb927.9.8580	hypothetical protein, conserved	0.81	9.72	7.92	0.00105568	0.017414	-0.25
Tb927_11	3221874	3222371	reverse	Tb927.11.12010	hypothetical protein	0.81	6.51	4.07	0.0133642	0.0490016	-3.21
Tb927_11	2657333	2659084	forward	Tb927.11.9820	hypothetical protein, conserved	0.8	11.05	12.37	0.000168888	0.0109705	1.79
Tb927_09	1277071	1277865	reverse	Tb927.9.7800	hypothetical protein, conserved	0.8	10.19	8.52	0.000784329	0.0164508	0.09
Tb927_04	1367305	1367520	reverse	Tb927.4.4990	ubiquinol-cytochrome c reductase, putative	0.8	8.5	8.18	0.000925413	0.0171256	-0.1
Tb927_10	2592544	2592903	forward	Tb927.10.10660	hypothetical protein, unlikely	0.8	7.88	7.87	0.00108298	0.017497	-0.28
Tb927_03	1628735	1629709	forward	Tb927.3.5830	expression site-associated gene (ESAG) protein, putative	0.8	5.36	6.13	0.00290864	0.024596	-1.43
Tb927_06	117516	117827	forward	Tb927.6.240	hypothetical protein, conserved	0.8	5.92	3.38	0.0252218	0.0692622	-3.95
Tb927_09	685684	686274	reverse	Tb927.9.3170	cytochrome oxidase subunit V	0.79	9.86	8.64	0.000740771	0.0161589	0.15
Tb927_07	2024880	2025338	reverse	Tb927.7.7090	hypothetical protein, conserved	0.79	9.16	8.43	0.000817539	0.0165606	0.04
Tb927_07	1997405	1998307	reverse	Tb927.7.6990	hypothetical protein, conserved	0.79	9.76	6.75	0.00199071	0.0216914	-0.99
Tb927_10	868805	871627	forward	Tb927.10.3360	PTP1-interacting protein, 39 kDa	0.79	10.35	6.4	0.00246601	0.0233519	-1.23	PIP39
Tb927_10	3945862	3946437	forward	Tb927.10.16010	hypothetical protein	0.79	5.34	5.76	0.00370028	0.0270821	-1.71
Tb927_07	1762295	1763089	forward	Tb927.7.6490	hypothetical protein, conserved	0.79	10.88	3.91	0.015472	0.0526058	-3.38
Tb927_01	618162	618335	forward	Tb927.1.2660	hypothetical protein, unlikely	0.79	1.19	1.46	0.214633	0.30704	-6.29
Tb927_11_bin	802867	803454	forward	Tb11.v5.0298	variant surface protein, putative	0.79	1.19	1.46	0.214633	0.30704	-6.29
Tb927_01	726707	726895	forward	Tb927.1.3340	hypothetical protein, unlikely	0.79	1.39	1.45	0.216249	0.30872	-6.29
Tb927_09	116448	116624	forward	Tb927.9.480	expression site-associated gene (ESAG, pseudogene), putative	0.79	1.56	0.95	0.394108	0.491104	-6.84
Tb927_07	1305128	1306342	reverse	Tb927.7.4950	NAD(p)-dependent steroid dehydrogenase-like protein	0.78	9.09	10.46	0.000339069	0.0133457	1.03
Tb927_01	768476	768652	forward	Tb927.1.3640	hypothetical protein, unlikely	0.78	7.13	6.14	0.00290079	0.0245676	-1.42
Tb927_01	767747	767968	reverse	Tb927.1.3630	hypothetical protein, unlikely	0.78	6.05	4.82	0.00728031	0.0365523	-2.5
Tb927_11	2197471	2199333	reverse	Tb927.11.7760	MSP-A, putative	0.78	7.91	2.92	0.0401443	0.0928348	-4.48
Tb927_08	141813	142628	reverse	Tb927.8.510	hypothetical protein	0.78	3.92	2.8	0.04526	0.100827	-4.61
Tb927_09	995307	998285	forward	Tb927.9.5900	glutamate dehydrogenase	0.77	12.49	9.05	0.000613723	0.0153143	0.36
Tb927_10	2759058	2760101	forward	Tb927.10.11290	hypothetical protein, conserved	0.77	8.41	8.88	0.000663136	0.0158323	0.28
Tb927_01	988919	989137	forward	Tb927.1.4850	hypothetical protein, unlikely	0.77	6.74	8.03	0.00099672	0.0172339	-0.19
Tb927_02	409057	409383	reverse	Tb927.2.2140	hypothetical protein, conserved	0.77	8.13	5.04	0.00615345	0.0339458	-2.3
Tb927_11	1356892	1357722	forward	Tb927.11.4700	prostaglandin f synthase	0.77	12.13	4.15	0.0125268	0.0473309	-3.13
Tb927_11	856328	856693	reverse	Tb927.11.2930	hypothetical protein, conserved	0.76	8.97	11.74	0.0002103	0.0113249	1.55
Tb927_01	479794	481677	forward	Tb927.1.1850	hypothetical protein, conserved	0.76	9.85	8.14	0.000944891	0.0171256	-0.13
Tb927_03	1257999	1259696	reverse	Tb927.3.4500	fumarate hydratase, class I	0.76	9.13	7.71	0.0011733	0.0178773	-0.37
Tb927_01	1002757	1002900	forward	Tb927.1.4990	hypothetical protein, unlikely	0.76	7.3	6.62	0.0021497	0.0222844	-1.07
Tb927_01	864453	864815	forward	Tb927.1.4130	hypothetical protein, unlikely	0.76	7.04	5.74	0.00375821	0.0273127	-1.73
Tb927_09	878855	880327	reverse	Tb927.9.4850	leucine-rich repeat protein (LRRP), putative	0.76	8.4	3.11	0.0328703	0.0809509	-4.25
Tb927_10	1132642	1132980	forward	Tb927.10.4360	hypothetical protein	0.76	5.59	2.88	0.0417892	0.0951781	-4.52
Tb927_11_bin	217027	218355	reverse	Tb11.v5.0176	NAD(p)-dependent steroid dehydrogenase-like protein	0.75	9.04	9.92	0.000421965	0.0140944	0.79
Tb927_06	619567	620391	reverse	Tb927.6.1860	hypothetical protein, conserved	0.75	9.3	9.44	0.000515744	0.014882	0.56
Tb927_07	998727	1004138	reverse	Tb927.7.3830	kinesin K39, putative	0.75	10.81	8.64	0.000742191	0.0161589	0.15
Tb927_09	999930	1000046	reverse	Tb927.9.5940	hypothetical protein, unlikely	0.75	8.87	7.79	0.00112716	0.0176321	-0.33
Tb927_09	1189974	1191089	reverse	Tb927.9.7320	expression site-associated gene 11 (ESAG11) protein, putative	0.74	9.82	12.88	0.000142818	0.0100912	1.96
Tb927_08	2433366	2434751	forward	Tb927.8.8230	amino acid transporter, putative	0.74	11.93	12.24	0.000176628	0.0109705	1.74
Tb927_11_bin	2003408	2007439	forward	Tb11.v5.0493	kinesin K39, putative	0.74	10.84	12.17	0.0001811	0.0109705	1.71
Tb927_10	3083512	3084648	reverse	Tb927.10.12700	pyruvate dehydrogenase E1 alpha subunit, putative	0.74	12.27	11.94	0.000196023	0.0110201	1.63
Tb927_09	1771096	1771560	reverse	Tb927.9.11180	hypothetical protein, unlikely	0.74	4.12	10.3	0.000360154	0.0135553	0.96
Tb927_01	483761	483922	forward	Tb927.1.1870	hypothetical protein, unlikely	0.74	4.95	9.85	0.000433002	0.0143581	0.76
Tb927_10	1012798	1014708	reverse	Tb927.10.3850	hypothetical protein, conserved	0.74	9.59	9.84	0.000434884	0.0143717	0.75
Tb927_08	2065377	2066315	forward	Tb927.8.7190	hypothetical protein	0.74	8.9	9.52	0.000499216	0.0146944	0.6
Tb927_10	567824	569812	forward	Tb927.10.2210	ubiquitin carboxyl-terminal hydrolase, putative	0.74	10.15	8.11	0.000958958	0.0171256	-0.14
Tb927_02	831155	831610	reverse	Tb927.2.4700	hypothetical protein, conserved	0.74	8.5	5.98	0.00321651	0.0255181	-1.54
Tb927_01	997882	998235	reverse	Tb927.1.4930	hypothetical protein, unlikely	0.74	5.92	5.47	0.00452937	0.0293944	-1.94
Tb927_03	113685	114371	forward	Tb927.3.510	hypothetical protein, conserved	0.74	5.17	3.92	0.0152779	0.0522042	-3.36
Tb927_10	328820	329260	reverse	Tb927.10.1220	hypothetical protein	0.74	5.83	3.07	0.0342653	0.0831307	-4.3
Tb927_09	880706	880813	forward	Tb927.9.4860	hypothetical protein, unlikely	0.74	5.28	3.03	0.0358165	0.0858508	-4.35
Tb927_09	1356542	1356895	reverse	Tb927.9.8300	hypothetical protein, unlikely	0.74	6.97	2.91	0.040477	0.0933395	-4.49
Tb927_08	1999223	2000518	forward	Tb927.8.6930	serine/threonine-protein kinase NrkA	0.73	11.59	10.8	0.000296613	0.0127587	1.18
Tb927_03	1621079	1622149	forward	Tb927.3.5790	expression site-associated gene (ESAG, pseudogene), putative	0.73	9.37	8.42	0.000821818	0.0165606	0.03
Tb927_10	952856	954067	reverse	Tb927.10.3660	aspartate aminotransferase	0.73	12.03	7.33	0.0014359	0.0191362	-0.61
Tb927_10	445829	446212	reverse	Tb927.10.1640	hypothetical protein	0.73	7.6	5.75	0.00373184	0.0272019	-1.72
Tb927_08	725998	726915	forward	Tb927.8.2420	hypothetical protein, conserved	0.73	9.37	5.32	0.00502993	0.0308868	-2.07
Tb927_01	129633	129884	reverse	Tb927.1.310	hypothetical protein, unlikely	0.73	6.34	5.07	0.00601011	0.0336815	-2.28
Tb927_11_bin	3612326	3614020	reverse	Tb11.v5.0710	Gp63-1 surface protease homolog, putative	0.73	8.44	3.91	0.0154148	0.0525028	-3.37
Tb927_04	1584196	1585161	reverse	Tb927.4.5770	expression site-associated gene (ESAG, pseudogene), putative	0.73	2.65	1.99	0.112703	0.188807	-5.62
Tb927_09	1833803	1834159	forward	Tb927.9.11780	hypothetical protein, unlikely	0.72	7.69	8.31	0.00086631	0.0167368	-0.03
Tb927_11	483186	484421	reverse	Tb927.11.1540	isovaleryl-coA dehydrogenase, putative	0.72	10.34	8.14	0.000943886	0.0171256	-0.12
Tb927_11_bin	1743584	1744615	reverse	Tb11.v5.0438	hypothetical protein, conserved	0.72	7.5	8.14	0.00094491	0.0171256	-0.13
Tb927_09	2533450	2534898	reverse	Tb927.9.15980	nucleoside transporter 1, putative	0.72	7.63	6.62	0.00215389	0.0222844	-1.08
Tb927_11_bin	3056974	3058350	forward	Tb11.v5.0629	fumarate hydratase, putative	0.72	8.44	5.95	0.00328163	0.025584	-1.57
Tb927_09	1956463	1958037	forward	Tb927.9.12500	hypothetical protein, conserved	0.72	9.74	4.11	0.0129745	0.0483307	-3.17
Tb927_11_bin	1271171	1272349	reverse	Tb11.v5.0375	hypothetical protein, conserved	0.72	5.6	3.71	0.0185062	0.0578149	-3.59
Tb927_05	698592	701201	reverse	Tb927.5.2020	hypothetical protein, conserved	0.72	8.89	3.1	0.0331409	0.0813103	-4.26
Tb927_08	1586878	1587465	forward	Tb927.8.5340	hypothetical protein	0.72	3.8	1.42	0.223125	0.315954	-6.32
Tb927_01	912324	915161	forward	Tb927.1.4420	ABC transporter, putative	0.71	10.89	12.33	0.000171177	0.0109705	1.77
Tb927_03	464118	465164	reverse	Tb927.3.1790	pyruvate dehydrogenase E1 beta subunit, putative	0.71	12.36	12.15	0.000181972	0.0109705	1.71
Tb927_10	2976215	2977198	forward	Tb927.10.12240	short-chain dehydrogenase, putative	0.71	10.38	9.76	0.000449604	0.0143992	0.71
Tb927_01	524736	524873	reverse	Tb927.1.2060	expression site-associated gene (ESAG, pseudogene), putative	0.71	6.98	8.48	0.00079959	0.0165272	0.06
Tb927_09	2083208	2083729	reverse	Tb927.9.13160	hypothetical protein	0.71	3.6	8.3	0.000874031	0.0167368	-0.04
Tb927_09	1992303	1993118	forward	Tb927.9.12680	hypothetical protein, conserved	0.71	9.48	8.14	0.000942947	0.0171256	-0.12
Tb927_03	635419	636393	reverse	Tb927.3.2520	expression site-associated gene 1 (ESAG1) protein, putative	0.71	5.47	7.51	0.00130807	0.0186365	-0.5
Tb927_11	544388	546100	reverse	Tb927.11.1830	hypothetical protein, conserved	0.71	10.03	5.67	0.00392924	0.0277515	-1.78
Tb927_09	1226787	1227107	reverse	Tb927.9.7460	hypothetical protein, unlikely	0.71	7.8	4.99	0.00637928	0.0345144	-2.34
Tb927_09	329779	329985	forward	Tb927.9.1290	hypothetical protein, unlikely	0.71	6.26	3.73	0.0181729	0.0572337	-3.57
Tb927_11	2027812	2028567	forward	Tb11.02.5090	proliferator-activated receptor-interacting protein (PRIP) interacting protein (PIMT), putative, pseudogene	0.71	7.78	3.47	0.0230597	0.066014	-3.84
Tb927_01	287417	287728	reverse	Tb927.1.970	hypothetical protein, unlikely	0.71	6.38	2.31	0.0780732	0.146053	-5.22
Tb927_05	1281744	1282700	forward	Tb927.5.3950	hypothetical protein, conserved	0.7	10.56	12	0.000191962	0.0109705	1.65
Tb927_11	1705838	1707769	reverse	Tb927.11.6040	hypothetical protein, conserved	0.7	9.98	11.84	0.000202371	0.0111841	1.59
Tb927_11	2316372	2318573	forward	Tb927.11.8240	hypothetical protein, conserved	0.7	10.92	10.1	0.000390915	0.0137083	0.87
Tb927_11_bin	2258402	2259565	reverse	Tb11.v5.0529	ATP-dependent DEAD/H RNA helicase, putative	0.7	8.5	9.21	0.000570179	0.0153143	0.45
Tb927_01	469672	470007	reverse	Tb927.1.1810	hypothetical protein, unlikely	0.7	7.36	8.53	0.000781638	0.0164508	0.09
Tb927_06	1180291	1181112	reverse	Tb927.6.4050	zinc finger protein family member, putative	0.7	8.57	6.81	0.00192387	0.0214374	-0.95
Tb927_02	755907	757010	reverse	Tb927.2.4240	GTP binding protein, putative	0.7	9.13	6.71	0.00204054	0.0217608	-1.01
Tb927_09	999023	999235	forward	Tb927.9.5920	hypothetical protein, unlikely	0.7	8.95	6.4	0.00245907	0.0233519	-1.23
Tb927_11	2194738	2196423	reverse	Tb927.11.7750	MSP-A, putative	0.7	9.29	6.37	0.00250133	0.0234389	-1.25
Tb927_01	379597	379935	forward	Tb927.1.1520	hypothetical protein, unlikely	0.7	3.72	2.32	0.0774317	0.145298	-5.21
Tb927_09	1617405	1617629	reverse	Tb927.9.10290	hypothetical protein, unlikely	0.7	5.36	1.91	0.124712	0.202686	-5.73
Tb927_09	688879	689388	forward	Tb927.9.3210	hypothetical protein, unlikely	0.7	3.01	0.83	0.451799	0.54555	-6.95
Tb927_01	966037	966996	forward	Tb927.1.4700	hypothetical protein, conserved	0.69	9.84	11.38	0.000239298	0.0118223	1.41
Tb927_10	606123	606692	forward	Tb927.10.2360	hypothetical protein	0.69	9.79	10.82	0.000293999	0.0127587	1.19
Tb927_09	1228022	1229410	reverse	Tb927.9.7470	purine nucleoside transporter	0.69	11.08	10.22	0.00037265	0.0136527	0.92
Tb927_10	1434640	1436370	reverse	Tb927.10.5780	amino acid tansporter, putative	0.69	10.31	8.66	0.000735373	0.01615	0.16
Tb927_05	501416	501991	forward	Tb927.5.1380	hypothetical protein	0.69	9.16	7.5	0.00131457	0.0186365	-0.51
Tb927_08	1088840	1090738	reverse	Tb927.8.3630	folate transporter, putative	0.69	9.6	7.45	0.00135037	0.0188436	-0.54
Tb927_05	136952	140662	reverse	Tb927.5.320	receptor-type adenylate cyclase GRESAG 4, putative	0.69	10.25	7.08	0.00165139	0.020142	-0.77
Tb927_05	1165227	1166234	forward	Tb927.5.3520	queuine tRNA-ribosyltransferase, putative	0.69	9.67	6.89	0.00183722	0.0208986	-0.89
Tb927_09	1531465	1532514	reverse	Tb927.9.9620	meiotic recombination protein DMC1, putative	0.69	10.13	6.43	0.00242207	0.0232509	-1.21
Tb927_10	446333	446851	reverse	Tb927.10.1650	hypothetical protein, conserved	0.69	7.93	5.3	0.0051042	0.0310892	-2.08
Tb927_09	2536695	2536889	forward	Tb927.9.16000	hypothetical protein, unlikely	0.69	7.7	4.85	0.00709254	0.0362483	-2.47
Tb927_08	138767	139618	reverse	Tb927.8.490	hypothetical protein	0.69	5.5	2.48	0.0646224	0.127782	-5.01
Tb927_10	2984097	2984492	forward	Tb927.10.12280	hypothetical protein	0.69	3.09	1.99	0.113085	0.189094	-5.62
Tb927_10	797966	798445	reverse	Tb927.10.3050	hypothetical protein	0.69	4.3	1.12	0.320898	0.417321	-6.67
Tb927_01	254257	254655	reverse	Tb927.1.810	hypothetical protein, unlikely	0.68	7.4	11.06	0.00026882	0.0123873	1.28
Tb927_11	877190	878260	reverse	Tb927.11.3050	hypothetical protein	0.68	10.08	10.8	0.000296836	0.0127587	1.18
Tb927_08	101223	102323	forward	Tb927.8.370	expression site-associated gene (ESAG, pseudogene), putative	0.68	5.58	8.47	0.000801628	0.0165272	0.06
Tb927_11_bin	600274	603897	reverse	Tb11.v5.0281	receptor-type adenylate cyclase GRESAG 4, putative	0.68	10.88	7.81	0.00111274	0.0176072	-0.31
Tb927_10	123321	124898	forward	Tb927.10.470	choline dehydrogenase, putative	0.68	9.67	6.71	0.00204256	0.0217608	-1.02
Tb927_08	1590541	1591053	reverse	Tb927.8.5350	hypothetical protein, conserved	0.68	7.63	5.89	0.00339924	0.0259708	-1.61
Tb927_10	897136	899019	forward	Tb927.10.3490	kinetoplastid-specific dual specificity phosphatase, putative	0.68	11.96	5.82	0.00356399	0.0266472	-1.66
Tb927_06	1147974	1149476	reverse	Tb927.6.3880	hypothetical protein, conserved	0.68	8.87	5.8	0.00359968	0.026696	-1.68
Tb927_11	3119678	3120394	forward	Tb927.11.11620	hypothetical protein, conserved	0.68	10.03	5.78	0.00365288	0.0269475	-1.69
Tb927_11_bin	3744697	3745590	reverse	Tb11.v5.0730	pumillio RNA binding protein 4, putative	0.68	5.11	5.7	0.00387169	0.0276061	-1.76
Tb927_11	2475642	2476793	forward	Tb927.11.9020	cation transporter, putative	0.68	9.71	3.18	0.0307381	0.0778359	-4.17
Tb927_08	2441605	2442990	forward	Tb927.8.8250	amino acid transporter, putative	0.67	12.56	11.4	0.000237029	0.0118174	1.42
Tb927_05	885706	886593	forward	Tb927.5.2580	hypothetical protein, conserved	0.67	9.38	10.7	0.000308767	0.0129238	1.13
Tb927_11	108838	109986	reverse	Tb927.11.480	hypothetical protein, conserved	0.67	9.09	10.61	0.000319692	0.0130846	1.09
Tb927_11	1518261	1520573	forward	Tb927.11.5330	hypothetical protein, conserved	0.67	10.25	10.44	0.00034174	0.0133457	1.02
Tb927_08	2140640	2140855	forward	Tb927.8.7430	ubiquinol-cytochrome c reductase, putative	0.67	7.85	10.34	0.000355548	0.013533	0.98
Tb927_04	1121806	1124073	reverse	Tb927.4.4230	RNA-binding protein, putative	0.67	7.22	9.56	0.000489477	0.0146156	0.62
Tb927_09	1285094	1285690	reverse	Tb927.9.7830	hypothetical protein, conserved	0.67	10.02	8.78	0.000695484	0.0159372	0.22
Tb927_11_bin	3544900	3546183	forward	Tb11.v5.0701	ubiquitin carboxyl-terminal hydrolase, putative	0.67	8.84	8.6	0.0007545	0.0161936	0.13
Tb927_07	75754	76665	reverse	Tb927.7.420	hypothetical protein, conserved	0.67	8.37	7.13	0.00160333	0.0200304	-0.73
Tb927_09	188075	188422	forward	Tb927.9.790	hypothetical protein, conserved	0.67	6.93	6.82	0.00191606	0.0214204	-0.94
Tb927_10	3379246	3380274	reverse	Tb927.10.13840	hypothetical protein, conserved	0.67	10.28	6.28	0.00264509	0.0239258	-1.32
Tb927_10	2643337	2643849	forward	Tb927.10.10860	hypothetical protein, unlikely	0.67	6.04	5.66	0.00396392	0.0278557	-1.79
Tb927_09	2456156	2456554	reverse	Tb927.9.15670	hypothetical protein, unlikely	0.67	8.35	4.86	0.00705606	0.0361753	-2.46
Tb927_01	1002297	1002404	forward	Tb927.1.4980	hypothetical protein, unlikely	0.67	6.2	4.21	0.0119093	0.0463315	-3.07
Tb927_06	503203	504246	reverse	Tb927.6.1390	hypothetical protein, conserved	0.67	4.12	4.13	0.0126971	0.0476786	-3.15
Tb927_11	2183204	2183929	reverse	Tb927.11.7700	hypothetical protein	0.67	9.78	3.52	0.0219425	0.0640147	-3.78
Tb927_10	1217860	1218534	reverse	Tb927.10.4880	hypothetical protein, conserved	0.66	9.74	11.39	0.000237991	0.0118174	1.42
Tb927_01	468994	469428	forward	Tb927.1.1800	hypothetical protein, unlikely	0.66	8.58	10.32	0.000357885	0.0135553	0.97
Tb927_10	2694188	2696500	reverse	Tb927.10.11040	hypothetical protein, conserved	0.66	10.23	10.14	0.00038546	0.0137083	0.89
Tb927_11_bin	3322484	3323581	forward	Tb11.v5.0666	hypothetical protein, conserved	0.66	8.75	10.08	0.000394771	0.0137083	0.86
Tb927_10	3042095	3043006	reverse	Tb927.10.12540	electron transfer protein, putative	0.66	9.91	9.76	0.000449914	0.0143992	0.71
Tb927_05	335109	336203	forward	Tb927.5.810	zinc finger protein family member, putative	0.66	12.02	7.63	0.00122658	0.0182841	-0.43
Tb927_09	459120	459275	reverse	Tb927.9.2040	hypothetical protein, unlikely	0.66	6.67	7.1	0.00163277	0.020142	-0.76
Tb927_07	1318106	1319251	forward	Tb927.7.4970	glutamine synthetase, putative	0.66	9.52	6.78	0.00196632	0.0216105	-0.97
Tb927_01	147175	147459	forward	Tb927.1.390	hypothetical protein, unlikely	0.66	7.12	6.39	0.0024775	0.0233994	-1.24
Tb927_09	677920	678108	forward	Tb927.9.3110	hypothetical protein, unlikely	0.66	7.03	6.17	0.00283461	0.0243896	-1.4
Tb927_10	3287040	3287435	reverse	Tb927.10.13460	hypothetical protein	0.66	6.95	4.84	0.0071416	0.0363137	-2.48
Tb927_08	1498758	1500545	forward	Tb927.8.5080	hypothetical protein, conserved	0.66	11.55	4.73	0.00779985	0.037909	-2.58
Tb927_07	2156578	2159028	reverse	Tb927.7.7480	trans-sialidase, putative	0.66	11.2	4.18	0.0122152	0.0467849	-3.1
Tb927_08	1395050	1395169	reverse	Tb927.8.4750	amino acid transporter (pseudogene), putative	0.66	6.57	4.12	0.012834	0.048003	-3.16
Tb927_08	1991804	1992070	reverse	Tb927.8.6890	hypothetical protein, conserved	0.66	9.27	3.74	0.0178854	0.0566978	-3.55
Tb927_10	58920	59393	forward	Tb927.10.130	hypothetical protein	0.66	6.43	2.5	0.0626681	0.125183	-4.98
Tb927_09	595377	595565	forward	Tb927.9.2710	hypothetical protein, unlikely	0.65	7.45	11.04	0.00027047	0.0123873	1.28
Tb927_08	804397	806538	forward	Tb927.8.2710	hypothetical protein, conserved	0.65	10.6	10.77	0.000300056	0.0127587	1.16
Tb927_05	513285	514193	reverse	Tb927.5.1440	hypothetical protein	0.65	9.54	9.92	0.000421139	0.0140944	0.79
Tb927_07	676956	678317	reverse	Tb927.7.2640	hypothetical protein, conserved	0.65	11.49	9.73	0.00045552	0.0143992	0.7
Tb927_07	2019218	2019718	reverse	Tb927.7.7060	hypothetical protein, conserved	0.65	7.54	9.7	0.000462718	0.014461	0.68
Tb927_09	1115117	1115503	forward	Tb927.9.6790	hypothetical protein, unlikely	0.65	7.64	9	0.000628756	0.0153555	0.34
Tb927_04	13666	16569	forward	Tb927.4.130	receptor-type adenylate cyclase GRESAG 4, pseudogene, putative	0.65	9.17	8.99	0.000629477	0.0153555	0.34
Tb927_01	861503	861703	forward	Tb927.1.4090	hypothetical protein, unlikely	0.65	7.76	8.37	0.000842019	0.0166305	0.01
Tb927_03	1456977	1458053	forward	Tb927.3.5190	hypothetical protein, conserved	0.65	9.6	7.77	0.00113791	0.0176726	-0.34
Tb927_10	2593723	2594322	reverse	Tb927.10.10670	kinetoplastid-specific dual specificity phosphatase, putative	0.65	8.7	7.17	0.00156705	0.0197538	-0.71
Tb927_11	3399346	3399798	forward	Tb927.11.12700	hypothetical protein, conserved	0.65	6.95	7.01	0.001723	0.0204048	-0.82
Tb927_11_bin	1627963	1629546	forward	Tb11.v5.0419	hypothetical protein, conserved	0.65	8.07	6.27	0.00266807	0.0239258	-1.33
Tb927_01	805538	806224	reverse	Tb927.1.3760	hypothetical protein, conserved	0.65	5.97	5.24	0.00530804	0.0316225	-2.13
Tb927_05	142360	145983	reverse	Tb927.5.330	receptor-type adenylate cyclase GRESAG 4, putative	0.65	10.86	5.21	0.00543447	0.0320241	-2.16
Tb927_01	915863	916498	forward	Tb927.1.4440	hypothetical protein, conserved	0.65	8.13	5.07	0.0060308	0.0336815	-2.28
Tb927_03	171635	171892	reverse	Tb927.3.700	hypothetical protein, conserved	0.65	7.64	2.56	0.0590878	0.119966	-4.91
Tb927_08	933683	934045	forward	Tb927.8.3120	hypothetical protein, conserved	0.64	7.48	10.73	0.000305253	0.0128706	1.14
Tb927_02	560909	563776	forward	Tb927.2.2950	hypothetical protein, conserved	0.64	11.04	10.13	0.000386949	0.0137083	0.88
Tb927_10	1257107	1257529	forward	Tb927.10.5100	hypothetical protein	0.64	7.43	9.63	0.000476538	0.0145903	0.65
Tb927_07	1168213	1170483	reverse	Tb927.7.4400	inositol polyphosphate kinase-like protein, putative	0.64	10.41	9.06	0.000610245	0.0153143	0.37
Tb927_01	861807	862868	forward	Tb927.1.4100	cytochrome oxidase subunit IV	0.64	10.8	8.75	0.000703857	0.0159378	0.21
Tb927_03	580931	581836	reverse	Tb927.3.2230	succinyl-CoA synthetase alpha subunit, putative	0.64	12.3	6.55	0.00224326	0.0224571	-1.12
Tb927_11	2154756	2155687	reverse	Tb927.11.7610	gp63-1 surface protease homologue, pseudogene	0.64	7.7	6.31	0.00260373	0.0238282	-1.3
Tb927_11_bin	1625664	1627865	forward	Tb11.v5.0418	hypothetical protein, conserved	0.64	8.42	5.53	0.00433108	0.0290171	-1.89
Tb927_10	3316400	3317548	reverse	Tb927.10.13560	mevalonate-diphosphate decarboxylase	0.64	9.5	5.51	0.00440023	0.0290442	-1.91
Tb927_09	692044	692448	forward	Tb927.9.3260	hypothetical protein, unlikely	0.64	5.23	2.65	0.0535273	0.112385	-4.8
Tb927_11	3397572	3398627	forward	Tb927.11.12690	hypothetical protein, conserved	0.64	7.76	2.37	0.0725104	0.138261	-5.14
Tb927_04	17401	17667	forward	Tb927.4.140	hypothetical protein	0.64	4.02	2.19	0.0899893	0.161637	-5.38
Tb927_02	203618	204608	reverse	Tb927.2.1160	retrotransposon hot spot protein (RHS, pseudogene), putative	0.63	10.32	10.91	0.000284899	0.0127587	1.22
Tb927_09	1357300	1358196	reverse	Tb927.9.8320	hypothetical protein	0.63	8.91	10.11	0.000389314	0.0137083	0.88
Tb927_01	991536	991697	forward	Tb927.1.4880	hypothetical protein, unlikely	0.63	9.36	9.46	0.000510801	0.014859	0.57
Tb927_06	787484	787876	forward	Tb927.6.2590	hypothetical protein, conserved	0.63	9	8.87	0.000666826	0.0158323	0.27
Tb927_10	604925	605707	forward	Tb927.10.2350	pyruvate dehydrogenase complex E3 binding protein, putative	0.63	10.59	8.25	0.000892852	0.0169261	-0.06
Tb927_01	108058	110934	forward	Tb927.1.275	expression site-associated gene (ESAG, pseudogene), putative	0.63	9.2	8.25	0.00089601	0.0169368	-0.07
Tb927_01	875708	876016	reverse	Tb927.1.4240	hypothetical protein, unlikely	0.63	8.66	8.16	0.000935619	0.0171256	-0.11
Tb927_11_bin	4339005	4340768	forward	Tb11.v5.0830	receptor-type adenylate cyclase GRESAG 4, putative	0.63	8.8	7.58	0.00126048	0.0184114	-0.46
Tb927_03	1624569	1625552	forward	Tb927.3.5800	expression site-associated gene (ESAG, pseudogene), putative	0.63	9.48	7.57	0.00126549	0.0184114	-0.46
Tb927_11	4158580	4159065	reverse	Tb927.11.15700	hypothetical protein, conserved	0.63	7.82	5.48	0.00447724	0.0292668	-1.93
Tb927_07	1271199	1272749	reverse	Tb927.7.4830	kinesin, putative	0.63	8.89	5.41	0.00471409	0.0300313	-1.99
Tb927_07	62823	63542	reverse	Tb927.7.350	hypothetical protein	0.63	8.59	5.03	0.00619378	0.0339997	-2.31
Tb927_04	981586	982791	reverse	Tb927.4.3760	hypothetical protein	0.63	8.16	3.85	0.0161972	0.0539282	-3.43
Tb927_03	119582	120562	reverse	Tb927.3.550	expression site-associated gene (ESAG, pseudogene), putative	0.63	6.58	2.63	0.0545638	0.113926	-4.82
Tb927_11_bin	5313959	5315065	reverse	Tb11.v5.1012	2-oxoisovalerate dehydrogenase beta subunit, mitochondrial precursor, putative	0.63	7.94	2.45	0.0665011	0.13051	-5.04
Tb927_11_RH_fork	388935	389934	reverse	Tb927.11.19760	expression site-associated gene (ESAG, pseudogene), putative	0.63	2.27	1.33	0.24928	0.343784	-6.43
Tb927_09	479636	479977	reverse	Tb927.9.2110	hypothetical protein, conserved	0.62	8.67	8.77	0.000698029	0.0159372	0.22
Tb927_07	1164231	1166258	reverse	Tb927.7.4390	threonine synthase, putative	0.62	10.93	8.73	0.000711226	0.016001	0.2
Tb927_08	2228058	2229251	forward	Tb927.8.7730	dihydroceramide synthase, putative	0.62	8.96	8.71	0.000716463	0.016001	0.19
Tb927_09	170185	170745	reverse	Tb927.9.700	hypothetical protein	0.62	8.27	7.7	0.00117903	0.0179366	-0.38
Tb927_07	72835	73746	reverse	Tb927.7.400	hypothetical protein, conserved	0.62	8.87	6.63	0.00214096	0.0222813	-1.07
Tb927_07	341451	341753	forward	Tb927.7.1320	10 kDa heat shock protein, putative	0.62	12.23	6.37	0.00250791	0.0234389	-1.25
Tb927_05	1323053	1324150	reverse	Tb927.5.4140	hypothetical protein, conserved	0.62	8.02	6.15	0.00286966	0.0245012	-1.41
Tb927_11	2250765	2251256	forward	Tb927.11.7990	hypothetical protein	0.62	6.7	5.9	0.00338204	0.0259476	-1.6
Tb927_03	1014002	1014478	forward	Tb927.3.3600	hypothetical protein	0.62	8.98	5.8	0.00361964	0.026802	-1.68
Tb927_09	1823822	1824079	forward	Tb927.9.11730	hypothetical protein, unlikely	0.62	5.44	3.41	0.0246014	0.0682791	-3.92
Tb927_06	532496	533461	reverse	Tb927.6.1520	rank=1;term=aquaporin 3, putative	0.61	11.43	9.62	0.000477295	0.0145903	0.65
Tb927_01	1016683	1016862	forward	Tb927.1.5090	expression site-associated gene (ESAG, pseudogene), putative	0.61	9.15	9.57	0.00048828	0.0146156	0.62
Tb927_07	343648	343950	forward	Tb927.7.1340	10 kDa heat shock protein, putative	0.61	11.9	9.3	0.000549004	0.0151802	0.49
Tb927_09	1841287	1842255	forward	Tb927.9.11820	hypothetical protein, conserved	0.61	9.02	8.26	0.000887512	0.0168904	-0.05
Tb927_10	1125374	1126480	forward	Tb927.10.4330	2-oxoisovalerate dehydrogenase beta subunit, mitochondrial precursor, putative	0.61	7.99	7.12	0.0016179	0.0201299	-0.75
Tb927_08	1534992	1535279	forward	Tb927.8.5150	hypothetical protein, conserved	0.61	8.71	6.85	0.00187953	0.0212305	-0.92
Tb927_07	1580201	1580827	forward	Tb927.7.5870	hypothetical protein, conserved	0.61	9.89	6.6	0.00218033	0.0222844	-1.09
Tb927_09	2388170	2388517	reverse	Tb927.9.15390	hypothetical protein, unlikely	0.61	6.92	6.08	0.00299852	0.0247942	-1.46
Tb927_11_bin	183097	184647	reverse	Tb11.v5.0165	kinesin, putative	0.61	9.25	5.74	0.00375672	0.0273127	-1.73
Tb927_07	1560632	1561087	forward	Tb927.7.5780	hypothetical protein, conserved	0.61	7.63	5.49	0.00445568	0.0292128	-1.93
Tb927_11	2685796	2688813	forward	Tb927.11.9980	2-oxoglutarate dehydrogenase E1 component, putative	0.61	12.79	5.44	0.00461335	0.0296893	-1.97
Tb927_04	1033815	1037054	reverse	Tb927.4.3920	hypothetical protein, conserved	0.61	11.51	5.38	0.00481225	0.0302067	-2.02
Tb927_03	631198	632385	reverse	Tb927.3.2500	hypothetical protein	0.61	6.08	4.72	0.00785324	0.0379942	-2.59
Tb927_08	1592618	1593106	reverse	Tb927.8.5360	hypothetical protein, conserved	0.61	7.72	4.7	0.00800008	0.0382665	-2.61
Tb927_06	366446	368782	reverse	Tb927.6.860	hypothetical protein	0.61	8.12	4.53	0.00913571	0.0405102	-2.76
Tb927_08	1178282	1179982	reverse	Tb927.8.3940	hypothetical protein, conserved	0.61	9.03	3.66	0.0193638	0.0593598	-3.64
Tb927_01	1001582	1002058	forward	Tb927.1.4970	hypothetical protein	0.61	7.5	3.15	0.0317593	0.0795293	-4.21
Tb927_01	522530	522889	reverse	Tb927.1.2050	hypothetical protein, unlikely	0.61	6.21	3.11	0.0328067	0.0808148	-4.25
Tb927_10	2355680	2356054	forward	Tb927.10.9540	hypothetical protein, unlikely	0.61	2.26	1.99	0.112791	0.188807	-5.62
Tb927_09	2541242	2541646	forward	Tb927.9.16030	hypothetical protein, unlikely	0.61	5.05	1.76	0.14864	0.230977	-5.91
Tb927_09	1118862	1119008	forward	Tb927.9.6800	hypothetical protein, unlikely	0.61	1.89	1.45	0.217767	0.310118	-6.3
Tb927_11	3284276	3285886	forward	Tb927.11.12280	hypothetical protein, conserved	0.6	9.94	9.94	0.000417036	0.0140944	0.8
Tb927_04	1387650	1388465	reverse	Tb927.4.5060	hypothetical protein	0.6	9.32	9.78	0.000446165	0.0143992	0.72
Tb927_09	1114839	1115276	forward	Tb927.9.6780	hypothetical protein, unlikely	0.6	7.54	9.74	0.000454487	0.0143992	0.7
Tb927_04	817233	818327	forward	Tb927.4.3100	hypothetical protein, conserved	0.6	9.1	9.55	0.000491568	0.0146156	0.61
Tb927_11	4151025	4152584	reverse	Tb927.11.15660	hypothetical protein, conserved	0.6	9.97	9.16	0.000585105	0.0153143	0.42
Tb927_01	90305	90700	forward	Tb927.1.230	hypothetical protein, unlikely	0.6	8.96	7.81	0.00111366	0.0176072	-0.31
Tb927_08	164621	165688	reverse	Tb927.8.580	hypothetical protein, conserved	0.6	9.24	6.84	0.00189074	0.0212352	-0.93
Tb927_11_bin	4018693	4018989	forward	Tb11.v5.0771	hypothetical protein, conserved	0.6	7.58	6.73	0.0020229	0.0217607	-1
Tb927_10	3394568	3395170	reverse	Tb927.10.13910	hypothetical protein, conserved	0.6	9.47	6.72	0.00202644	0.0217607	-1.01
Tb927_10	601411	602241	forward	Tb927.10.2330	hypothetical protein, conserved	0.6	10.3	6.08	0.00301613	0.0248453	-1.47
Tb927_11_bin	5125257	5126969	reverse	Tb11.1390	hypothetical protein, conserved	0.6	10.53	4.42	0.0100043	0.0422914	-2.87
Tb927_03	1239476	1240558	reverse	Tb927.3.4400	hypothetical protein, conserved	0.6	8.07	4.03	0.0138546	0.0497709	-3.25
Tb927_09	843345	843725	forward	Tb927.9.4550	hypothetical protein, conserved	0.6	7.39	3.84	0.0163573	0.0541478	-3.44
Tb927_08	1890102	1891223	forward	Tb927.8.6560	hypothetical protein, conserved	0.6	8.8	3.73	0.0181566	0.0572036	-3.57
Tb927_11_bin	1561914	1563191	reverse	Tb11.v5.0411	peptidylprolyl isomerase-like protein, putative	0.6	11.05	3.64	0.0197051	0.0599912	-3.66
Tb927_07	1578647	1579225	forward	Tb927.7.5860	hypothetical protein	0.59	8.96	10.17	0.000380663	0.0137083	0.9
Tb927_11	4163535	4164056	reverse	Tb927.11.15720	hypothetical protein	0.59	8.54	10.02	0.000404969	0.0138028	0.83
Tb927_05	546198	548459	reverse	Tb927.5.1560	ATP-dependent DEAD/H RNA helicase, putative	0.59	10.58	9.51	0.00050173	0.0146944	0.59
Tb927_07	646588	647763	reverse	Tb927.7.2520	hypothetical protein, conserved	0.59	9.76	9.06	0.000611446	0.0153143	0.37
Tb927_09	157898	158491	forward	Tb927.9.650	hypothetical protein (pseudogene)	0.59	5.54	8.81	0.000685832	0.0159372	0.24
Tb927_07	909322	909726	reverse	Tb927.7.3520	mitochondrial pyruvate carrier protein 2, putative	0.59	10.31	7.48	0.00132704	0.0186773	-0.52
Tb927_07	1586969	1587331	forward	Tb927.7.5910	ATG8/AUT7/APG8/PAZ2, putative	0.59	8.75	7.25	0.00150661	0.0193661	-0.66
Tb927_10	2007943	2008743	reverse	Tb927.10.8050	TFIIF-stimulated CTD phosphatase, putative	0.59	8.25	6.57	0.00221561	0.0223287	-1.11
Tb927_04	624605	628051	forward	Tb927.4.2410	hypothetical protein, conserved	0.59	10.07	6.27	0.00266938	0.0239258	-1.33
Tb927_11_bin	4570058	4570705	forward	Tb11.v5.0876	hypothetical protein, conserved	0.59	8.1	5.41	0.0047156	0.0300313	-1.99
Tb927_02	617621	618112	forward	Tb927.2.3330	hypothetical protein	0.59	6.31	5.39	0.00477158	0.0301133	-2.01
Tb927_07	2173833	2174795	forward	Tb927.7.7500	thymine-7-hydroxylase, putative	0.59	11.38	4.95	0.00660941	0.0351613	-2.39
Tb927_04	12267	12638	forward	Tb927.4.120	hypothetical protein	0.59	9.01	4.77	0.00752906	0.0372154	-2.54
Tb927_02	230037	230408	forward	Tb927.2.1250	hypothetical protein	0.59	9.54	4.2	0.0119834	0.0464242	-3.08
Tb927_01	564132	564425	forward	Tb927.1.2250	hypothetical protein, unlikely	0.59	6.37	4.07	0.0133444	0.0489813	-3.21
Tb927_09	618630	619811	reverse	Tb927.9.2840	hypothetical protein, conserved	0.59	5.71	1.94	0.119632	0.197066	-5.68
Tb927_01	337453	337776	forward	Tb927.1.1290	hypothetical protein, unlikely	0.59	5.72	1.3	0.259724	0.35483	-6.47
Tb927_07	1576640	1578514	forward	Tb927.7.5850	hypothetical protein, conserved	0.58	10.82	9.66	0.000469637	0.0145841	0.67
Tb927_11	948411	950150	forward	Tb927.11.3270	squalene monooxygenase, putative	0.58	10.81	9.3	0.0005493	0.0151802	0.49
Tb927_09	502386	503537	reverse	Tb927.9.2250	hypothetical protein, conserved	0.58	9.66	9.19	0.000575926	0.0153143	0.44
Tb927_01	908100	908966	forward	Tb927.1.4400	hypothetical protein, conserved	0.58	9.61	9.12	0.000595717	0.0153143	0.4
Tb927_05	1225349	1226911	forward	Tb927.5.3750	RNA-binding protein, putative	0.58	9.94	8.77	0.000698945	0.0159372	0.22
Tb927_04	232773	233063	reverse	Tb927.4.830	hypothetical protein, conserved	0.58	7.49	8.41	0.00082617	0.0165606	0.03
Tb927_11_bin	612660	614126	forward	Tb11.v5.0282	expression site-associated gene (ESAG) protein, putative	0.58	9.97	7.42	0.00136952	0.0189048	-0.55
Tb927_08	736792	737076	forward	Tb927.8.2470	hypothetical protein, conserved	0.58	7.88	7.11	0.00162146	0.0201299	-0.75
Tb927_02	231301	234354	forward	Tb927.2.1260	expression site-associated gene (ESAG, pseudogene), putative	0.58	9.57	6.86	0.00187435	0.0212305	-0.92
Tb927_03	980328	981779	forward	Tb927.3.3460	hypothetical protein, conserved	0.58	10.75	6.83	0.00190525	0.0213484	-0.93
Tb927_11	3974951	3976570	reverse	Tb927.11.14940	hypothetical protein, conserved	0.58	9.91	6.59	0.00219167	0.0222844	-1.1
Tb927_10	1829438	1830841	reverse	Tb927.10.7250	hypothetical protein, conserved	0.58	10.18	5.32	0.00501842	0.0308743	-2.06
Tb927_07	61527	62510	reverse	Tb927.7.340	hypothetical protein, conserved	0.58	9.27	4.94	0.00665079	0.0352467	-2.39
Tb927_09	870557	870712	forward	Tb927.9.4780	hypothetical protein, unlikely	0.58	6.53	4.91	0.00677539	0.0356711	-2.42
Tb927_02	1084458	1087070	forward	Tb927.2.5980	ATP-dependent Clp protease subunit, heat shock protein 104 (HSP104), putative	0.58	11.22	4.71	0.00792206	0.0381406	-2.6
Tb927_10	3959421	3960698	forward	Tb927.10.16100	FK506-binding protein (FKBP)-type peptidyl-prolyl isomerase, putative	0.58	11.07	4.14	0.0126454	0.0475577	-3.14
Tb927_05	1326697	1327845	reverse	Tb927.5.4160	hypothetical protein, conserved	0.58	9.71	4.01	0.0140582	0.0501155	-3.27
Tb927_05	757793	758143	forward	Tb927.5.2230	hypothetical protein, conserved	0.58	7.86	3.64	0.0196715	0.0599757	-3.66
Tb927_02	274787	275473	forward	Tb927.2.1460	hypothetical protein, conserved	0.58	7.03	3.16	0.0312072	0.0786574	-4.19
Tb927_11_RH_fork	45	659	forward	Tb927.11.18690	expression site-associated gene 4 (ESAG4) protein, putative	0.58	6.87	3.04	0.0352028	0.0847537	-4.33
Tb927_01	287978	288091	reverse	Tb927.1.980	hypothetical protein, unlikely	0.58	5.54	1.52	0.198487	0.288799	-6.21
Tb927_10	3103028	3103432	reverse	Tb927.10.12770	hypothetical protein	0.58	5.21	1.33	0.249883	0.344226	-6.43
Tb927_02	788939	790729	reverse	Tb927.2.4460	hypothetical protein, conserved	0.57	10.85	9.91	0.000422692	0.0140944	0.78
Tb927_11	2897192	2898691	forward	Tb927.11.10840	hypothetical protein, conserved	0.57	9.89	9.68	0.000465701	0.0145079	0.68
Tb927_03	1576075	1578864	forward	Tb927.3.5650	protein kinase, putative	0.57	10.38	9.16	0.000584442	0.0153143	0.42
Tb927_11_bin	471180	472127	reverse	Tb11.v5.0238	hypothetical protein, conserved	0.57	9.2	8.39	0.00083396	0.0165669	0.02
Tb927_10	69390	70517	forward	Tb927.10.160	KPAP2	0.57	10.34	8.24	0.000896879	0.0169368	-0.07
Tb927_11	3303766	3304494	forward	Tb927.11.12370	hypothetical protein, conserved	0.57	9.09	7.94	0.00104119	0.0173563	-0.24
Tb927_11_bin	3725893	3727977	reverse	Tb11.v5.0726	hypothetical protein, conserved	0.57	8.03	7.46	0.00133966	0.0187744	-0.53
Tb927_11	1875599	1876312	reverse	Tb927.11.6650	hypothetical protein	0.57	7.63	7.18	0.00156381	0.0197383	-0.71
Tb927_10	3092166	3092687	reverse	Tb927.10.12730	hypothetical protein	0.57	8.85	6.84	0.00189004	0.0212352	-0.93
Tb927_10	1627827	1628363	reverse	Tb927.10.6420	hypothetical protein	0.57	5.94	5.66	0.00395613	0.0278409	-1.79
Tb927_06	736625	738343	forward	Tb927.6.2390	hypothetical protein, conserved	0.57	10.21	5.63	0.00406071	0.0281515	-1.82
Tb927_11_bin	5583306	5584553	forward	Tb11.v5.1056	DNA polymerase kappa, putative	0.57	6.71	4.53	0.00916497	0.0405297	-2.77
Tb927_11	1908782	1910416	reverse	Tb927.11.6760	leucine-rich repeat protein (LRRP), putative	0.57	10.13	4.25	0.0115354	0.0456179	-3.04
Tb927_01	144726	145151	reverse	Tb927.1.380	hypothetical protein, conserved	0.57	8.55	4.22	0.0117535	0.0459708	-3.06
Tb927_09	2337674	2339053	reverse	Tb927.9.14940	SLACS reverse transcriptase, putative	0.57	7.91	4.02	0.0139643	0.0499448	-3.26
Tb927_06	291832	292581	reverse	Tb927.6.690	hypothetical protein, conserved	0.57	6.33	3.57	0.021026	0.0626107	-3.74
Tb927_11_bin	4411631	4412281	forward	Tb11.v5.0844	ATP-dependent DEAH-box RNA helicase, putative	0.57	6.96	3.43	0.0239626	0.067299	-3.89
Tb927_11	2190755	2192518	reverse	Tb927.11.7720	Gp63-1 surface protease homolog, putative	0.57	9.58	3.35	0.0258557	0.0700998	-3.97
Tb927_05	1356634	1357008	reverse	Tb927.5.4370	hypothetical protein, conserved	0.57	8.6	3.29	0.0274163	0.0726399	-4.04
Tb927_10	3425494	3426642	reverse	Tb927.10.14070	mevalonate diphosphate decarboxylase	0.57	8.95	3.29	0.0275119	0.0727523	-4.05
Tb927_11	4854601	4855059	reverse	Tb927.11.17910	hypothetical protein	0.57	6.1	3.09	0.0336763	0.0820892	-4.28
Tb927_01	953468	953599	forward	Tb927.1.4640	hypothetical protein, unlikely	0.57	6.19	2.96	0.0384375	0.0899295	-4.43
Tb927_07	1437481	1439280	forward	Tb927.7.5380	RNA-binding protein, putative	0.57	6.12	2.48	0.0642377	0.127227	-5.01
Tb927_01	769457	769720	reverse	Tb927.1.3650	hypothetical protein, unlikely	0.57	4.76	2.46	0.0656611	0.129391	-5.03
Tb927_11_bin	1237180	1238358	reverse	Tb11.v5.0368	hypothetical protein, conserved	0.57	5.73	2.41	0.0693417	0.134237	-5.09
Tb927_10	1764379	1765377	forward	Tb927.10.7000	hypothetical protein, conserved	0.56	9.47	9.29	0.000550907	0.0151802	0.49
Tb927_11	1386255	1386779	forward	Tb927.11.4810	hypothetical protein, conserved	0.56	8.28	9.22	0.000568752	0.0153143	0.45
Tb927_10	433322	433666	reverse	Tb927.10.1580	hypothetical protein, conserved	0.56	7.12	8.94	0.000646415	0.0155745	0.31
Tb927_10	46932	47252	reverse	Tb927.10.90	hypothetical protein	0.56	5.25	8.41	0.00082847	0.0165669	0.02
Tb927_05	17942	18610	forward	Tb927.5.140	hypothetical protein, conserved	0.56	8.18	8.23	0.000901315	0.0169423	-0.07
Tb927_10	2466368	2467591	forward	Tb927.10.10000	hypothetical protein, conserved	0.56	10.85	8.08	0.000971944	0.0171256	-0.16
Tb927_08	1908788	1909735	reverse	Tb927.8.6600	hypothetical protein, conserved	0.56	9.49	8.06	0.000980654	0.0171312	-0.17
Tb927_09	1745176	1745598	reverse	Tb927.9.11060	hypothetical protein, unlikely	0.56	7.63	7.95	0.00103711	0.0173563	-0.23
Tb927_11_bin	2726003	2727478	forward	Tb11.v5.0588	hypothetical protein, conserved	0.56	9.14	7.75	0.00115324	0.0177373	-0.35
Tb927_01	530093	530299	forward	Tb927.1.2090	hypothetical protein, unlikely	0.56	6.07	7.2	0.00154319	0.01963	-0.69
Tb927_10	2451500	2452732	forward	Tb927.10.9920	hypothetical protein, conserved	0.56	9.53	6.54	0.00225516	0.0224571	-1.13
Tb927_01	524998	525252	reverse	Tb927.1.2070	expression site-associated gene (ESAG, pseudogene), putative	0.56	6.41	6.27	0.00266667	0.0239258	-1.33
Tb927_10	2295430	2296128	forward	Tb927.10.9270	hypothetical protein, conserved	0.56	8.46	6.17	0.00283194	0.0243896	-1.4
Tb927_09	1647431	1649020	reverse	Tb927.9.10500	hypothetical protein, conserved	0.56	10.38	6.17	0.00283862	0.0243896	-1.4
Tb927_03	1267258	1268748	reverse	Tb927.3.4540	hypothetical protein, conserved	0.56	10.06	6.13	0.00291811	0.0246303	-1.43
Tb927_07	1803709	1804515	reverse	Tb927.7.6600	hypothetical protein, conserved	0.56	11.17	5.77	0.00368769	0.0270818	-1.7
Tb927_11	2904406	2905701	forward	Tb927.11.10880	hypothetical protein, conserved	0.56	10.46	5.68	0.00391449	0.0277274	-1.77
Tb927_06	952233	952766	forward	Tb927.6.3210	hypothetical protein, conserved	0.56	8.64	5.4	0.00474591	0.0300474	-2
Tb927_04	473084	474004	reverse	Tb927.4.1880	hypothetical protein, conserved	0.56	8.26	5.38	0.00481418	0.0302067	-2.02
Tb927_02	95001	96889	reverse	Tb927.2.490	DNA-directed RNA polymerase, pseudogene, putative	0.56	11.12	5.38	0.00482343	0.0302454	-2.02
Tb927_09	735461	739561	forward	Tb927.9.3680	hypothetical protein, conserved	0.56	10.86	5.27	0.00522306	0.031446	-2.11
Tb927_10	1284085	1285032	forward	Tb927.10.5190	hypothetical protein	0.56	9.21	5.22	0.00540981	0.0319558	-2.15
Tb927_08	1888924	1889745	forward	Tb927.8.6550	hypothetical protein, conserved	0.56	8.75	4.75	0.00769561	0.0376016	-2.56
Tb927_01	298771	299280	forward	Tb927.1.1040	hypothetical protein, conserved	0.56	7.1	4.6	0.00864284	0.0396549	-2.7
Tb927_08	1902208	1904037	reverse	Tb927.8.6580	succinate dehydrogenase flavoprotein, putative	0.56	11.22	3.55	0.0214113	0.0633882	-3.76
Tb927_10	2781585	2783765	forward	Tb927.10.11420	hypothetical protein, conserved	0.56	9.75	3.53	0.0218934	0.063934	-3.78
Tb927_09	780688	780828	reverse	Tb927.9.4070	hypothetical protein, unlikely	0.56	6.53	3.52	0.0220759	0.0642696	-3.79
Tb927_07	1723684	1725012	reverse	Tb927.7.6340	hypothetical protein, conserved	0.56	8.3	2.89	0.04139	0.0945973	-4.51
Tb927_08	2443741	2445123	forward	Tb927.8.8260	amino acid transporter, putative	0.55	11.1	9.46	0.000511908	0.014859	0.57
Tb927_01	989771	990757	forward	Tb927.1.4870	expression site-associated gene (ESAG) protein, putative	0.55	10.19	9.42	0.000520172	0.0149218	0.55
Tb927_06	534862	535806	reverse	Tb927.6.1530	hypothetical protein, conserved	0.55	10.54	9.41	0.000522702	0.0149505	0.55
Tb927_08	1686435	1687631	forward	Tb927.8.5700	hypothetical protein, conserved	0.55	9.52	9.39	0.000527056	0.0150058	0.54
Tb927_07	1176912	1177601	reverse	Tb927.7.4430	hypothetical protein, conserved	0.55	9.14	9.3	0.000549293	0.0151802	0.49
Tb927_11	128882	130054	reverse	Tb927.11.520	hypothetical protein, conserved	0.55	8.21	9.22	0.000568589	0.0153143	0.45
Tb927_08	636421	636981	forward	Tb927.8.2010	hypothetical protein, conserved	0.55	8.68	8.55	0.000774761	0.0164508	0.1
Tb927_09	2201503	2202447	reverse	Tb927.9.14100	hypothetical protein, conserved	0.55	10.18	8.51	0.000788737	0.0164508	0.08
Tb927_11_bin	1010022	1010579	reverse	Tb11.v5.0338	hypothetical protein, conserved	0.55	7.27	7.95	0.00103779	0.0173563	-0.23
Tb927_10	790369	792690	forward	Tb927.10.3020	hypothetical protein, conserved	0.55	10.85	7.7	0.00118261	0.01796	-0.38
Tb927_09	2204068	2204517	forward	Tb927.9.14110	hypothetical protein, unlikely	0.55	7.24	6.15	0.00286834	0.0245012	-1.41
Tb927_07	1718063	1719982	reverse	Tb927.7.6320	hypothetical protein, conserved	0.55	9.43	6.13	0.00291873	0.0246303	-1.43
Tb927_11	3931731	3934190	reverse	Tb927.11.14790	DNA repair and recombination helicase protein PIF4	0.55	10.27	5.68	0.00392494	0.0277441	-1.78
Tb927_11	1441804	1443471	forward	Tb927.11.5050	fumarate hydratase, class I	0.55	10.58	5.61	0.0041092	0.0282674	-1.83
Tb927_02	187790	189616	reverse	Tb927.2.1110	DNA-directed RNA polymerase III subunit 2, pseudogene, putative	0.55	11.07	5.25	0.00528674	0.0316053	-2.13
Tb927_05	562307	563071	forward	Tb927.5.1590	hypothetical protein, conserved	0.55	9.66	5.02	0.00624983	0.0341732	-2.32
Tb927_11_bin	1845908	1849714	reverse	Tb11.v5.0456	receptor-type adenylate cyclase GRESAG 4, putative	0.55	9.8	4.88	0.00696668	0.0359828	-2.45
Tb927_08	176866	178404	reverse	Tb927.8.630	lipoate-protein ligase, putative	0.55	9.97	4.83	0.00720593	0.0364404	-2.49
Tb927_08	1887580	1888635	forward	Tb927.8.6540	TFIIH basal transcription factor subunit	0.55	8.78	4.78	0.00751344	0.0371758	-2.54
Tb927_04	65711	67384	reverse	Tb927.4.280	retrotransposon hot spot protein 3 (RHS3), putative	0.55	6.73	4.33	0.0107274	0.043931	-2.95
Tb927_11	4461953	4462795	reverse	Tb927.11.16770	glucosamine-6-phosphate isomerase, putative	0.55	9.69	4.3	0.0110135	0.0445798	-2.98
Tb927_07	1535179	1536021	forward	Tb927.7.5680	deoxyribose-phosphate aldolase, putative	0.55	10.08	3.99	0.0143225	0.0504877	-3.29
Tb927_11_bin	1079033	1079695	forward	Tb11.v5.0349	DNA-directed RNA polymerase II subunit 2, putative	0.55	8.64	3.49	0.022719	0.0654988	-3.82
Tb927_01	654595	655062	forward	Tb927.1.2930	hypothetical protein, unlikely	0.55	6.68	2.97	0.0381201	0.0894306	-4.42
Tb927_05	1147860	1149128	reverse	Tb927.5.3470	hypothetical protein, conserved	0.55	9.48	2.63	0.0545569	0.113926	-4.82
Tb927_11_bin	1240146	1241360	reverse	Tb11.v5.0369	hypothetical protein, conserved	0.55	6.74	2.26	0.08298	0.152291	-5.29
Tb927_11	4854108	4854434	reverse	Tb927.11.17900	hypothetical protein, conserved	0.55	5.58	1.91	0.124724	0.202686	-5.73
Tb927_09	812965	813174	forward	Tb927.9.4340	hypothetical protein, unlikely	0.55	2.86	1.19	0.296021	0.392687	-6.59
Tb927_01	690155	690820	forward	Tb927.1.3200	SGT1-like protein, putative	0.54	10.2	9.24	0.000562725	0.0153143	0.46
Tb927_06	571609	572181	reverse	Tb927.6.1700	hypothetical protein, conserved	0.54	8.83	8.88	0.000663932	0.0158323	0.28
Tb927_11	1016595	1018187	forward	Tb927.11.3440	hypothetical protein, conserved	0.54	10.03	8.77	0.000696011	0.0159372	0.22
Tb927_09	2195983	2196276	reverse	Tb927.9.14060	hypothetical protein, unlikely	0.54	6.86	8.54	0.000777388	0.0164508	0.1
Tb927_10	1903488	1904843	reverse	Tb927.10.7570	dihydrolipoamide acetyltransferase E2 subunit, putative	0.54	12.21	8.43	0.000817123	0.0165606	0.04
Tb927_09	509690	510106	reverse	Tb927.9.2290	hypothetical protein, conserved	0.54	9.87	8.03	0.000996437	0.0172339	-0.19
Tb927_08	297522	298934	reverse	Tb927.8.950	hypothetical protein	0.54	10.64	8.02	0.00100321	0.0172339	-0.19
Tb927_03	750804	751811	reverse	Tb927.3.2920	hypothetical protein, conserved	0.54	8.26	7.98	0.00102218	0.017328	-0.22
Tb927_11	614626	615090	forward	Tb927.11.2160	hypothetical protein, conserved	0.54	9.19	7.83	0.00110261	0.0175378	-0.3
Tb927_10	3624761	3626902	forward	Tb927.10.14860	hypothetical protein, conserved	0.54	11.36	7.78	0.00113228	0.0176368	-0.33
Tb927_04	677663	680683	forward	Tb927.4.2580	hypothetical protein, conserved	0.54	9.87	7.66	0.00120795	0.0181697	-0.41
Tb927_09	1482506	1483954	reverse	Tb927.9.9300	hypothetical protein, conserved	0.54	10.86	7.53	0.00128969	0.0185118	-0.48
Tb927_11	512470	513783	reverse	Tb927.11.1670	cysteine desulfurase	0.54	9.86	7.23	0.00152251	0.0194682	-0.68
Tb927_10	2463679	2464704	forward	Tb927.10.9980	hypothetical protein, conserved	0.54	8.82	7.03	0.0017002	0.0203068	-0.8
Tb927_10	849416	851041	forward	Tb927.10.3300	hypothetical protein, conserved	0.54	9.47	6.8	0.00194009	0.0215169	-0.96
Tb927_11	4355639	4356532	reverse	Tb927.11.16420	hypothetical protein, conserved	0.54	9.38	6.53	0.00227111	0.0225228	-1.14
Tb927_04	43034	45070	reverse	Tb927.4.230	DNA-directed RNA polymerase III subunit, pseudogene, putative	0.54	11.22	6.3	0.00261975	0.0238607	-1.31
Tb927_03	399958	401241	reverse	Tb927.3.1530	hypothetical protein, conserved	0.54	9.99	6.19	0.00279789	0.0243679	-1.38
Tb927_10	725150	725560	forward	Tb927.10.2830	hypothetical protein, conserved	0.54	8.57	6.06	0.00304258	0.0249267	-1.48
Tb927_09	371919	372431	reverse	Tb927.9.1580	hypothetical protein, unlikely	0.54	8.12	5.98	0.00321089	0.0254942	-1.54
Tb927_02	83798	85775	reverse	Tb927.2.460	DNA-directed RNA polymerase, pseudogene, putative	0.54	12.88	5.86	0.00347046	0.0262552	-1.63
Tb927_11	3887312	3891538	reverse	Tb927.11.14630	RNA helicase, putative	0.54	10.73	5.78	0.00366553	0.0269799	-1.7
Tb927_07	781168	784254	forward	Tb927.7.3090	hypothetical protein, conserved	0.54	11.69	5.49	0.0044596	0.0292189	-1.93
Tb927_10	912844	913992	forward	Tb927.10.3530	hypothetical protein, conserved	0.54	9.19	5.38	0.0048039	0.0302067	-2.01
Tb927_03	1382459	1383085	forward	Tb927.3.4930	hypothetical protein, conserved	0.54	8.99	5.01	0.0062795	0.0342429	-2.33
Tb927_01	814305	814850	forward	Tb927.1.3800	hypothetical protein, conserved	0.54	8.65	4.87	0.00697488	0.0359834	-2.45
Tb927_11	1599571	1600797	forward	Tb927.11.5660	hypothetical protein, conserved	0.54	9.21	4.72	0.00784679	0.0379942	-2.59
Tb927_04	1116457	1118148	reverse	Tb927.4.4220	small GTP-binding rab protein, putative	0.54	9.58	4.71	0.00788672	0.0380789	-2.59
Tb927_10	2545928	2547748	reverse	Tb927.10.10350	protein kinase, putative	0.54	10.53	4.64	0.00839542	0.0390509	-2.67
Tb927_06	2780	3205	forward	Tb927.6.120	hypothetical protein	0.54	7.46	4.59	0.0087211	0.0398402	-2.71
Tb927_05	806259	808364	forward	Tb927.5.2360	hypothetical protein, conserved	0.54	7.6	3.79	0.0171402	0.0554988	-3.5
Tb927_08	2273077	2273997	forward	Tb927.8.7810	hypothetical protein, conserved	0.54	8.71	3.72	0.0182162	0.0573103	-3.57
Tb927_01	866280	866606	forward	Tb927.1.4150	hypothetical protein, unlikely	0.54	6.41	3.51	0.022299	0.0647457	-3.8
Tb927_08	982395	982982	forward	Tb927.8.3260	hypothetical protein, conserved	0.54	7.68	2.9	0.0410981	0.0943048	-4.5
Tb927_03	1603691	1604365	reverse	Tb927.3.5750	retrotransposon hot spot protein (RHS, pseudogene), putative	0.54	6	2.86	0.0426188	0.096495	-4.55
Tb927_11	3132684	3133835	forward	Tb927.11.11680	2-oxoglutarate dehydrogenase E2 component, putative	0.54	12.58	2.69	0.0513461	0.10957	-4.76
Tb927_10	1104361	1104663	forward	Tb927.10.4190	hypothetical protein	0.54	5.79	1.91	0.124249	0.202196	-5.72
Tb927_01	412960	415179	forward	Tb927.1.1620	ATP-dependent DEAD/H RNA helicase, putative	0.53	10.4	9.17	0.000582386	0.0153143	0.42
Tb927_11	3544953	3546872	reverse	Tb927.11.13220	phospholipid:diacylglycerol acyltransferase-like protein	0.53	10.89	9.11	0.00059721	0.0153143	0.4
Tb927_01	428876	430357	forward	Tb927.1.1700	hypothetical protein, conserved	0.53	9.89	8.71	0.000718905	0.016019	0.19
Tb927_07	1672102	1672938	reverse	Tb927.7.6180	hypothetical protein, conserved	0.53	9.8	8.57	0.000767401	0.0163545	0.11
Tb927_02	43075	45059	reverse	Tb927.2.300	DNA-directed RNA polymerase, pseudogene, putative	0.53	11.34	8.34	0.000857309	0.0167368	-0.01
Tb927_09	2223485	2224645	reverse	Tb927.9.14200	hypothetical protein, conserved	0.53	9.39	7.65	0.0012123	0.0181697	-0.41
Tb927_11	3797593	3799848	forward	Tb927.11.14270	protein kinase, putative	0.53	10.38	7.43	0.0013613	0.0188646	-0.55
Tb927_01	886299	887774	forward	Tb927.1.4300	chaperone protein DNAj, putative	0.53	9.52	7.18	0.00156369	0.0197383	-0.71
Tb927_10	1496257	1497636	reverse	Tb927.10.5960	engulfment and cell motility domain 2, putative	0.53	8.36	7.13	0.00160959	0.020083	-0.74
Tb927_09	2355341	2355688	forward	Tb927.9.15080	hypothetical protein, conserved	0.53	8.29	7.1	0.00163243	0.020142	-0.76
Tb927_07	717763	718683	forward	Tb927.7.2750	protein kinase, putative	0.53	10.19	7.02	0.00171082	0.0203409	-0.81
Tb927_10	1426655	1427464	reverse	Tb927.10.5750	hypothetical protein, conserved	0.53	8.55	6.82	0.00191478	0.0214204	-0.94
Tb927_09	653165	653506	forward	Tb927.9.2880	hypothetical protein, unlikely	0.53	6.99	6.62	0.00215009	0.0222844	-1.08
Tb927_11_bin	512733	513977	reverse	Tb11.v5.0251	phosphatase, putative	0.53	8.4	6.24	0.00271997	0.0242085	-1.35
Tb927_10	2403396	2405171	forward	Tb927.10.9720	RNA-editing-associated protein 1	0.53	10.42	6.15	0.00288105	0.0245064	-1.42
Tb927_08	464033	466366	forward	Tb927.8.1410	hypothetical protein, conserved	0.53	10.04	5.86	0.00347002	0.0262552	-1.63
Tb927_11	2624989	2625837	reverse	Tb927.11.9660	hypothetical protein, conserved	0.53	9.42	5.71	0.00383803	0.0275707	-1.75
Tb927_01	41927	43909	reverse	Tb927.1.60	RNA polymerase (pseudogene), putative	0.53	12.39	5.54	0.00429314	0.0288629	-1.88
Tb927_10	1938588	1940594	reverse	Tb927.10.7700	ABC transporter, putative	0.53	11.16	5.15	0.00569372	0.0328177	-2.21
Tb927_11	1283901	1286240	reverse	Tb927.11.4430	ferric reductase, putative	0.53	11.22	4.65	0.00832656	0.0388807	-2.66
Tb927_02	11173	11535	forward	Tb927.2.160	hypothetical protein, conserved	0.53	5.96	4.29	0.0111029	0.0447633	-2.99
Tb927_10	3933964	3935658	forward	Tb927.10.15970	class 3 lipase, putative	0.53	8.64	4.15	0.0125603	0.0474022	-3.14
Tb927_06	181198	182148	reverse	Tb927.6.380	hypothetical protein, conserved	0.53	9.45	4.04	0.0137775	0.0496396	-3.24
Tb927_07	67568	68038	reverse	Tb927.7.370	hypothetical protein, conserved	0.53	8.18	3.75	0.0177996	0.0566978	-3.54
Tb927_09	653508	653783	forward	Tb927.9.2890	hypothetical protein	0.53	8.07	3.52	0.0221103	0.0643508	-3.79
Tb927_11	3220823	3221719	reverse	Tb927.11.12000	hypothetical protein, conserved	0.53	6.05	2.5	0.0630109	0.125684	-4.98
Tb927_06	118767	119234	forward	Tb927.6.260	hypothetical protein	0.53	8.43	2.45	0.066361	0.130402	-5.04
Tb927_09	1122621	1122992	forward	Tb927.9.6830	hypothetical protein	0.53	3.99	2.03	0.108287	0.183945	-5.58
Tb927_11_bin	4163722	4163997	forward	Tb11.v5.0801	hypothetical protein, conserved	0.53	3.14	1.53	0.196599	0.286692	-6.2
Tb927_11	2081627	2082514	forward	Tb927.11.7390	hypothetical protein, conserved	0.52	9.38	9.08	0.000605458	0.0153143	0.38
Tb927_10	345340	346608	reverse	Tb927.10.1300	hypothetical protein, conserved	0.52	9.21	8.66	0.000733475	0.01615	0.16
Tb927_11_bin	413447	415774	forward	Tb11.v5.0223	hypothetical protein, conserved	0.52	9.26	8.46	0.000805752	0.0165272	0.06
Tb927_05	565001	566857	forward	Tb927.5.1600	hypothetical protein, conserved	0.52	10.59	8.34	0.000854688	0.0167294	-0.01
Tb927_11	4842044	4842586	reverse	Tb927.11.17860	hypothetical protein, conserved	0.52	9.71	8.25	0.000891922	0.0169261	-0.06
Tb927_11_bin	4026065	4026658	forward	Tb11.v5.0774	dihydrolipoamide acetyltransferase precursor, putative	0.52	10.27	8.2	0.000916676	0.0171124	-0.09
Tb927_11_bin	4155616	4155900	forward	Tb11.v5.0799	hypothetical protein, conserved	0.52	7.87	8.11	0.000957853	0.0171256	-0.14
Tb927_11	3861183	3862973	forward	Tb927.11.14550	hypothetical protein, conserved	0.52	10.49	7.78	0.00113002	0.0176321	-0.33
Tb927_06	798131	800404	forward	Tb927.6.2650	hypothetical protein, conserved	0.52	10.53	7.71	0.0011718	0.0178773	-0.37
Tb927_03	198108	200372	reverse	Tb927.3.850	hypothetical protein, conserved	0.52	9.78	7.53	0.00129064	0.0185118	-0.48
Tb927_11	3787667	3789031	forward	Tb927.11.14230	hypothetical protein, conserved	0.52	9.91	7.07	0.00166109	0.0201804	-0.78
Tb927_09	2075074	2076894	forward	Tb927.9.13130	hypothetical protein, conserved	0.52	10	6.94	0.00178514	0.0207974	-0.86
Tb927_05	219185	219568	reverse	Tb927.5.510	hypothetical protein, conserved	0.52	9.2	6.64	0.00212747	0.0222715	-1.06
Tb927_05	154748	156211	forward	Tb927.5.340	expression site-associated gene (ESAG) protein, putative	0.52	9.96	6.43	0.00241638	0.0232419	-1.21
Tb927_09	2000371	2001543	forward	Tb927.9.12720	predicted zinc finger protein	0.52	9.65	6.37	0.00250662	0.0234389	-1.25
Tb927_09	596626	600762	reverse	Tb927.9.2730	hypothetical protein, conserved	0.52	11.09	6.29	0.00263924	0.0239258	-1.31
Tb927_01	765947	766087	reverse	Tb927.1.3600	hypothetical protein, unlikely	0.52	5.76	6.1	0.00296877	0.0247153	-1.45
Tb927_10	1028040	1030559	reverse	Tb927.10.3890	phosphatidylinositol-4-phosphate 5-kinase, putative	0.52	10.77	5.82	0.0035575	0.0266472	-1.66
Tb927_11	1193610	1194722	forward	Tb927.11.4060	leucine-rich repeat protein (LRRP), putative	0.52	9.46	5.72	0.00381791	0.0275351	-1.74
Tb927_11	3909579	3911222	reverse	Tb927.11.14700	hypothetical protein, conserved	0.52	10.32	5.63	0.00406045	0.0281515	-1.82
Tb927_11	1719934	1720833	reverse	Tb927.11.6100	hypothetical protein, conserved	0.52	8.71	5.28	0.00517717	0.0312805	-2.1
Tb927_11_bin	4117309	4118379	reverse	Tb11.v5.0790	hypothetical protein, conserved	0.52	8.46	5.24	0.00530843	0.0316225	-2.13
Tb927_09	2154424	2155692	reverse	Tb927.9.13580	hypothetical protein, conserved	0.52	10.16	5.01	0.00629783	0.0343014	-2.33
Tb927_09	2111432	2117170	reverse	Tb927.9.13360	ubiquitin-protein ligase, putative	0.52	12.81	4.58	0.00874024	0.0398402	-2.71
Tb927_09	372433	372855	reverse	Tb927.9.1590	hypothetical protein, conserved	0.52	8.31	4.5	0.00933093	0.0409122	-2.79
Tb927_07	1678522	1679376	reverse	Tb927.7.6200	chaperone protein DNAj, putative	0.52	8.78	4.34	0.0106365	0.0437475	-2.94
Tb927_05	1219942	1220580	forward	Tb927.5.3720	hypothetical protein, conserved	0.52	8.44	4.32	0.0108043	0.0440836	-2.96
Tb927_06	1277156	1277581	reverse	Tb927.6.4570	hypothetical protein, conserved	0.52	9.3	4.23	0.0117304	0.0459596	-3.06
Tb927_06	1	1326	forward	Tb927.6.100	receptor-type adenylate cyclase GRESAG 4, pseudogene, putative	0.52	7.96	4.15	0.0124933	0.0472983	-3.13
Tb927_10	1254440	1254997	forward	Tb927.10.5090	hypothetical protein, conserved	0.52	7.18	4.04	0.0137432	0.0495909	-3.24
Tb927_11_bin	329763	333473	reverse	Tb11.v5.0209	hypothetical protein, conserved	0.52	10.26	3.89	0.0156781	0.0528655	-3.39
Tb927_09	1083327	1083704	forward	Tb927.9.6590	hypothetical protein, unlikely	0.52	9.08	3.35	0.0259304	0.0701755	-3.98
Tb927_10	1768266	1769573	forward	Tb927.10.7020	acid phosphatase, putative	0.52	10.24	3.32	0.0266478	0.0715141	-4.01
Tb927_11_bin	786443	787264	forward	Tb11.v5.0294	retrotransposon hot spot (RHS) protein, putative	0.52	9.94	3.31	0.0269755	0.0719859	-4.02
Tb927_09	780492	780626	reverse	Tb927.9.4060	hypothetical protein, unlikely	0.52	7.65	2.84	0.043597	0.0981962	-4.57
Tb927_09	971670	971810	reverse	Tb927.9.5640	hypothetical protein, unlikely	0.52	5.49	1.63	0.174798	0.26209	-6.08
Tb927_07	1495328	1496422	forward	Tb927.7.5550	hypothetical protein, conserved	0.51	10.19	8.65	0.000737889	0.01615	0.16
Tb927_10	2896718	2897959	forward	Tb927.10.11860	hypothetical protein, conserved	0.51	10.08	8.61	0.000752293	0.0161936	0.13
Tb927_10	1380081	1381121	forward	Tb927.10.5500	hypothetical protein, conserved	0.51	10.28	8.51	0.000787994	0.0164508	0.08
Tb927_10	3192630	3193664	reverse	Tb927.10.13120	mitochondrial carrier protein	0.51	9.45	8.49	0.000794234	0.0165272	0.07
Tb927_09	1829981	1832992	forward	Tb927.9.11770	hypothetical protein, conserved	0.51	10.9	8.31	0.000868262	0.0167368	-0.03
Tb927_08	2439465	2440847	forward	Tb927.8.8240	amino acid transporter, putative	0.51	11.11	8.27	0.000883336	0.0168437	-0.05
Tb927_09	1358642	1360099	reverse	Tb927.9.8330	hypothetical protein	0.51	9.8	8.11	0.000960297	0.0171256	-0.14
Tb927_09	361377	361634	reverse	Tb927.9.1520	hypothetical protein, conserved	0.51	11.06	7.94	0.00104152	0.0173563	-0.24
Tb927_05	1053062	1053841	reverse	Tb927.5.3200	hypothetical protein, conserved	0.51	9.84	7.84	0.0011005	0.0175378	-0.3
Tb927_01	230291	230632	reverse	Tb927.1.680	hypothetical protein, unlikely	0.51	7.45	7.61	0.00123738	0.0183026	-0.44
Tb927_11_bin	4709755	4710540	forward	Tb11.v5.0903	S-adenosylmethionine decarboxylase proenzyme, putative	0.51	8.51	7.53	0.0012888	0.0185118	-0.48
Tb927_04	639439	643299	forward	Tb927.4.2460	kinatase, putative	0.51	10.08	7.51	0.00130364	0.0186164	-0.5
Tb927_08	1013993	1014886	forward	Tb927.8.3400	palmitoyl acyltransferase 12, putative	0.51	9.39	7.48	0.00132777	0.0186773	-0.52
Tb927_05	499899	500612	forward	Tb927.5.1370	cyclophilin-type peptidyl-prolyl cis-trans isomerase, putative	0.51	8.69	7.46	0.00134173	0.0187765	-0.53
Tb927_04	694735	697266	forward	Tb927.4.2630	ATP-dependent DEAD/H RNA helicase, putative	0.51	10.94	7.43	0.00136341	0.0188646	-0.55
Tb927_10	459574	461364	forward	Tb927.10.1720	ATP-dependent DEAD/H RNA helicase, putative	0.51	10.38	7.41	0.00138067	0.0189477	-0.56
Tb927_11	2065478	2066722	forward	Tb927.11.7320	dual specificity phopshatase, putative	0.51	8.34	7.07	0.00166316	0.0201804	-0.78
Tb927_08	1426400	1429444	reverse	Tb927.8.4840	kinesin, putative	0.51	11.43	6.74	0.00200461	0.0216914	-0.99
Tb927_09	609472	610758	reverse	Tb927.9.2860	hypothetical protein, conserved	0.51	6.85	6.57	0.002221	0.0223287	-1.11
Tb927_01	766154	766747	reverse	Tb927.1.3610	hypothetical protein	0.51	7.42	6.55	0.00224882	0.0224571	-1.13
Tb927_10	2391217	2396730	forward	Tb927.10.9690	predicted C2 domain protein	0.51	11.19	6.2	0.00279122	0.0243679	-1.38
Tb927_11	4175714	4176787	reverse	Tb927.11.15770	hypothetical protein, conserved	0.51	9.54	6.12	0.00293684	0.0246382	-1.44
Tb927_01	289893	291155	forward	Tb927.1.1000	developmentally regulated phosphoprotein	0.51	10.71	6.09	0.00298761	0.0247688	-1.46
Tb927_10	3094304	3095728	reverse	Tb927.10.12740	zinc finger protein family memeber, putative	0.51	10.57	6.07	0.00302867	0.0248544	-1.47
Tb927_04	76576	78294	reverse	Tb927.4.300	retrotransposon hot spot protein 3 (RHS3), putative	0.51	6.92	5.86	0.00347634	0.0262591	-1.64
Tb927_10	1770509	1771315	forward	Tb927.10.7030	hypothetical protein, conserved	0.51	9.93	5.77	0.00367909	0.027039	-1.7
Tb927_06	570113	571096	reverse	Tb927.6.1690	AUT2/APG4/ATG4 cysteine peptidase, putative	0.51	9.23	5.68	0.00390615	0.0277043	-1.77
Tb927_04	795639	796943	forward	Tb927.4.3000	hypothetical protein, conserved	0.51	8.56	5.66	0.00396008	0.0278486	-1.79
Tb927_04	1071096	1072661	reverse	Tb927.4.4030	hypothetical protein, conserved	0.51	10.02	5.63	0.00404325	0.0281051	-1.81
Tb927_10	3538130	3540727	reverse	Tb927.10.14480	hypothetical protein, conserved	0.51	10.17	5.45	0.00458528	0.0296061	-1.96
Tb927_03	1618404	1618931	forward	Tb927.3.5780	hypothetical protein	0.51	8.08	5.3	0.00509798	0.0310892	-2.08
Tb927_11_bin	463746	465248	reverse	Tb11.v5.0236	hypothetical protein, conserved	0.51	8.74	5.23	0.00537693	0.0318848	-2.14
Tb927_09	1252811	1253035	reverse	Tb927.9.7680	hypothetical protein, unlikely	0.51	7.99	4.87	0.00698133	0.0359834	-2.45
Tb927_09	1965248	1966501	forward	Tb927.9.12530	hypothetical protein, conserved	0.51	9.17	4.83	0.00724036	0.036499	-2.49
Tb927_10	1184156	1185052	reverse	Tb927.10.4680	NUDIX hydrolase, conserved	0.51	9.1	4.65	0.00828777	0.0388699	-2.65
Tb927_01	766853	767080	forward	Tb927.1.3620	hypothetical protein, unlikely	0.51	5.76	4.63	0.00843934	0.0391848	-2.67
Tb927_10	197518	198342	forward	Tb927.10.760	hypothetical protein, conserved	0.51	8.97	4.46	0.00966901	0.0415564	-2.83
Tb927_03	352870	353367	forward	Tb927.3.1410	cytochrome oxidase subunit VII	0.51	10.09	4.43	0.00992266	0.0421465	-2.86
Tb927_02	105673	107529	reverse	Tb927.2.540	DNA-directed RNA polymerase, pseudogene, putative	0.51	11.91	4.35	0.0106051	0.0437475	-2.94
Tb927_02	158161	158457	forward	Tb927.2.940	hypothetical protein	0.51	6.23	4	0.0142794	0.0504762	-3.29
Tb927_11	3994265	3995986	reverse	Tb927.11.15010	serine/threonine-protein kinase, putative	0.51	10.19	3.93	0.015103	0.0519288	-3.35
Tb927_10	1830866	1831240	reverse	Tb927.10.7260	hypothetical protein, unlikely	0.51	7.37	3.91	0.0154716	0.0526058	-3.38
Tb927_11	1195556	1196230	forward	Tb927.11.4070	hypothetical protein	0.51	8.26	3.41	0.0244508	0.0680449	-3.91
Tb927_10	3096547	3097086	reverse	Tb927.10.12750	hypothetical protein	0.51	5.66	2.89	0.0411734	0.0943539	-4.51
Tb927_01	944779	945114	forward	Tb927.1.4570	hypothetical protein, conserved	0.51	6.82	2.78	0.0466594	0.103007	-4.65
Tb927_07	2202621	2202935	reverse	Tb927.7.7550	hypothetical protein	0.51	5.89	2.21	0.0877181	0.158731	-5.35
Tb927_02	23835	24616	reverse	Tb927.2.220	retrotransposon hot spot protein (RHS, pseudogene), putative	0.5	10.07	8.54	0.000778369	0.0164508	0.1
Tb927_10	1963386	1964111	reverse	Tb927.10.7850	protein-L-isoaspartate, putative	0.5	9.69	8.47	0.00080416	0.0165272	0.06
Tb927_06	957190	958578	forward	Tb927.6.3230	RNA pseudouridylate synthase, putative	0.5	10.19	8.44	0.000814767	0.0165606	0.04
Tb927_10	474247	474624	reverse	Tb927.10.1790	hypothetical protein	0.5	4.42	8.38	0.000837756	0.0165889	0.01
Tb927_10	1942472	1942867	reverse	Tb927.10.7720	hypothetical protein, conserved	0.5	7.84	8.29	0.000875015	0.0167368	-0.04
Tb927_10	855747	857417	forward	Tb927.10.3320	hypothetical protein, conserved	0.5	9.68	8.21	0.000913398	0.0170839	-0.09
Tb927_09	2182653	2183012	forward	Tb927.9.13980	hypothetical protein, unlikely	0.5	7.71	8.11	0.000957723	0.0171256	-0.14
Tb927_02	736855	739968	reverse	Tb927.2.4200	protein kinase, putative	0.5	9.67	8.03	0.000994897	0.0172339	-0.19
Tb927_01	468196	468879	forward	Tb927.1.1790	hypothetical protein	0.5	9.72	7.84	0.00109914	0.0175378	-0.3
Tb927_10	663281	664237	forward	Tb927.10.2560	mitochondrial malate dehydrogenase	0.5	11.35	7.65	0.00121292	0.0181697	-0.41
Tb927_10	1398180	1399976	forward	Tb927.10.5590	protein phosphatase 2C, putative	0.5	10.49	7.57	0.00126661	0.0184114	-0.46
Tb927_08	701686	702390	forward	Tb927.8.2330	hypothetical protein, conserved	0.5	9.33	7.18	0.00155851	0.0197383	-0.7
Tb927_08	1716183	1728797	forward	Tb927.8.5850	hypothetical protein, conserved	0.5	12.9	7.16	0.00157756	0.0198606	-0.72
Tb927_02	120231	123178	forward	Tb927.2.660	expression site-associated gene (ESAG, pseudogene), putative	0.5	9.46	6.78	0.00196203	0.0216105	-0.97
Tb927_02	575019	577457	forward	Tb927.2.3030	ATP-dependent Clp protease subunit, heat shock protein 78 (HSP78), putative	0.5	11.55	6.72	0.00202658	0.0217607	-1.01
Tb927_10	354997	356622	reverse	Tb927.10.1340	hypothetical protein, conserved	0.5	10.12	6.61	0.00217394	0.0222844	-1.09
Tb927_11	2327343	2330030	forward	Tb927.11.8290	exosome complex exonuclease RRP44, putative	0.5	11.09	6.55	0.0022519	0.0224571	-1.13
Tb927_11	2445915	2446436	forward	Tb927.11.8910	NADH dehydrogenase subunit NB6M, putative	0.5	9.37	6.53	0.00227007	0.0225228	-1.14
Tb927_10	620835	622610	reverse	Tb927.10.2410	MSP-C, putative	0.5	11.33	6.52	0.00229206	0.022579	-1.15
Tb927_10	651619	652683	forward	Tb927.10.2500	hypothetical protein, conserved	0.5	8.29	6.42	0.00243784	0.023332	-1.22
Tb927_08	2422963	2424951	forward	Tb927.8.8190	hypothetical protein, conserved	0.5	9.96	5.63	0.00403566	0.0281051	-1.81
Tb927_07	78666	79658	reverse	Tb927.7.440	hypothetical protein, conserved	0.5	8.55	5.59	0.00416919	0.0285595	-1.85
Tb927_09	2251518	2252606	reverse	Tb927.9.14410	RNA 3-terminal phosphate cyclase-like protein	0.5	9.7	5.28	0.00516108	0.0312732	-2.1
Tb927_03	1514465	1515076	forward	Tb927.3.5410	hypothetical protein, conserved	0.5	8.36	4.88	0.00692622	0.0358668	-2.44
Tb927_07	951054	952373	reverse	Tb927.7.3650	protein kinase, putative	0.5	8.64	4.87	0.00702411	0.0360846	-2.46
Tb927_04	1305346	1306617	reverse	Tb927.4.4750	hypothetical protein, conserved	0.5	9.62	4.64	0.00838169	0.0390056	-2.66
Tb927_11_bin	5323595	5325979	forward	Tb11.v5.1015	expression site-associated gene 4 (ESAG4) protein, putative	0.5	8.67	4.55	0.00901231	0.0401999	-2.75
Tb927_09	2341488	2341910	forward	Tb927.9.14990	hypothetical protein, conserved	0.5	8.75	4.44	0.00983998	0.0420142	-2.85
Tb927_07	36651	38267	forward	Tb927.7.200	hypothetical protein, conserved	0.5	8.89	4.42	0.00994152	0.0421665	-2.86
Tb927_08	936260	937180	forward	Tb927.8.3140	NAD dependent deacetylase, putative	0.5	9.29	4.36	0.0105096	0.0435429	-2.93
Tb927_09	814603	817248	forward	Tb927.9.4350	hypothetical protein, conserved	0.5	11.22	4.29	0.0111567	0.0448747	-3
Tb927_10	448165	448542	reverse	Tb927.10.1670	hypothetical protein	0.5	5.74	4.08	0.0133145	0.0489204	-3.2
Tb927_01	999600	999851	forward	Tb927.1.4950	hypothetical protein, unlikely	0.5	7.09	3.7	0.018558	0.0578873	-3.59
Tb927_07	2177548	2178291	forward	Tb07.30D13.180	hypothetical protein, conserved (pseudogene)	0.5	10.37	3.43	0.0240024	0.0673534	-3.89
Tb927_11_bin	5558275	5559507	forward	Tb11.v5.1049	nucleobase/nucleoside transporter 8.1, putative	0.5	9.05	3.39	0.0249582	0.0688886	-3.93
Tb927_01	626895	627206	forward	Tb927.1.2720	hypothetical protein, unlikely	0.5	6.82	2.52	0.0619338	0.124175	-4.97
Tb927_09	12533	12871	forward	Tb927.9.140	hypothetical protein	0.5	2.99	1.67	0.166716	0.252874	-6.03
Tb927_01	283009	283206	reverse	Tb927.1.910	hypothetical protein, unlikely	0.5	1.04	0.86	0.433863	0.528656	-6.92
Tb927_01	519284	519412	forward	Tb927.1.2010	hypothetical protein, unlikely	0.5	1.04	0.86	0.433863	0.528656	-6.92
Tb927_10	3992532	3993443	forward	Tb927.10.16210	hypothetical protein, conserved	0.5	1.04	0.86	0.43546	0.530173	-6.92
Tb927_09	1773656	1773976	reverse	Tb927.9.11210	hypothetical protein, unlikely	0.5	2.04	0.69	0.527758	0.61532	-7.07
Tb927_11	103046	105892	reverse	Tb927.11.460	predicted WD40 repeat protein	0.49	9.4	8.4	0.000832294	0.0165669	0.02
Tb927_05	1344787	1347231	reverse	Tb927.5.4310	GTP-binding protein, putative	0.49	10.9	8.17	0.000929493	0.0171256	-0.11
Tb927_11	2028730	2030391	forward	Tb927.11.7214	hypothetical protein, conserved	0.49	8.9	7.96	0.00103384	0.0173563	-0.23
Tb927_04	1382357	1384174	reverse	Tb927.4.5040	dihydrolipoamide dehydrogenase, putative	0.49	10.66	7.91	0.00105781	0.017414	-0.26
Tb927_03	157055	159481	reverse	Tb927.3.620	ATP-dependent DEAD/H RNA helicase, putative	0.49	10.87	7.89	0.00107295	0.017497	-0.27
Tb927_11	3380713	3382983	forward	Tb927.11.12620	hypothetical protein, conserved	0.49	9.94	7.87	0.00108322	0.017497	-0.28
Tb927_11	2816251	2817252	forward	Tb927.11.10570	hypothetical protein, conserved	0.49	9.47	7.8	0.0011208	0.0176093	-0.32
Tb927_10	1400880	1402685	forward	Tb927.10.5600	hypothetical protein, conserved	0.49	10.02	7.77	0.0011398	0.0176726	-0.34
Tb927_08	794590	795876	forward	Tb927.8.2670	hypothetical protein, conserved	0.49	10.02	7.26	0.00149153	0.0193419	-0.65
Tb927_08	320857	322329	reverse	Tb927.8.1010	chaperone protein DNAj, putative	0.49	9.58	6.93	0.00179397	0.0207974	-0.86
Tb927_05	79856	83566	reverse	Tb927.5.285b	receptor-type adenylate cyclase, putative	0.49	10.22	6.91	0.00181833	0.0208986	-0.88
Tb927_11	2660440	2661615	forward	Tb927.11.9840	hypothetical protein, conserved	0.49	9.47	6.81	0.0019248	0.0214374	-0.95
Tb927_11	3296848	3297294	forward	Tb927.11.12330	hypothetical protein, conserved	0.49	7.69	6.65	0.0021188	0.0222383	-1.06
Tb927_05	860650	862737	forward	Tb927.5.2500	hypothetical protein, conserved	0.49	10.46	6.64	0.00213107	0.0222715	-1.06
Tb927_11	1378234	1379571	forward	Tb927.11.4780	pyruvate dehydrogenase (lipoamide) kinase, putative	0.49	10.31	6.61	0.00216853	0.0222844	-1.09
Tb927_10	1116381	1116986	forward	Tb927.10.4280	hypothetical protein, conserved	0.49	9.05	6.4	0.00245489	0.0233519	-1.23
Tb927_02	894053	895012	reverse	Tb927.2.5050	protein phosphatase 2C, putative	0.49	9.81	6.27	0.00266928	0.0239258	-1.33
Tb927_06	1050572	1051414	reverse	Tb927.6.3530	hypothetical protein, conserved	0.49	9.57	6.23	0.00273542	0.0242085	-1.36
Tb927_08	1868062	1868601	forward	Tb927.8.6460	hypothetical protein, conserved	0.49	8.61	6.22	0.00275767	0.0242085	-1.36
Tb927_09	1650814	1651575	reverse	Tb927.9.10520	hypothetical protein, conserved	0.49	9.06	6.22	0.00276065	0.0242085	-1.37
Tb927_02	74059	76043	reverse	Tb927.2.420	DNA-directed RNA polymerase, pseudogene, putative	0.49	11.5	6.07	0.00302696	0.0248544	-1.47
Tb927_11	2440369	2442009	forward	Tb927.11.8870	mitochondrial DEAD box protein	0.49	10.67	6.04	0.00308479	0.0250185	-1.5
Tb927_06	790731	791264	forward	Tb927.6.2620	hypothetical protein, conserved	0.49	8.96	5.94	0.00329325	0.025584	-1.57
Tb927_08	261157	263406	reverse	Tb927.8.880	hypothetical protein	0.49	10.3	5.62	0.00407669	0.028201	-1.82
Tb927_03	381470	383920	forward	Tb927.3.1490	leucine-rich repeat protein (LRRP), putative	0.49	10	5.46	0.00454942	0.0294718	-1.95
Tb927_02	1097579	1099165	forward	Tb927.2.6080	hypothetical protein, conserved	0.49	10.63	5.36	0.00489395	0.0304809	-2.03
Tb927_10	2064995	2066524	forward	Tb927.10.8360	Poly(A)-specific ribonuclease PARN-2	0.49	10.24	5.3	0.00510316	0.0310892	-2.08
Tb927_01	474175	475821	forward	Tb927.1.1840	hypothetical protein, conserved	0.49	9.76	5.24	0.00530115	0.0316194	-2.13
Tb927_11	1454152	1455405	forward	Tb927.11.5090	aspartate aminotransferase, mitochondrial	0.49	9.36	5.13	0.00576336	0.0330233	-2.23
Tb927_09	164843	165184	reverse	Tb927.9.670	hypothetical protein	0.49	8.3	5.05	0.00613226	0.0339065	-2.3
Tb927_11	89218	91815	reverse	Tb927.11.390	hypothetical protein, conserved	0.49	9.37	4.99	0.00636908	0.0344783	-2.34
Tb927_07	2122261	2122578	reverse	Tb927.7.7370	hypothetical protein	0.49	7.79	4.8	0.0073548	0.036838	-2.51
Tb927_07	2147506	2151123	reverse	Tb927.7.7470	receptor-type adenylate cyclase GRESAG 4, putative	0.49	11.68	4.57	0.00883209	0.0399387	-2.73
Tb927_11_bin	4115206	4116405	forward	Tb11.v5.0789	expression site-associated gene 2 (ESAG2) protein, putative	0.49	9.74	4.53	0.00914902	0.0405297	-2.77
Tb927_10	859426	862101	forward	Tb927.10.3340	protein kinase, putative	0.49	9.31	4.52	0.00917117	0.0405388	-2.77
Tb927_10	2971976	2972716	forward	Tb927.10.12210	ribulose-5-phosphate 3-epimerase, putative	0.49	9.71	4.33	0.0107352	0.0439381	-2.95
Tb927_11	31850	35572	reverse	Tb927.11.150	receptor-type adenylate cyclase GRESAG 4, putative	0.49	9.86	4.3	0.0110228	0.0445928	-2.98
Tb927_09	808291	809973	forward	Tb927.9.4300	PRP3, putative	0.49	9.8	3.9	0.0154914	0.0526535	-3.38
Tb927_05	951958	952512	reverse	Tb927.5.2830	hypothetical protein, conserved	0.49	8.13	3.88	0.0158418	0.0531979	-3.41
Tb927_09	1275756	1276652	reverse	Tb927.9.7770	spermidine synthase	0.49	11.68	3.78	0.0173952	0.0558085	-3.52	Family 2
Tb927_10	2317020	2318582	forward	Tb927.10.9360	hypothetical protein, conserved	0.49	10.1	3.74	0.0178992	0.0566978	-3.55
Tb927_05	510341	510865	reverse	Tb927.5.1420	hypothetical protein	0.49	8.74	3.63	0.0198464	0.0602912	-3.67
Tb927_05	1285959	1287083	forward	Tb927.5.3980	hypothetical protein, conserved	0.49	9.62	3.49	0.0226308	0.0653022	-3.82
Tb927_08	1681520	1682044	forward	Tb927.8.5670	hypothetical protein, conserved	0.49	8.54	3.47	0.0231196	0.0660508	-3.84
Tb927_09	692607	692903	reverse	Tb927.9.3270	hypothetical protein, unlikely	0.49	6.16	3.36	0.0257085	0.0699691	-3.97
Tb927_11_bin	635806	637467	forward	Tb11.02.5100b	hypothetical protein, conserved	0.49	8.86	2.67	0.0525096	0.111131	-4.78
Tb927_02	962670	966515	reverse	Tb927.2.5410	ABC transporter, putative	0.49	9.95	2.58	0.057554	0.117732	-4.88
Tb927_05	68504	69565	forward	Tb927.5.290	galactokinase, pseudogene, putative	0.49	8.03	2.41	0.0695803	0.13446	-5.1
Tb927_10	2650401	2652113	reverse	Tb927.10.10870	protein kinase, putative	0.49	8.89	2.31	0.0782293	0.146205	-5.22
Tb927_01	655620	655889	forward	Tb927.1.2950	hypothetical protein, unlikely	0.49	5.09	2.18	0.0903578	0.16206	-5.38
Tb927_09	1010333	1011364	forward	Tb927.9.6090	PTP1-interacting protein, 39 kDa	0.49	11.31	1.92	0.122717	0.200371	-5.71
Tb927_01	907733	907876	forward	Tb927.1.4390	hypothetical protein, unlikely	0.49	5.56	1.86	0.132458	0.211983	-5.79
Tb927_05	1440268	1440954	reverse	Tb927.5.4640	hypothetical protein, conserved	0.49	6.72	1.67	0.166001	0.25199	-6.03
Tb927_11	2952157	2953017	forward	Tb927.11.11040	hypothetical protein, conserved	0.49	8.23	1.59	0.183449	0.272141	-6.13
Tb927_09	1776940	1778274	forward	Tb927.9.11250	predicted WD40 repeat protein	0.48	10.92	8.31	0.000868178	0.0167368	-0.03
Tb927_10	1137930	1138421	reverse	Tb927.10.4400	hypothetical protein, conserved	0.48	7.89	8.01	0.00100771	0.0172339	-0.2
Tb927_11_bin	4207229	4209211	reverse	Tb11.v5.0808	hypothetical protein, conserved	0.48	8.82	7.93	0.0010475	0.017414	-0.24
Tb927_09	1726927	1729032	reverse	Tb927.9.10960	ATP-dependent DEAD/H RNA helicase, putative	0.48	10.59	7.93	0.00104879	0.017414	-0.25
Tb927_08	1165683	1168526	reverse	Tb927.8.3920	hypothetical protein, conserved	0.48	10.19	7.81	0.00111418	0.0176072	-0.32
Tb927_11	3650938	3651495	reverse	Tb927.11.13710	hypothetical protein, conserved	0.48	9.51	7.76	0.00114167	0.0176726	-0.34
Tb927_11	2857384	2860983	forward	Tb927.11.10670	glycosyl hydrolase, putative	0.48	10.76	7.69	0.00118424	0.01796	-0.39
Tb927_11	1834582	1835166	reverse	Tb927.11.6510	40S ribosomal protein S21, putative	0.48	12.65	7.62	0.00123233	0.0182841	-0.43
Tb927_07	1022318	1023832	forward	Tb927.7.3910	hypothetical protein, conserved	0.48	10.42	7.6	0.00124623	0.0183871	-0.44
Tb927_11	908201	909106	reverse	Tb927.11.3200	hypothetical protein, conserved	0.48	9.61	7.07	0.00166583	0.0201804	-0.78
Tb927_06	1156851	1158131	reverse	Tb927.6.3930	hypothetical protein, conserved	0.48	9.8	7.01	0.00171849	0.0203929	-0.82
Tb927_11_bin	3093378	3094352	forward	Tb11.v5.0634	hypothetical protein, conserved	0.48	8.17	6.89	0.00183654	0.0208986	-0.89
Tb927_09	678328	681399	reverse	Tb927.9.3120	protein kinase, putative	0.48	11.52	6.37	0.00250769	0.0234389	-1.25
Tb927_09	1263208	1263783	reverse	Tb927.9.7710	hypothetical protein, conserved	0.48	8.85	6.22	0.00275664	0.0242085	-1.36
Tb927_01	404939	405205	forward	Tb927.1.1590	hypothetical protein, unlikely	0.48	7.35	6.11	0.00295594	0.0246889	-1.45
Tb927_09	510451	510813	reverse	Tb927.9.2300	hypothetical protein, unlikely	0.48	7.42	5.96	0.00324479	0.025584	-1.55
Tb927_03	616993	617490	forward	Tb927.3.2450	hypothetical protein, conserved	0.48	8.89	5.93	0.00332393	0.0257468	-1.58
Tb927_03	232251	232715	forward	Tb927.3.940	hypothetical protein, conserved	0.48	8.95	5.7	0.00386394	0.0276061	-1.76
Tb927_07	1665485	1666129	reverse	Tb927.7.6110	hypothetical protein, conserved	0.48	8.37	5.65	0.00398589	0.0279567	-1.79
Tb927_10	978432	980534	reverse	Tb927.10.3770	predicted TPR repeat protein	0.48	10.68	5.58	0.00420179	0.0286975	-1.86
Tb927_09	1068920	1070920	forward	Tb927.9.6510	hypothetical protein, conserved	0.48	10.3	5.51	0.00439449	0.0290442	-1.91
Tb927_04	34907	36946	reverse	Tb927.4.200	retrotransposon hot spot protein 1 (RHS1), putative	0.48	10.01	5.43	0.0046346	0.0297674	-1.97
Tb927_11	4060759	4062624	reverse	Tb927.11.15320	hypothetical protein	0.48	9.41	5.43	0.00464693	0.0297868	-1.97
Tb927_10	3120238	3121152	reverse	Tb927.10.12840	mitochondrial carrier protein	0.48	11.65	5.3	0.00508686	0.031077	-2.08
Tb927_07	1521381	1522670	forward	Tb927.7.5620	hypothetical protein, conserved	0.48	8.87	5.26	0.00523199	0.031446	-2.11
Tb927_03	182419	183423	reverse	Tb927.3.750	hypothetical protein, conserved	0.48	9.2	5.18	0.00554354	0.0322779	-2.18
Tb927_01	57401	59283	reverse	Tb927.1.100	RNA polymerase (pseudogene), putative	0.48	12.94	5.07	0.0060068	0.0336815	-2.27
Tb927_11	4164157	4166274	reverse	Tb927.11.15730	hypothetical protein, conserved	0.48	10.3	4.96	0.0065553	0.0350404	-2.38
Tb927_02	504177	504677	reverse	Tb927.2.2570	hypothetical protein, conserved	0.48	8.27	4.84	0.00715181	0.0363269	-2.48
Tb927_11_bin	386850	388457	reverse	Tb11.v5.0217	receptor-type adenylate cyclase GRESAG 4, putative	0.48	8.84	4.7	0.00798149	0.0382345	-2.61
Tb927_10	3356065	3357849	reverse	Tb927.10.13740	calcium-dependent lipid binding protein, putative	0.48	11.09	4.65	0.00829938	0.0388715	-2.65
Tb927_04	1341284	1342792	reverse	Tb927.4.4900	hypothetical protein	0.48	10.09	4.6	0.00860258	0.0395444	-2.69
Tb927_05	206946	207617	reverse	Tb927.5.480	hypothetical protein, conserved	0.48	7.66	4.57	0.00886351	0.0399387	-2.73
Tb927_09	882285	882668	forward	Tb927.9.4870	hypothetical protein, unlikely	0.48	5.61	4.48	0.0094701	0.0412351	-2.81
Tb927_05	196546	198036	reverse	Tb927.5.450	NADH-ubiquinone oxidoreductase, mitochondrial, putative	0.48	9.63	4.44	0.00982802	0.0419815	-2.85
Tb927_09	669184	669840	reverse	Tb927.9.2990	hypothetical protein	0.48	9.6	4.26	0.0113672	0.0453924	-3.02
Tb927_03	1352639	1354498	reverse	Tb927.3.4800	hypothetical protein, conserved	0.48	10.28	4.26	0.0114158	0.0454087	-3.03
Tb927_05	192058	194385	reverse	Tb927.5.440	trans-sialidase, putative	0.48	9.5	4.1	0.0130655	0.0485363	-3.18
Tb927_11_bin	4534433	4535191	forward	Tb11.v5.0869	cystathione gamma lyase, putative	0.48	7.79	3.95	0.0149357	0.051626	-3.34
Tb927_06	218428	218799	forward	Tb927.6.480	EP3-2 procyclin	0.48	6.46	3.8	0.0170298	0.0553437	-3.49
Tb927_07	2186105	2186863	forward	Tb07.30D13.110	hypothetical protein, conserved (pseudogene)	0.48	8.36	3.45	0.0235816	0.066727	-3.87
Tb927_11	1105157	1106077	forward	Tb927.11.3750	NADH-cytochrome b5 reductase, putative	0.48	9.57	3.44	0.0237825	0.0669763	-3.88
Tb927_09	184027	184320	reverse	Tb927.9.750	hypothetical protein, conserved	0.48	4.75	3.42	0.0242943	0.0677909	-3.9
Tb927_10	2980314	2981741	forward	Tb927.10.12260	cytosolic nonspecific dipeptidase, putative	0.48	12.12	2.68	0.0514938	0.109741	-4.76
Tb927_01	378094	378501	reverse	Tb927.1.1510	hypothetical protein, unlikely	0.48	3.61	2.55	0.0599077	0.121128	-4.93
Tb927_09	883934	884347	forward	Tb927.9.4890	hypothetical protein, unlikely	0.48	6.26	2.39	0.0715016	0.136901	-5.13
Tb927_04	71146	72819	reverse	Tb927.4.290	retrotransposon hot spot protein 3 (RHS3), putative	0.48	6.69	2.18	0.0903736	0.16206	-5.38
Tb927_10	2941443	2941883	forward	Tb927.10.12070	hypothetical protein	0.48	5.09	1.97	0.115468	0.192027	-5.65
Tb927_11	94167	94538	reverse	Tb927.11.410	hypothetical protein, conserved	0.48	7.23	1.86	0.132434	0.211983	-5.79
Tb927_07	2203379	2203645	reverse	Tb927.7.7560	hypothetical protein	0.48	4.78	1.83	0.1364	0.216707	-5.82
Tb927_01	103266	103589	reverse	Tb927.1.250	hypothetical protein, unlikely	0.48	6.2	1.8	0.142113	0.223503	-5.87
Tb927_07	2007391	2007945	reverse	Tb927.7.7020	hypothetical protein	0.47	9.26	8.08	0.000971743	0.0171256	-0.16
Tb927_02	153734	156642	forward	Tb927.2.910	expression site-associated gene (ESAG, pseudogene), putative	0.47	10.01	8.07	0.000975074	0.0171256	-0.16
Tb927_11	774960	776420	reverse	Tb927.11.2640	ras-like small GTPase, putative	0.47	10.01	7.97	0.00102668	0.017328	-0.22
Tb927_11_bin	4007746	4009257	forward	Tb11.v5.0767	pumillo RNA binding protein PUF1, putative	0.47	8.08	7.91	0.00105922	0.017414	-0.26
Tb927_11_bin	3803475	3804935	forward	Tb11.v5.0736	hypothetical protein, conserved	0.47	8.7	7.86	0.00108876	0.0175169	-0.29
Tb927_01	264384	278162	reverse	Tb927.1.880	hypothetical protein, conserved	0.47	12.73	7.76	0.00114552	0.0176742	-0.35
Tb927_11	1241183	1241854	reverse	Tb927.11.4240	hypothetical protein, conserved	0.47	9.06	7.73	0.00116235	0.0178495	-0.36
Tb927_09	653905	661800	reverse	Tb927.9.2900	hypothetical protein, conserved	0.47	12.11	7.59	0.00125253	0.0184114	-0.45
Tb927_08	1866734	1867099	forward	Tb927.8.6450	inhibitor of cysteine peptidase	0.47	12.98	7.43	0.00136202	0.0188646	-0.55
Tb927_11_bin	4345797	4346822	reverse	Tb11.v5.0832	hypothetical protein, conserved	0.47	8.97	7.29	0.00146854	0.0192715	-0.63
Tb927_10	3121782	3122930	reverse	Tb927.10.12850	ttaggg binding factor	0.47	13.38	7.28	0.00147792	0.019276	-0.64
Tb927_11	222721	223461	forward	Tb927.11.870	hypothetical protein, conserved	0.47	9.67	7.27	0.0014901	0.0193419	-0.65
Tb927_02	771007	772890	reverse	Tb927.2.4370	trypanothione synthetase	0.47	11.83	7.16	0.00157984	0.0198638	-0.72
Tb927_01	394806	396761	forward	Tb927.1.1540	hypothetical protein, conserved	0.47	10.38	7.09	0.00164176	0.020142	-0.76
Tb927_10	1011127	1011621	reverse	Tb927.10.3830	hypothetical protein	0.47	11.87	6.68	0.00208152	0.0219412	-1.04
Tb927_08	1956199	1957458	reverse	Tb927.8.6770	hypothetical protein, conserved	0.47	10.53	6.66	0.00209997	0.0220881	-1.05
Tb927_04	716542	718761	forward	Tb927.4.2720	ATP dependent DEAD-box helicase	0.47	10.63	6.63	0.00213833	0.0222813	-1.07
Tb927_11	3698650	3699300	forward	Tb927.11.13940	ubiquitin-conjugating enzyme E2, putative	0.47	10.09	6.61	0.00216376	0.0222844	-1.08
Tb927_10	555186	556625	forward	Tb927.10.2140	mitochondrial processing peptidase alpha subunit (pseudogene), putative	0.47	10.03	6.53	0.00227947	0.0225424	-1.14
Tb927_07	798592	800280	forward	Tb927.7.3150	hypothetical protein, conserved	0.47	9.83	6.29	0.00263723	0.0239258	-1.31
Tb927_03	162237	163373	reverse	Tb927.3.660	hypothetical protein, conserved	0.47	8.33	5.93	0.00330699	0.0256534	-1.58
Tb927_10	248483	248998	forward	Tb927.10.900	hypothetical protein, conserved	0.47	8.05	5.86	0.00347373	0.0262591	-1.63
Tb927_11	2575697	2576494	reverse	Tb927.11.9390	lipoate-protein ligase, putative	0.47	9.01	5.76	0.00370711	0.0270821	-1.71
Tb927_11	1067477	1068784	forward	Tb927.11.3620	nucleobase/nucleoside transporter 8.1	0.47	9.67	5.64	0.00401808	0.0280349	-1.8
Tb927_11	2254019	2256307	forward	Tb927.11.8010	DNA repair protein, putative	0.47	10.27	5.55	0.004279	0.0288334	-1.88
Tb927_11	4124377	4125753	reverse	Tb927.11.15530	C-14 sterol reductase, putative	0.47	9.97	5.53	0.00434846	0.0290171	-1.9
Tb927_09	2204825	2206420	reverse	Tb927.9.14120	hypothetical protein, conserved	0.47	9.23	5.4	0.0047611	0.0300859	-2
Tb927_10	669962	672397	forward	Tb927.10.2590	hypothetical protein, conserved	0.47	9.27	5.38	0.00481188	0.0302067	-2.02
Tb927_04	903365	903799	reverse	Tb927.4.3490	DNA-directed RNA polymerase III subunit, putative	0.47	8.81	5.21	0.00544524	0.0320489	-2.16
Tb927_09	1035596	1037536	forward	Tb927.9.6310	ABC transporter, putative	0.47	11.24	5.04	0.00617014	0.0339844	-2.31
Tb927_11_bin	1360444	1361757	reverse	Tb11.v5.0390	serine/threonine protein phosphatase 2A regulatory subunit, putative	0.47	6.46	4.97	0.00647776	0.0347732	-2.36
Tb927_06	982414	984009	forward	Tb927.6.3350	hypothetical protein, conserved	0.47	9.16	4.87	0.00701674	0.0360846	-2.46
Tb927_09	383078	383812	reverse	Tb927.9.1660	hypothetical protein, conserved	0.47	8.81	4.83	0.00721765	0.0364638	-2.49
Tb927_01	106271	106573	reverse	Tb927.1.260	hypothetical protein, unlikely	0.47	8.59	4.75	0.00766297	0.0375171	-2.56
Tb927_03	1033431	1033898	forward	Tb927.3.3700	hypothetical protein	0.47	7.16	4.61	0.00856075	0.039482	-2.69
Tb927_06	167218	170811	forward	Tb927.6.340	receptor-type adenylate cyclase GRESAG 4, pseudogene, putative	0.47	8.42	4.56	0.0089161	0.0400631	-2.74
Tb927_05	753557	753961	forward	Tb927.5.2200	hypothetical protein, conserved	0.47	7.9	4.17	0.012267	0.0468733	-3.11
Tb927_06	925945	926232	forward	Tb927.6.3140	hypothetical protein, conserved	0.47	8.64	4.13	0.012741	0.0477847	-3.15
Tb927_06	1192409	1192723	reverse	Tb927.6.4130	hypothetical protein, conserved	0.47	9.45	3.61	0.0201678	0.060927	-3.69
Tb927_11	1913382	1915064	reverse	Tb927.11.6780	chromatin binding protein, putative	0.47	9.85	3.34	0.0261273	0.0705429	-3.99
Tb927_07	1004538	1004699	reverse	Tb927.7.3840	kinesin-like protein, fragment, putative	0.47	7.88	3.22	0.029622	0.0760532	-4.13
Tb927_08	1797668	1799677	forward	Tb927.8.6170	transketolase, putative	0.47	11.05	2.42	0.069204	0.134077	-5.09
Tb927_09	2537861	2538349	reverse	Tb927.9.16010	expression site-associated gene 4 (ESAG4, pseudogene), putative	0.47	7.19	2.13	0.0964038	0.169853	-5.45
Tb927_09	1432204	1432563	reverse	Tb927.9.8910	hypothetical protein, unlikely	0.47	5.1	1.67	0.165453	0.251431	-6.02
Tb927_11	3219445	3219927	reverse	Tb927.11.11990	hypothetical protein	0.47	4.83	1.58	0.184532	0.273251	-6.13
Tb927_04	27790	28422	forward	Tb927.4.190	retrotransposon hot spot protein (RHS, pseudogene), putative	0.47	5.25	1.16	0.308117	0.404672	-6.63
Tb927_11	106295	108121	reverse	Tb927.11.470	transcription factor, putative	0.46	8.74	8.03	0.000998549	0.0172339	-0.19
Tb927_11	2115792	2117405	reverse	Tb11.02.5440	hypothetical protein, conserved	0.46	8.76	8	0.00101399	0.0173105	-0.21
Tb927_08	703283	703636	forward	Tb927.8.2340	hypothetical protein, conserved	0.46	8.4	7.9	0.00106454	0.017472	-0.26
Tb927_11_bin	2106685	2107941	forward	Tb11.v5.0509	hypothetical protein, conserved	0.46	7.82	7.84	0.00110109	0.0175378	-0.3
Tb927_03	165709	167463	reverse	Tb927.3.680	cytochrome P450, putative	0.46	10.14	7.55	0.00127733	0.0185109	-0.47
Tb927_01	181089	181451	forward	Tb927.1.470	hypothetical protein, conserved	0.46	8.16	7.5	0.00131308	0.0186365	-0.5
Tb927_02	555027	556244	forward	Tb927.2.2910	hypothetical protein, conserved	0.46	9.83	7.49	0.00132158	0.0186773	-0.51
Tb927_04	1142458	1142808	reverse	Tb927.4.4320	divalent cation tolerance protein, putative	0.46	8.19	7.39	0.00138957	0.018962	-0.57
Tb927_11	3163236	3164897	forward	Tb927.11.11790	hypothetical protein, conserved	0.46	10.4	7.32	0.00144651	0.0191543	-0.62
Tb927_04	1400822	1404958	reverse	Tb927.4.5120	hypothetical protein, conserved	0.46	11.98	7.18	0.00156074	0.0197383	-0.7
Tb927_04	1358626	1360338	reverse	Tb927.4.4950	hypothetical protein, conserved	0.46	9.51	7.14	0.00159595	0.0199727	-0.73
Tb927_04	267244	267807	reverse	Tb927.4.970	hypothetical protein, conserved	0.46	8.4	7.05	0.00167931	0.0201804	-0.79
Tb927_11	4323062	4324138	reverse	Tb927.11.16300	hypothetical protein, conserved	0.46	9.74	6.74	0.00200225	0.0216914	-0.99
Tb927_01	992004	993368	forward	Tb927.1.4890	expression site-associated gene 2 (ESAG2) protein, putative	0.46	11.88	6.69	0.00207162	0.021884	-1.03
Tb927_10	3324242	3324718	reverse	Tb927.10.13600	hypothetical protein, conserved	0.46	9.18	6.37	0.0025002	0.0234389	-1.25
Tb927_10	1612407	1612688	reverse	Tb927.10.6370	60S ribosomal proteins L37, putative	0.46	12.32	6.22	0.00275706	0.0242085	-1.36
Tb927_07	54502	55605	forward	Tb927.7.300	UDP-Gal or UDP-GlcNAc-dependent glycosyltransferase, putative	0.46	10.79	6.22	0.00275915	0.0242085	-1.37
Tb927_07	937611	938288	reverse	Tb927.7.3600	hypothetical protein, conserved	0.46	8.92	6.16	0.00286616	0.0245012	-1.41
Tb927_09	1796793	1797932	forward	Tb927.9.11510	hypothetical protein, conserved	0.46	9.92	6.07	0.00302176	0.0248471	-1.47
Tb927_11	25132	28647	reverse	Tb927.11.140	expression site-associated gene 4 (ESAG4) protein, putative	0.46	9.92	6.01	0.0031484	0.0252578	-1.52
Tb927_08	584141	586480	reverse	Tb927.8.1780	protein kinase, putative	0.46	9.99	5.95	0.00327989	0.025584	-1.57
Tb927_08	1661197	1662009	forward	Tb927.8.5590	hypothetical protein, conserved	0.46	10.17	5.89	0.00339782	0.0259708	-1.61
Tb927_11_bin	2680943	2682247	reverse	Tb11.v5.0582	hypothetical protein, conserved	0.46	9.12	5.88	0.00342633	0.0260422	-1.62
Tb927_09	2137388	2137885	reverse	Tb927.9.13480	hypothetical protein, conserved	0.46	8.33	5.76	0.00371296	0.0271046	-1.71
Tb927_11	342708	344864	forward	Tb927.11.1170	hypothetical protein, conserved	0.46	10.79	5.69	0.00387762	0.0276061	-1.76
Tb927_11	2256629	2257126	forward	Tb927.11.8020	hypothetical protein, conserved	0.46	8.65	5.41	0.00469919	0.0299853	-1.99
Tb927_10	672780	674534	forward	Tb927.10.2600	hypothetical protein, conserved	0.46	9.84	5.4	0.00474311	0.0300474	-2
Tb927_11	1395990	1396652	forward	Tb927.11.4870	hypothetical protein, conserved	0.46	9.25	5.29	0.00511963	0.0311225	-2.09
Tb927_10	180036	180821	forward	Tb927.10.700	hypothetical protein, conserved	0.46	8.22	5.25	0.00526329	0.0315281	-2.12
Tb927_11	1906307	1908034	reverse	Tb927.11.6750	DNA ligase, putative	0.46	9.73	5.21	0.00541962	0.0319558	-2.15
Tb927_09	1943810	1944331	forward	Tb927.9.12430	riboflavin kinase, putative	0.46	9.86	4.94	0.00663954	0.0352403	-2.39
Tb927_05	574865	576916	forward	Tb927.5.1650	serine/threonine-protein kinase, putative	0.46	10.74	4.76	0.00761802	0.0373906	-2.55
Tb927_04	18000	18425	forward	Tb927.4.150	hypothetical protein	0.46	7.43	4.63	0.00845126	0.0392174	-2.67
Tb927_11_bin	1021653	1022417	reverse	Tb11.v5.0345	BarP protein, putative	0.46	6.55	4.46	0.00964326	0.0415186	-2.83
Tb927_10	565746	566762	forward	Tb927.10.2200	hypothetical protein, conserved	0.46	9.14	4.42	0.00998561	0.0422854	-2.87
Tb927_10	3346124	3348178	reverse	Tb927.10.13690	hypothetical protein, conserved	0.46	9.28	4.42	0.0100014	0.0422914	-2.87
Tb927_10	2721709	2726334	reverse	Tb927.10.11140	hypothetical protein, conserved	0.46	12.41	4.3	0.0110151	0.0445798	-2.98
Tb927_06	546485	547888	reverse	Tb927.6.1590	hypothetical protein, conserved	0.46	9.78	4.26	0.0114288	0.0454087	-3.03
Tb927_08	1758758	1759258	forward	Tb927.8.6010	hypothetical predicted multi-pass transmembrane protein	0.46	8.42	4.17	0.0123178	0.0469391	-3.11
Tb927_09	2293002	2295119	forward	Tb927.9.14660	SLACS reverse transcriptase, putative	0.46	8.95	3.84	0.0164171	0.0542174	-3.45
Tb927_11	426930	429956	forward	Tb927.11.1450	2-oxoglutarate dehydrogenase E1 component, putative	0.46	13.4	3.53	0.0219271	0.0639889	-3.78
Tb927_10	3905467	3906090	forward	Tb927.10.15810	hypothetical protein, conserved	0.46	7.93	3.37	0.0254019	0.0695247	-3.95
Tb927_01	984460	985912	forward	Tb927.1.4810	hypothetical protein, conserved (pseudogene)	0.46	8.89	3.16	0.0312511	0.0787274	-4.19
Tb927_03	855193	857223	reverse	Tb927.3.3340	3, 5-cyclic nucleotide phosphodiesterase, putative	0.46	9.91	2.88	0.041568	0.0949082	-4.52
Tb927_03	813206	815319	reverse	Tb927.3.3160	poly(A) polymerase	0.46	10.39	2.57	0.0583505	0.118839	-4.9
Tb927_01	465361	465801	forward	Tb927.1.1760	hypothetical protein, conserved	0.46	6.87	2.49	0.0634545	0.126264	-4.99
Tb927_10	48468	49831	reverse	Tb927.10.100	expression site-associated gene (ESAG, pseudogene), putative	0.46	7.11	2.23	0.08565	0.156013	-5.32
Tb927_09	747222	747377	forward	Tb927.9.3740	hypothetical protein, unlikely	0.46	6.39	2.13	0.0965452	0.169918	-5.45
Tb927_11	4791289	4791809	reverse	Tb927.11.17710	expression site-associated gene 3 (ESAG3), degenerate	0.46	5.05	1.51	0.201917	0.292876	-6.23
Tb927_09	1313874	1314731	reverse	Tb927.9.7940	hypothetical protein, conserved	0.46	2.52	1.28	0.265308	0.360902	-6.49	Family 7
Tb927_10	2239488	2244110	forward	Tb927.10.9040	hypothetical protein, conserved	0.45	10.85	7.8	0.00111875	0.0176093	-0.32
Tb927_04	926853	927362	reverse	Tb927.4.3650	hypothetical protein	0.45	8.78	7.78	0.00113017	0.0176321	-0.33
Tb927_11	2587068	2587640	reverse	Tb927.11.9450	cyclophilin type peptidyl-prolyl cis-trans isomerase, putative	0.45	9.59	7.75	0.00115261	0.0177373	-0.35
Tb927_09	1603419	1604096	reverse	Tb927.9.10160	hypothetical protein, conserved	0.45	9.27	7.54	0.00128409	0.0185118	-0.48
Tb927_09	1364719	1364841	reverse	Tb927.9.8360	hypothetical protein, unlikely	0.45	7.57	7.48	0.00132385	0.0186773	-0.51
Tb927_06	1403033	1403695	forward	Tb927.6.5140	ribosomal P protein AGP2beta-1, putative	0.45	9.01	7.36	0.00141707	0.0190283	-0.59
Tb927_06	355444	356034	reverse	Tb927.6.830	hypothetical protein, conserved	0.45	8.34	7.06	0.00166961	0.0201804	-0.78
Tb927_10	301439	303280	reverse	Tb927.10.1120	hypothetical protein, conserved	0.45	10.2	6.85	0.00187922	0.0212305	-0.92
Tb927_03	1372947	1373561	reverse	Tb927.3.4890	ubiquinone biosynthesis protein COQ7 homolog, putative	0.45	8.64	6.64	0.00212522	0.0222715	-1.06
Tb927_10	643732	646590	forward	Tb927.10.2480	hypothetical protein, conserved	0.45	10.21	6.57	0.00221582	0.0223287	-1.11
Tb927_08	2007562	2009598	forward	Tb927.8.6970	3-methylcrotonyl-CoA carboxylase alpha subunit, putative	0.45	10.46	6.34	0.0025608	0.0237616	-1.28
Tb927_11_bin	3959461	3960570	reverse	Tb11.v5.0758	hypothetical protein, conserved	0.45	8.87	6.28	0.00264375	0.0239258	-1.32
Tb927_01	979543	981555	forward	Tb927.1.4780	serine peptidase, putative	0.45	10.75	6.01	0.00315609	0.0252849	-1.52
Tb927_08	287095	288507	reverse	Tb927.8.930	hypothetical protein	0.45	10.43	5.95	0.00326911	0.025584	-1.56
Tb927_11	1667834	1669507	forward	Tb927.11.5880	hypothetical protein, conserved	0.45	10.22	5.82	0.00356838	0.0266472	-1.67
Tb927_06	552484	553284	reverse	Tb927.6.1620	hypothetical protein, conserved	0.45	8.75	5.57	0.00420715	0.028699	-1.86
Tb927_09	1526794	1527081	reverse	Tb927.9.9590	hypothetical protein, unlikely	0.45	8.39	5.55	0.00426282	0.0288334	-1.87
Tb927_09	525736	526896	reverse	Tb927.9.2450	electon transport protein SCO1/SCO2, putative	0.45	9.25	5.44	0.00459982	0.0296412	-1.96
Tb927_10	2626943	2628799	reverse	Tb927.10.10810	adenosine deaminase-like protein	0.45	9.95	5.33	0.00498053	0.0307379	-2.06
Tb927_04	1405978	1406775	reverse	Tb927.4.5130	hypothetical protein, conserved	0.45	9.22	5.27	0.00518863	0.0313022	-2.1
Tb927_05	1136432	1138018	reverse	Tb927.5.3420	hypothetical protein, conserved	0.45	9.66	5.1	0.00589124	0.0335899	-2.25
Tb927_01	833504	833656	forward	Tb927.1.3900	hypothetical protein, unlikely	0.45	6.11	5.02	0.00626976	0.0342429	-2.32
Tb927_08	2376682	2377626	forward	Tb927.8.8020	monoglyceride lipase, putative	0.45	8.77	4.71	0.00791049	0.0381372	-2.6
Tb927_11	3712647	3713492	forward	Tb927.11.14030	cyclin 9	0.45	9.04	4.6	0.00860663	0.0395444	-2.7
Tb927_11	721711	722220	reverse	Tb927.11.2450	hypothetical protein	0.45	7.35	4.57	0.00884225	0.0399387	-2.73
Tb927_06	1014417	1015478	reverse	Tb927.6.3440	hypothetical protein, conserved	0.45	9.62	4.55	0.00900616	0.0401908	-2.75
Tb927_09	1547449	1548648	reverse	Tb927.9.9730	hypothetical protein, conserved	0.45	10.2	4.47	0.00960359	0.0414756	-2.82
Tb927_11	3223566	3224735	forward	Tb927.11.12030	hypothetical protein, conserved	0.45	9.38	4.38	0.0103039	0.0429819	-2.91
Tb927_03	1253025	1253471	reverse	Tb927.3.4480	hypothetical protein, conserved	0.45	8.65	4.15	0.0125044	0.0473001	-3.13
Tb927_05	1267272	1268186	forward	Tb927.5.3890	hypothetical protein, conserved	0.45	8.81	4.15	0.0125183	0.0473309	-3.13
Tb927_06	1176423	1176743	reverse	Tb927.6.4020	hypothetical protein, conserved	0.45	9.5	4.02	0.0139481	0.0499233	-3.26
Tb927_09	2151170	2153824	reverse	Tb927.9.13570	hypothetical protein, conserved	0.45	10.05	4.02	0.0140212	0.0500413	-3.26
Tb927_09	626651	627109	reverse	Tb927.9.2810	hypothetical protein, unlikely	0.45	7.02	3.9	0.015539	0.0527286	-3.38
Tb927_11	4177904	4178200	reverse	Tb927.11.15780	hypothetical protein, conserved	0.45	7.56	3.79	0.0172243	0.0555423	-3.5
Tb927_01	367865	369622	forward	Tb927.1.1470	hypothetical protein, conserved	0.45	7.81	3.72	0.0183465	0.0574658	-3.58
Tb927_01	227413	227586	reverse	Tb927.1.660	hypothetical protein, unlikely	0.45	7.29	3.46	0.0232602	0.0662969	-3.85
Tb927_07	327527	328228	forward	Tb927.7.1260	hypothetical protein, conserved	0.45	9.66	3.17	0.0310215	0.0783102	-4.18
Tb927_11	4128863	4129789	reverse	Tb927.11.15550	NADH-cytochrome b5 reductase, putative	0.45	9.04	3.01	0.0365565	0.087014	-4.37
Tb927_03	738680	739582	reverse	Tb927.3.2860	hypothetical protein, conserved	0.45	9.23	2.99	0.0374218	0.0882475	-4.4
Tb927_11	4293442	4294005	reverse	Tb927.11.16220	hypothetical protein, conserved	0.45	8.63	2.95	0.0386694	0.0902872	-4.43
Tb927_10	2570065	2571207	reverse	Tb927.10.10440	mitochondrial carrier protein	0.45	8.39	2.86	0.0425961	0.096495	-4.54
Tb927_07	1929788	1931230	forward	Tb927.7.6860	expression site-associated gene (ESAG) protein, putative	0.45	11.97	2.86	0.0427613	0.0967594	-4.55
Tb927_11	2341932	2342375	forward	Tb927.11.8340	hypothetical protein	0.45	6.06	2.62	0.0549056	0.114274	-4.83
Tb927_09	1083989	1084312	forward	Tb927.9.6600	hypothetical protein, unlikely	0.45	8.81	2.6	0.056102	0.115852	-4.86
Tb927_09	787126	787878	forward	Tb927.9.4130	hypothetical protein, conserved	0.45	5.6	2.6	0.0565388	0.116336	-4.86
Tb927_11	3718042	3718539	forward	Tb927.11.14050	hypothetical protein, conserved	0.45	8.67	2.55	0.0593059	0.120309	-4.92
Tb927_09	687723	687998	forward	Tb927.9.3180	hypothetical protein	0.45	6.39	2.18	0.0909547	0.162714	-5.39
Tb927_09	1013074	1014105	forward	Tb927.9.6100	TFIIF-stimulated CTD phosphatase, putative	0.45	11.3	1.8	0.141901	0.223342	-5.86
Tb927_01	655066	655449	forward	Tb927.1.2940	hypothetical protein, unlikely	0.45	5.43	1.43	0.222783	0.315601	-6.32
Tb927_11	4087464	4087970	reverse	Tb927.11.15390	hypothetical protein	0.44	9.57	7.58	0.0012586	0.0184114	-0.46
Tb927_07	409618	411348	forward	Tb927.7.1640	ras-like small GTPase, putative	0.44	10.58	7.53	0.0012896	0.0185118	-0.48
Tb927_11	4101684	4108565	reverse	Tb927.11.15450	hypothetical protein	0.44	11.08	7.5	0.00131203	0.0186365	-0.5
Tb927_06	465837	467087	reverse	Tb927.6.1230	kinetoplastid-specific phospho-protein phosphatase	0.44	10.21	7.35	0.00141943	0.0190283	-0.59
Tb927_09	1348638	1349738	reverse	Tb927.9.8210	Peptide deformylase 2	0.44	10.08	7.14	0.00159667	0.0199727	-0.73
Tb927_02	350887	351765	forward	Tb927.2.1890	E2-like ubiquitin-conjugation enzyme	0.44	10.18	7.05	0.00168342	0.0201804	-0.79
Tb927_09	462248	463309	reverse	Tb927.9.2060	hypothetical protein, conserved	0.44	9.48	6.95	0.00178102	0.0207974	-0.86
Tb927_06	882892	885969	forward	Tb927.6.2960	epsilon-adaptin, putative	0.44	10.6	6.86	0.00187694	0.0212305	-0.92
Tb927_10	2293624	2294598	forward	Tb927.10.9260	hypothetical protein, conserved	0.44	9.69	6.85	0.00188293	0.0212352	-0.92
Tb927_11	584826	585602	forward	Tb927.11.2020	hypothetical protein, conserved	0.44	9.33	6.84	0.00189045	0.0212352	-0.93
Tb927_11	95139	95663	reverse	Tb927.11.420	hypothetical protein, conserved	0.44	8.45	6.73	0.00201823	0.0217426	-1
Tb927_10	1318574	1319710	forward	Tb927.10.5270	mitogen-activated protein kinase kinase 5, putative	0.44	8.94	6.61	0.00216703	0.0222844	-1.08
Tb927_11	1665452	1666744	forward	Tb927.11.5870	hypothetical protein, conserved	0.44	9.38	6.61	0.00216753	0.0222844	-1.08
Tb927_05	344871	347855	forward	Tb927.5.840	hypothetical protein, conserved	0.44	10.56	6.59	0.002195	0.0222844	-1.1
Tb927_04	1365979	1366482	reverse	Tb927.4.4980	adrenodoxin precursor, putative	0.44	9.68	6.56	0.00223796	0.02243	-1.12
Tb927_03	556358	557629	reverse	Tb927.3.2110	TFIIF-stimulated CTD phosphatase, putative	0.44	10	6.42	0.00242496	0.0232559	-1.22
Tb927_11_bin	2689797	2692889	reverse	Tb11.v5.0583	hypothetical protein, conserved	0.44	9.51	6.4	0.00245917	0.0233519	-1.23
Tb927_10	1139221	1139682	reverse	Tb927.10.4410	hypothetical protein	0.44	6.83	6.23	0.00274347	0.0242085	-1.36
Tb927_11_LH_fork	11791	12663	reverse	Tb927.11.18670	expression site-associated gene 9 (ESAG9), putative	0.44	6.54	6.18	0.00283098	0.0243896	-1.4
Tb927_04	54845	56518	reverse	Tb927.4.260	retrotransposon hot spot protein 3 (RHS3), putative	0.44	7.78	6.17	0.00283988	0.0243896	-1.4
Tb927_01	852809	854428	forward	Tb927.1.4040	hypothetical protein, conserved	0.44	9.99	6.11	0.00294473	0.0246621	-1.44
Tb927_11	1524501	1525952	forward	Tb927.11.5350	myo-inositol/proton symporter (MIT)	0.44	10.61	5.95	0.00326917	0.025584	-1.56
Tb927_01	322693	323139	forward	Tb927.1.1180	hypothetical protein, unlikely	0.44	7.96	5.95	0.00327247	0.025584	-1.56
Tb927_08	1801629	1801892	forward	Tb927.8.6190	hypothetical protein, conserved	0.44	8.27	5.81	0.00358927	0.026696	-1.67
Tb927_03	743318	743632	reverse	Tb927.3.2880	hypothetical protein, conserved	0.44	9.34	5.8	0.00362116	0.026802	-1.68
Tb927_11_bin	2748768	2749796	forward	Tb11.v5.0591	hypothetical protein, conserved	0.44	7.42	5.08	0.00599131	0.0336815	-2.27
Tb927_10	732774	735263	forward	Tb927.10.2870	hypothetical protein, conserved	0.44	10.25	5.05	0.00610399	0.0338488	-2.29
Tb927_04	1278633	1279187	reverse	Tb927.4.4640	hypothetical protein, conserved	0.44	8.56	5	0.00635284	0.0344752	-2.34
Tb927_05	1134803	1135594	reverse	Tb927.5.3410	hypothetical protein, conserved	0.44	9.05	4.98	0.00643644	0.0346894	-2.36
Tb927_06	861305	862702	forward	Tb927.6.2870	hypothetical protein, conserved	0.44	8.86	4.63	0.00843571	0.0391848	-2.67
Tb927_08	1665038	1666534	forward	Tb927.8.5610	hypothetical protein, conserved	0.44	9.55	4.58	0.00877194	0.0398618	-2.72
Tb927_08	2076055	2076879	forward	Tb927.8.7230	hypothetical protein, conserved	0.44	9.14	4.55	0.00896561	0.0401438	-2.74
Tb927_04	216685	216942	reverse	Tb927.4.780	hypothetical protein, conserved	0.44	8.31	4.49	0.00944134	0.0411748	-2.8
Tb927_09	810382	811365	forward	Tb927.9.4310	tricarboxylate carrier, putative	0.44	6.93	4.37	0.0104194	0.0432977	-2.92
Tb927_06	767437	768087	forward	Tb927.6.2530	hypothetical protein	0.44	5.49	4.35	0.0105971	0.0437475	-2.94
Tb927_11_bin	503282	504067	reverse	Tb11.v5.0247	HIRA-interacting protein 5, putative	0.44	8.18	4.29	0.0111453	0.0448473	-3
Tb927_11_bin	4039655	4040953	forward	Tb11.v5.0778	chaperone protein DNAj, putative	0.44	9.11	4.02	0.0140416	0.0500929	-3.27
Tb927_05	199517	199849	reverse	Tb927.5.460	hypothetical protein, conserved	0.44	6.92	3.99	0.0144166	0.0507242	-3.3
Tb927_02	216900	218717	reverse	Tb927.2.1200	DNA-directed RNA polymerase III subunit 2, pseudogene, putative	0.44	12.01	3.89	0.0157286	0.0529332	-3.4
Tb927_10	454685	455623	forward	Tb927.10.1690	1 nucleotide binding protein, putative	0.44	9.18	3.88	0.0158819	0.0532774	-3.41
Tb927_11	2223758	2224279	reverse	Tb927.11.7850	hypothetical protein, conserved	0.44	9.03	3.87	0.0159502	0.0533966	-3.41
Tb927_05	702561	703775	reverse	Tb927.5.2030	hypothetical protein, conserved	0.44	9.72	3.76	0.0177181	0.056566	-3.54
Tb927_11	561540	562256	reverse	Tb927.11.1920	hypothetical protein	0.44	6.74	3.74	0.0179051	0.0566978	-3.55
Tb927_11	850789	851373	reverse	Tb927.11.2900	hypothetical protein, conserved	0.44	8.23	3.64	0.0196454	0.0599411	-3.66
Tb927_08	1988869	1991463	reverse	Tb927.8.6880	translation initiation factor IF-2, putative	0.44	10.71	3.38	0.0251021	0.0691102	-3.94
Tb927_10	2364723	2365196	reverse	Tb927.10.9580	hypothetical protein	0.44	8.07	3.25	0.0286951	0.0746531	-4.09
Tb927_07	948081	949136	reverse	Tb927.7.3640	hypothetical protein, conserved	0.44	9.63	3.22	0.0295053	0.0759425	-4.13
Tb927_03	1402256	1403275	forward	Tb927.3.4990	oxidoreductase, putative	0.44	9.54	3.2	0.0299713	0.0766082	-4.14
Tb927_10	3269884	3271938	reverse	Tb927.10.13390	hypothetical protein, conserved	0.44	9.39	3.19	0.0304766	0.0773942	-4.16
Tb927_06	198743	199207	forward	Tb927.6.420	hypothetical protein	0.44	7.63	3.15	0.0314873	0.0791593	-4.2
Tb927_09	333746	334018	forward	Tb927.9.1330	hypothetical protein, unlikely	0.44	7.3	3.15	0.0317565	0.0795293	-4.21
Tb927_11_bin	787315	788544	forward	Tb11.v5.0295	retrotransposon hot spot (RHS) protein, putative	0.44	11.01	3.13	0.0323325	0.080294	-4.23
Tb927_06	494252	494866	reverse	Tb927.6.1340	cyclophilin-type peptidyl-prolyl cis-trans isomerase, putative	0.44	5.28	2.75	0.0477471	0.104558	-4.67
Tb927_01	937516	937638	forward	Tb927.1.4530	hypothetical protein, unlikely	0.44	7.08	2.55	0.0596125	0.120656	-4.92
Tb927_11_bin	159121	160080	reverse	Tb11.v5.0153	BarP protein, putative	0.44	9.13	2.48	0.0641615	0.127153	-5.01
Tb927_10	2046815	2047609	reverse	Tb927.10.8250	hypothetical protein, conserved	0.44	8.43	2.44	0.0669849	0.131102	-5.05
Tb927_11	2052639	2052875	forward	Tb927.11.7260	hypothetical protein, conserved	0.44	6.08	2.06	0.104528	0.179732	-5.54
Tb927_11	4283428	4284096	forward	Tb927.11.16180	hypothetical protein	0.44	5.67	1.93	0.12082	0.198332	-5.7
Tb927_09	2524485	2524763	forward	Tb927.9.15920	hypothetical protein, unlikely	0.44	5.12	1.78	0.144853	0.227002	-5.89
Tb927_01	776625	778766	forward	Tb927.1.3670	expression site-associated gene (ESAG) protein, putative	0.44	8.64	1.46	0.213543	0.306018	-6.28
Tb927_11	3198814	3199995	forward	Tb927.11.11950	cytochrome oxidase assembly protein, putative	0.43	9.09	7.41	0.00138108	0.0189477	-0.56
Tb927_10	1223487	1225601	reverse	Tb927.10.4910	mitochondrial carrier protein	0.43	10.99	7.37	0.00140774	0.01902	-0.58
Tb927_11	1152616	1153803	forward	Tb927.11.3930	hypothetical protein, conserved	0.43	9.62	7.35	0.00142424	0.0190283	-0.6
Tb927_03	1627487	1628605	forward	Tb927.3.5820	expression site-associated gene (ESAG, pseudogene), putative	0.43	10.72	7.31	0.00145772	0.0192176	-0.62
Tb927_11	3024219	3025715	forward	Tb927.11.11310	hypothetical protein, conserved	0.43	9.87	7.26	0.00149604	0.0193419	-0.65
Tb927_08	1132715	1133887	reverse	Tb927.8.3810	hypothetical protein, conserved	0.43	9.87	7.26	0.00149863	0.0193419	-0.66
Tb927_03	1269073	1271100	reverse	Tb927.3.4550	hypothetical protein, conserved	0.43	10.18	7.23	0.0015198	0.0194682	-0.67
Tb927_05	1354450	1354962	reverse	Tb927.5.4350	NUDIX hydrolase, putative	0.43	9.19	7.1	0.0016372	0.020142	-0.76
Tb927_02	1096360	1097217	forward	Tb927.2.6070	mitochondrial RNA binding complex 1 subunit	0.43	10.85	7	0.00173066	0.0204461	-0.82
Tb927_07	114077	116398	reverse	Tb927.7.560	hypothetical protein, conserved	0.43	10.72	6.97	0.00176006	0.0206669	-0.84
Tb927_03	172362	174359	reverse	Tb927.3.710	hypothetical protein, conserved	0.43	9.95	6.93	0.00179986	0.0208111	-0.87
Tb927_11	1647503	1650004	forward	Tb927.11.5800	hypothetical protein, conserved	0.43	10.54	6.93	0.00180378	0.0208319	-0.87
Tb927_11	812154	814139	reverse	Tb927.11.2780	hypothetical protein, conserved	0.43	10.27	6.92	0.00180707	0.0208453	-0.87
Tb927_08	159730	160263	reverse	Tb927.8.550	peptide methionine sulfoxide reductase, putative	0.43	8.69	6.74	0.00201307	0.0217223	-1
Tb927_11	52720	55875	reverse	Tb927.11.240	hypothetical protein, conserved	0.43	10.38	6.71	0.00203781	0.0217608	-1.01
Tb927_03	1330991	1332625	reverse	Tb927.3.4710	hypothetical protein, conserved	0.43	9.97	6.71	0.00204438	0.0217608	-1.02
Tb927_08	1766446	1767660	forward	Tb927.8.6060	2-amino-3-ketobutyrate coenzyme A ligase, putative	0.43	11.94	6.64	0.00213032	0.0222715	-1.06
Tb927_10	1724701	1725663	forward	Tb927.10.6850	mitochondrial RNA binding complex 1 subunit	0.43	10.16	6.48	0.0023392	0.0228351	-1.17
Tb927_11	1868099	1869367	reverse	Tb927.11.6620	nucleic acid binding protein, putative	0.43	9.91	6.43	0.00241477	0.0232419	-1.21
Tb927_01	350095	352134	forward	Tb927.1.1370	rRNA biogenesis protein, putative	0.43	9.44	6.33	0.0025741	0.023777	-1.28
Tb927_03	1383312	1385561	forward	Tb927.3.4940	5-histidylcysteine sulfoxide synthase, putative	0.43	10.72	6.27	0.00267138	0.0239258	-1.33
Tb927_06	1120231	1120857	reverse	Tb927.6.3770	hypothetical protein, conserved	0.43	9.68	6.18	0.00282385	0.0243896	-1.39
Tb927_11	4146051	4147058	reverse	Tb927.11.15630	hypothetical protein, conserved	0.43	9.95	6.18	0.00282641	0.0243896	-1.39
Tb927_08	470464	471897	forward	Tb927.8.1450	hypothetical protein, conserved	0.43	9.6	6	0.00316385	0.0253263	-1.53
Tb927_11	865857	867101	reverse	Tb927.11.2990	KREPB4	0.43	9	5.96	0.00325694	0.025584	-1.56
Tb927_07	1827734	1828507	reverse	Tb927.7.6660	chaperone protein DNAj, putative	0.43	8.52	5.95	0.00327855	0.025584	-1.57
Tb927_02	981617	986185	reverse	Tb927.2.5530	hypothetical protein, conserved	0.43	11.14	5.91	0.00335689	0.0259021	-1.59
Tb927_04	731459	733477	forward	Tb927.4.2760	hypothetical protein, conserved	0.43	11.48	5.85	0.00350368	0.0264248	-1.64
Tb927_04	450119	451408	reverse	Tb927.4.1800	ribosomal protein L3, mitochondrial, putative	0.43	14.22	5.84	0.00352562	0.0265494	-1.65
Tb927_04	1277331	1277804	reverse	Tb927.4.4620	cytochrome oxidase subunit VIII	0.43	9.25	5.71	0.00383032	0.0275501	-1.75
Tb927_10	3654477	3655775	forward	Tb927.10.14950	RNA binding protein, putative	0.43	10.55	5.69	0.00387474	0.0276061	-1.76
Tb927_09	2095416	2096432	reverse	Tb927.9.13290	hypothetical protein, conserved	0.43	9.37	5.69	0.00387581	0.0276061	-1.76
Tb927_10	846291	846755	forward	Tb927.10.3270	hypothetical protein, conserved	0.43	8.06	5.67	0.00394604	0.0278099	-1.78
Tb927_11_bin	4400146	4402884	forward	Tb11.v5.0842	hypothetical protein, conserved	0.43	10.18	5.48	0.00448581	0.0292925	-1.93
Tb927_08	207159	208259	reverse	Tb927.8.750	nucleolar RNA-binding protein, putative	0.43	10.1	5.47	0.0045113	0.0293732	-1.94
Tb927_03	208791	209708	forward	Tb927.3.890	hypothetical protein, conserved	0.43	9.48	5.35	0.00490876	0.0305261	-2.04
Tb927_06	1089107	1089937	reverse	Tb927.6.3660	hypothetical protein, conserved	0.43	9.82	5.32	0.00502778	0.0308868	-2.07
Tb927_01	44937	46994	reverse	Tb927.1.70	retrotransposon hot spot protein 4 (RHS4), putative	0.43	10.4	5.28	0.00516562	0.0312732	-2.1
Tb927_11	3027197	3027997	forward	Tb927.11.11320	hypothetical protein, conserved	0.43	9.81	5.2	0.00547221	0.0321415	-2.17
Tb927_09	1161475	1162890	forward	Tb927.9.7170	hypothetical protein, conserved	0.43	10.38	5.16	0.00564254	0.0326214	-2.2
Tb927_05	1355366	1356334	reverse	Tb927.5.4360	hypothetical protein, conserved	0.43	9.41	5.16	0.00564657	0.0326232	-2.2
Tb927_02	842413	843393	reverse	Tb927.2.4750	hypothetical protein, conserved	0.43	9.39	5.15	0.00566008	0.0326649	-2.2
Tb927_06	174486	175343	reverse	Tb927.6.350	hypothetical protein, conserved	0.43	9.6	5.09	0.00592774	0.0336154	-2.26
Tb927_02	1008515	1013083	forward	Tb927.2.5610	hypothetical protein, conserved	0.43	10.96	5.01	0.00629751	0.0343014	-2.33
Tb927_11	2344703	2345116	forward	Tb927.11.8360	hypothetical protein	0.43	8.09	4.92	0.0067127	0.0354555	-2.4
Tb927_04	448465	449754	reverse	Tb927.4.1790	ribosomal protein L3, putative	0.43	14.19	4.89	0.00686827	0.035794	-2.43
Tb927_10	2057210	2057584	reverse	Tb927.10.8320	cytochrome oxidase subunit IX	0.43	9.7	4.86	0.00702901	0.0360846	-2.46
Tb927_08	1266035	1268854	reverse	Tb927.8.4260	protein kinase, putative	0.43	10.55	4.78	0.00748171	0.0371758	-2.53
Tb927_08	2177998	2179692	forward	Tb927.8.7560	hypothetical protein, conserved	0.43	9.24	4.7	0.00795743	0.0381879	-2.6
Tb927_08	1040450	1043293	forward	Tb927.8.3500	hypothetical protein, conserved	0.43	10.05	4.66	0.00823834	0.0388373	-2.64
Tb927_11	4009885	4010199	reverse	Tb927.11.15080	hypothetical protein, conserved	0.43	9.29	4.64	0.00833266	0.0388884	-2.66
Tb927_06	28159	31968	reverse	Tb927.6.170	receptor-type adenylate cyclase GRESAG 4, putative	0.43	9.87	4.59	0.00872816	0.0398402	-2.71
Tb927_01	863902	863997	forward	Tb927.1.4120	hypothetical protein, unlikely	0.43	7.09	4.38	0.0102865	0.0429643	-2.9
Tb927_01	373646	374032	reverse	Tb927.1.1490	hypothetical protein, unlikely	0.43	5.94	4.33	0.0107131	0.0439208	-2.95
Tb927_09	1812634	1813314	forward	Tb927.9.11660	hypothetical protein, conserved	0.43	9.6	4.19	0.01214	0.0467123	-3.1
Tb927_05	397315	398127	forward	Tb927.5.1050	hypothetical protein	0.43	9.08	4.15	0.012485	0.0472983	-3.13
Tb927_11_bin	3867324	3868640	reverse	Tb11.v5.0751	dual specificity protein phosphatase, putative	0.43	8.06	4.11	0.0129643	0.0483112	-3.17
Tb927_09	1605552	1607573	reverse	Tb927.9.10190	hypothetical protein, conserved	0.43	10.2	4.08	0.0132883	0.0489037	-3.2
Tb927_09	1123615	1123905	forward	Tb927.9.6840	hypothetical protein, unlikely	0.43	6.55	3.93	0.0151837	0.052102	-3.36
Tb927_07	1450534	1452195	forward	Tb927.7.5400	hypothetical protein, conserved	0.43	9.85	3.85	0.0162377	0.0539895	-3.44
Tb927_01	463474	464886	forward	Tb927.1.1750	hypothetical protein, conserved	0.43	9.04	3.82	0.0166396	0.0545838	-3.46
Tb927_02	118830	119201	forward	Tb927.2.650	hypothetical protein	0.43	9.7	3.78	0.0172511	0.0555647	-3.51
Tb927_04	904574	905104	reverse	Tb927.4.3500	hypothetical protein, conserved	0.43	9.66	3.63	0.0199307	0.0604908	-3.67
Tb927_07	1585333	1585683	forward	Tb927.7.5900	ATG8/AUT7/APG8/PAZ2, putative	0.43	8.88	3.55	0.021426	0.0633882	-3.76
Tb927_10	476009	477034	forward	Tb927.10.1800	hypothetical protein, conserved	0.43	8.9	3.51	0.0223271	0.0648084	-3.8
Tb927_10	2453770	2455542	forward	Tb927.10.9930	hypothetical protein, conserved	0.43	9.69	3.5	0.0224865	0.0650779	-3.81
Tb927_11_bin	911614	912591	forward	Tb11.v5.0325	retrotransposon hot spot (RHS) protein, putative	0.43	11.12	3.46	0.0233021	0.0663778	-3.85
Tb927_11	490168	491154	reverse	Tb927.11.1570	hypothetical protein, conserved	0.43	10.05	3.46	0.0234518	0.0664944	-3.86
Tb927_10	3044989	3045879	reverse	Tb927.10.12550	hypothetical protein, conserved	0.43	8.72	3.42	0.0242511	0.0677909	-3.9
Tb927_07	2079833	2082571	reverse	Tb927.7.7220	hypothetical protein, conserved	0.43	10.4	3.36	0.0256859	0.0699304	-3.97
Tb927_11_bin	4199158	4200693	forward	Tb11.v5.0806	hypothetical protein, conserved	0.43	8.67	3.28	0.027907	0.0734229	-4.06
Tb927_08	1841843	1844206	forward	Tb927.8.6350	CYC2-like cyclin, putative	0.43	9.28	3.18	0.0307871	0.0779354	-4.17
Tb927_11_bin	5372164	5374839	reverse	Tb11.v5.1022	protein kinase, putative	0.43	9.35	3.14	0.0319855	0.0798985	-4.22
Tb927_10	2339410	2339604	reverse	Tb927.10.9460	hypothetical protein, unlikely	0.43	8.18	2.86	0.0425307	0.0964391	-4.54
Tb927_10	559890	560081	forward	Tb927.10.2170	hypothetical protein	0.43	6.34	2.63	0.054629	0.113998	-4.83
Tb927_11	207893	208357	forward	Tb927.11.820	hypothetical protein	0.43	7.06	2.4	0.0704723	0.135826	-5.11
Tb927_10	2942948	2943730	forward	Tb927.10.12080	hypothetical protein, conserved	0.43	8.2	2.2	0.088395	0.159682	-5.36
Tb927_02	896659	897177	reverse	Tb927.2.5070	hypothetical protein, conserved	0.43	7.91	1.94	0.120007	0.197561	-5.69
Tb927_01	526047	526454	reverse	Tb927.1.2080	hypothetical protein, unlikely	0.43	2.95	1.43	0.220799	0.313296	-6.31
Tb927_10	3179655	3180080	reverse	Tb927.10.13060	hypothetical protein	0.43	3.03	1.21	0.288974	0.385483	-6.57
Tb927_01	219175	219492	reverse	Tb927.1.620	hypothetical protein, unlikely	0.43	5.92	1.15	0.309906	0.406513	-6.63
Tb927_01	791965	792345	reverse	Tb927.1.3710	hypothetical protein, unlikely	0.43	2.16	0.71	0.514541	0.603072	-7.05
Tb927_07	2014522	2017254	reverse	Tb927.7.7050	hypothetical protein, conserved	0.42	11.25	7.18	0.00155976	0.0197383	-0.7
Tb927_08	1339993	1340814	reverse	Tb927.8.4530	hypothetical protein, conserved	0.42	8.68	7.1	0.00163624	0.020142	-0.76
Tb927_10	3938604	3942314	forward	Tb927.10.16000	receptor-type adenylate cyclase GRESAG 4, putative	0.42	10.66	7.09	0.00164699	0.020142	-0.77
Tb927_05	445125	447101	forward	Tb927.5.1140	choline/ethanolamine kinase	0.42	11.1	7.08	0.00165454	0.0201553	-0.77
Tb927_10	3130089	3131411	reverse	Tb927.10.12880	hypothetical protein, conserved	0.42	10.22	7.06	0.0016683	0.0201804	-0.78
Tb927_08	817353	826652	forward	Tb927.8.2770	insulin receptor	0.42	12.44	7.06	0.00167135	0.0201804	-0.78
Tb927_09	700627	700950	forward	Tb927.9.3370	thioredoxin	0.42	8.94	7.02	0.00170929	0.0203409	-0.81
Tb927_11	2083549	2086713	forward	Tb927.11.7400	hypothetical protein, conserved	0.42	10.72	6.93	0.00179442	0.0207974	-0.87
Tb927_09	1506093	1507031	reverse	Tb927.9.9420	hypothetical protein, conserved	0.42	9.94	6.88	0.00185158	0.0210362	-0.9
Tb927_01	1020872	1021855	forward	Tb927.1.5120	expression site-associated gene (ESAG) protein, putative	0.42	11.15	6.76	0.00198384	0.0216914	-0.98
Tb927_02	865536	866516	reverse	Tb927.2.4900	hypothetical protein, conserved	0.42	9.04	6.51	0.00229931	0.0226048	-1.15
Tb927_03	1327586	1328737	reverse	Tb927.3.4700.2	hypothetical protein, conserved	0.42	9.63	6.5	0.00231339	0.0226522	-1.16
Tb927_10	2254321	2255046	forward	Tb927.10.9090	hypothetical protein, conserved	0.42	8.66	6.31	0.00260456	0.0238282	-1.3
Tb927_10	3627364	3629409	forward	Tb927.10.14870	hypothetical protein, conserved	0.42	10.62	6.26	0.00267963	0.023938	-1.33
Tb927_03	1512105	1513823	forward	Tb927.3.5400	hypothetical protein, conserved	0.42	10.25	6.2	0.00279558	0.0243679	-1.38
Tb927_02	585576	586865	forward	Tb927.2.3160	hypothetical protein, conserved	0.42	9.51	6.19	0.0028032	0.0243742	-1.38
Tb927_02	691133	692635	reverse	Tb927.2.3910	beta-ketoacyl synthase family protein, putative	0.42	9.59	6.12	0.00292763	0.0246303	-1.43
Tb927_04	1137686	1139377	reverse	Tb927.4.4300	hypothetical protein, conserved	0.42	9.6	6.01	0.00315013	0.0252578	-1.52
Tb927_04	1054474	1055937	reverse	Tb927.4.3970	hypothetical protein, conserved	0.42	8.25	5.99	0.00318291	0.0253999	-1.53
Tb927_04	634811	635965	forward	Tb927.4.2440	hypothetical protein, conserved	0.42	9.76	5.99	0.00318836	0.0254186	-1.53
Tb927_11	3222819	3223502	forward	Tb927.11.12020	hypothetical protein, conserved	0.42	8.6	5.91	0.00336184	0.0259021	-1.6
Tb927_07	2122806	2123081	reverse	Tb927.7.7380	U6 snRNA-associated Sm-like protein LSm3p	0.42	7.65	5.91	0.00336552	0.0259021	-1.6
Tb927_11	1891950	1892348	reverse	Tb927.11.6700	hypothetical protein, conserved	0.42	9.07	5.89	0.00339834	0.0259708	-1.61
Tb927_01	622544	623776	forward	Tb927.1.2700	hypothetical protein, conserved	0.42	9.83	5.85	0.00348169	0.0262792	-1.64
Tb927_08	2056483	2057112	forward	Tb927.8.7130	hypothetical protein, conserved	0.42	8.35	5.55	0.00427135	0.0288334	-1.88
Tb927_10	1482999	1485374	reverse	Tb927.10.5920	hypothetical protein, conserved	0.42	10.56	5.4	0.00475193	0.0300474	-2
Tb927_04	354577	356010	reverse	Tb927.4.1350	glyoxalase II	0.42	10.3	5.33	0.00498921	0.0307455	-2.06
Tb927_11_bin	1664519	1666456	forward	Tb11.v5.0424	receptor-type adenylate cyclase GRESAG 4, putative	0.42	8.56	5.26	0.0052335	0.031446	-2.11
Tb927_10	3668325	3669554	forward	Tb927.10.15010	lipoic acid synthetase, mitochondrial precursor, putative	0.42	10.29	5.19	0.00550741	0.0322017	-2.17
Tb927_02	559608	560507	forward	Tb927.2.2940	hypothetical protein, conserved	0.42	9.73	5.08	0.00598433	0.0336815	-2.27
Tb927_04	583450	584451	forward	Tb927.4.2250	hypothetical protein, conserved	0.42	9.35	5.07	0.00600055	0.0336815	-2.27
Tb927_10	619664	620086	reverse	Tb927.10.2400	hypothetical protein	0.42	7.26	5.05	0.00610973	0.0338614	-2.29
Tb927_11	3687052	3687621	forward	Tb927.11.13870	hypothetical protein, conserved	0.42	9.92	4.84	0.00718259	0.0364305	-2.48
Tb927_05	382114	383031	forward	Tb927.5.980	hypothetical protein, conserved	0.42	10.29	4.84	0.00718406	0.0364305	-2.48
Tb927_09	894538	895767	forward	Tb927.9.4930	hypothetical protein, conserved	0.42	10.17	4.81	0.00730309	0.0366178	-2.5
Tb927_09	1100283	1100624	forward	Tb927.9.6680	hypothetical protein, unlikely	0.42	7.07	4.73	0.00780115	0.037909	-2.58
Tb927_10	3689494	3690186	forward	Tb927.10.15100	hypothetical protein, conserved	0.42	7.48	4.57	0.00887488	0.0399456	-2.73
Tb927_10	597023	597601	forward	Tb927.10.2300	hypothetical protein, conserved	0.42	9.22	4.53	0.00911971	0.040476	-2.76
Tb927_11_bin	4630737	4632758	reverse	Tb11.v5.0886	hypothetical protein, conserved	0.42	9.23	4.39	0.010248	0.0428953	-2.9
Tb927_09	2506974	2507417	reverse	Tb927.9.15830	hypothetical protein, unlikely	0.42	6.16	4.27	0.011308	0.0452411	-3.01
Tb927_08	1093216	1095114	reverse	Tb927.8.3650	folate transporter, putative	0.42	8.97	4.02	0.0140213	0.0500413	-3.26
Tb927_06	1140866	1141735	reverse	Tb927.6.3850	chaperone protein DNAj, putative	0.42	8.47	3.96	0.0147293	0.0513114	-3.32
Tb927_01	415685	416167	forward	Tb927.1.1630	hypothetical protein, conserved	0.42	7.7	3.82	0.0166875	0.0546858	-3.47
Tb927_11	2714706	2715515	forward	Tb927.11.10140	hypothetical protein, conserved	0.42	9.43	3.78	0.0172675	0.055581	-3.51
Tb927_11_bin	1327799	1328455	reverse	Tb11.v5.0382	hypothetical protein, conserved	0.42	6.87	3.72	0.0182886	0.0574501	-3.57
Tb927_11	1064508	1065815	forward	Tb927.11.3610	nucleobase/nucleoside transporter 8.1	0.42	9.54	3.47	0.0230471	0.0659972	-3.84
Tb927_10	795837	796244	forward	Tb927.10.3040	hypothetical protein, conserved	0.42	9.48	3.47	0.0230831	0.0660326	-3.84
Tb927_10	3935836	3936228	forward	Tb927.10.15980	hypothetical protein	0.42	7.83	3.47	0.0231182	0.0660508	-3.84
Tb927_03	515152	515589	reverse	Tb927.3.1960	hypothetical protein, conserved	0.42	8.34	3.46	0.0232325	0.0662567	-3.85
Tb927_09	1101126	1101644	forward	Tb927.9.6690	hypothetical protein, unlikely	0.42	8.5	3.42	0.0241581	0.0676537	-3.9
Tb927_04	973266	977090	forward	Tb927.4.3750	receptor-type adenylate cyclase GRESAG 4, putative	0.42	10.09	3.31	0.0270818	0.0721445	-4.03
Tb927_07	2192294	2193070	forward	Tb07.30D13.80	hypothetical protein, conserved (pseudogene)	0.42	9.29	3.29	0.0276122	0.0729023	-4.05
Tb927_11_bin	461917	463260	reverse	Tb11.v5.0235	hypothetical protein, conserved	0.42	9.15	3.22	0.0295589	0.0759875	-4.13
Tb927_06	227115	227504	forward	Tb927.6.520	EP3-2 procyclin	0.42	7.98	3.13	0.0324363	0.0803474	-4.23
Tb927_01	403775	404680	forward	Tb927.1.1580	cytochrome c oxidase assembly factor, putative	0.42	8.77	2.87	0.0420243	0.0956005	-4.53
Tb927_05	408066	408779	forward	Tb927.5.1080	RNA-binding protein, putative	0.42	7.79	2.82	0.0447179	0.0998928	-4.6
Tb927_07	65972	67120	reverse	Tb927.7.360	hypothetical protein, conserved	0.42	9.11	2.77	0.0468407	0.103221	-4.65
Tb927_11	3196199	3196621	forward	Tb927.11.11930.1	hypothetical protein, conserved	0.42	8.51	2.77	0.0470713	0.103523	-4.66
Tb927_10	3399309	3399689	reverse	Tb927.10.13940	hypothetical protein, unlikely	0.42	7.72	2.77	0.0470943	0.103523	-4.66
Tb927_07	1944250	1944936	reverse	Tb927.7.6880	hypothetical protein, conserved	0.42	6.1	2.66	0.0528445	0.111502	-4.79
Tb927_11_bin	310281	311021	reverse	Tb11.v5.0204	hypothetical protein, conserved	0.42	8.26	2.6	0.0563039	0.116048	-4.86
Tb927_11	823967	826591	reverse	Tb927.11.2820	hypothetical protein, conserved	0.42	6.94	2.18	0.0909026	0.16268	-5.39
Tb927_11_bin	664844	666076	reverse	Tb11.02.5430b	hypothetical protein, conserved	0.42	7.96	2.17	0.0919265	0.164032	-5.4
Tb927_11_bin	4462140	4462784	forward	Tb11.v5.0854	hypothetical protein, conserved	0.42	9.87	1.95	0.118445	0.195526	-5.67
Tb927_10	53636	55117	reverse	Tb927.10.110	retrotransposon hot spot protein 2 (RHS2), pseudogene	0.42	7.86	1.83	0.136573	0.216891	-5.82
Tb927_09	740547	740942	reverse	Tb927.9.3700	hypothetical protein, unlikely	0.42	5.47	1.6	0.180617	0.268674	-6.11
Tb927_04	857093	858325	reverse	Tb927.4.3280	expression site-associated gene (ESAG) protein, putative	0.42	3.83	1.05	0.349576	0.44665	-6.74
Tb927_11	201276	202949	forward	Tb927.11.790	protein kinase, putative	0.41	10.4	6.96	0.00176379	0.0206669	-0.85
Tb927_04	1364481	1365464	reverse	Tb927.4.4970	myosin heavy chain kinase A, putative	0.41	9.51	6.95	0.00178237	0.0207974	-0.86
Tb927_11	2463462	2465915	forward	Tb927.11.8980	elongation factor G2-like protein	0.41	10.36	6.93	0.001794	0.0207974	-0.86
Tb927_08	2462059	2463369	forward	Tb927.8.8320	hypothetical protein, conserved	0.41	8.66	6.81	0.00193151	0.0214461	-0.95
Tb927_11	3566370	3567278	reverse	Tb927.11.13310	hypothetical protein, conserved	0.41	9.09	6.76	0.00198988	0.0216914	-0.99
Tb927_09	786064	786480	forward	Tb927.9.4110	hypothetical protein, unlikely	0.41	4.81	6.61	0.00216468	0.0222844	-1.08
Tb927_10	2973112	2974221	forward	Tb927.10.12220	hypothetical protein, conserved	0.41	10	6.59	0.00219055	0.0222844	-1.1
Tb927_08	1697458	1698126	forward	Tb927.8.5740	proteasome 26S non-ATPase subunit 9, putative	0.41	8.03	6.58	0.00220503	0.0222844	-1.1
Tb927_11	3988190	3989998	reverse	Tb927.11.14990	hypothetical protein, conserved	0.41	10.15	6.5	0.00231138	0.0226522	-1.16
Tb927_03	1327586	1328773	reverse	Tb927.3.4700.1	hypothetical protein, conserved	0.41	9.65	6.37	0.00250404	0.0234389	-1.25
Tb927_11	1581244	1582557	forward	Tb927.11.5580	hypothetical protein, conserved	0.41	9.19	6.32	0.00259352	0.0238215	-1.29
Tb927_11_bin	3216341	3217876	reverse	Tb11.v5.0653	trypanothione synthetase, putative	0.41	11.23	6.22	0.00274603	0.0242085	-1.36
Tb927_05	298168	299925	forward	Tb927.5.680	hypothetical protein, conserved	0.41	10.62	6.22	0.00275164	0.0242085	-1.36
Tb927_03	1417717	1418841	forward	Tb927.3.5050	60S ribosomal protein L4	0.41	15.02	6.18	0.00283121	0.0243896	-1.4
Tb927_03	435507	436034	reverse	Tb927.3.1650	hypothetical protein	0.41	7.77	6.02	0.00311875	0.0251723	-1.51
Tb927_02	952306	953415	forward	Tb927.2.5340	hypothetical protein, conserved	0.41	7.48	5.95	0.00326345	0.025584	-1.56
Tb927_11_bin	5532472	5533779	forward	Tb11.v5.1043	nucleobase/nucleoside transporter 8.1, putative	0.41	9.4	5.95	0.0032785	0.025584	-1.57
Tb927_11	1492615	1494147	forward	Tb927.11.5240	hypothetical protein, conserved	0.41	9.77	5.83	0.00353293	0.026584	-1.65
Tb927_03	1461094	1462050	forward	Tb927.3.5210	hypothetical protein, conserved	0.41	8.71	5.66	0.00395301	0.027839	-1.79
Tb927_05	478015	478788	forward	Tb927.5.1280	alanine racemase, putative	0.41	9.94	5.55	0.00427558	0.0288334	-1.88
Tb927_10	339476	342973	reverse	Tb927.10.1270	mismatch repair protein, putative	0.41	10.59	5.51	0.00439009	0.0290442	-1.91
Tb927_07	2028561	2032337	reverse	Tb927.7.7100	hypothetical protein	0.41	10.7	5.47	0.00451822	0.0293732	-1.94
Tb927_06	41732	45538	forward	Tb927.6.180	receptor-type adenylate cyclase GRESAG 4, putative	0.41	9.72	5.44	0.00461999	0.0297125	-1.97
Tb927_11	4377722	4380928	reverse	Tb927.11.16530	hypothetical protein, conserved	0.41	10.54	5.34	0.00493984	0.030613	-2.05
Tb927_11	3299236	3301782	forward	Tb927.11.12350	DNA photolyase, putative	0.41	10.08	5.26	0.00523243	0.031446	-2.11
Tb927_02	556982	558328	forward	Tb927.2.2920	hypothetical protein, conserved	0.41	9.68	5.11	0.00582926	0.0333072	-2.24
Tb927_10	1598302	1600143	reverse	Tb927.10.6320	hypothetical protein, conserved	0.41	9.44	5.06	0.00607562	0.0337605	-2.29
Tb927_10	1163210	1163680	reverse	Tb927.10.4550	hypothetical protein, conserved	0.41	8.98	5.04	0.00613571	0.0339065	-2.3
Tb927_08	1931282	1932814	reverse	Tb927.8.6670	hypothetical protein, conserved	0.41	9.97	4.99	0.00641191	0.0346335	-2.35
Tb927_07	619930	621732	reverse	Tb927.7.2410	hypothetical protein, conserved	0.41	10.61	4.94	0.00661336	0.0351613	-2.39
Tb927_06	389986	393393	reverse	Tb06.3A7.270	hypothetical protein, conserved	0.41	10.75	4.89	0.00689258	0.0358201	-2.44
Tb927_01	215626	216042	reverse	Tb927.1.590	hypothetical protein, unlikely	0.41	8.87	4.68	0.00810915	0.0386003	-2.63
Tb927_07	1415981	1418296	forward	Tb927.7.5330	hypothetical protein, conserved	0.41	10.13	4.66	0.00824897	0.0388551	-2.65
Tb927_10	635686	636054	reverse	Tb927.10.2450	hypothetical protein	0.41	6.33	4.65	0.00830123	0.0388715	-2.65
Tb927_10	1249171	1249398	forward	Tb927.10.5050	hypothetical protein, conserved	0.41	8.23	4.63	0.00846176	0.0392443	-2.68
Tb927_11	722904	723833	reverse	Tb927.11.2460	hypothetical protein, conserved	0.41	9.35	4.51	0.00925409	0.0407242	-2.78
Tb927_08	617921	619105	reverse	Tb927.8.1910	acetylornithine deacetylase, putative	0.41	10.31	4.51	0.00929756	0.0408208	-2.79
Tb927_06	1373762	1374916	forward	Tb927.6.5010	hypothetical protein, conserved	0.41	11.66	4.48	0.00954049	0.0413458	-2.82
Tb927_07	1490824	1491966	forward	Tb927.7.5530	hypothetical protein, conserved	0.41	9.69	4.3	0.0109906	0.0445174	-2.98
Tb927_11_bin	3644293	3644793	reverse	Tb11.v5.0715	hypothetical protein, conserved	0.41	5.94	4.29	0.0111402	0.0448451	-3
Tb927_03	1376060	1377436	forward	Tb927.3.4900	tRNA isopentenyltransferase, putative	0.41	9.97	4.24	0.0115885	0.0456693	-3.04
Tb927_11	2242812	2244395	reverse	Tb927.11.7960	kinetoplast poly(A) polymerase 1	0.41	10.36	4.23	0.011696	0.0458744	-3.05
Tb927_08	1380123	1381499	reverse	Tb927.8.4700	amino acid transporter, putative	0.41	10.16	4.16	0.0124383	0.0472328	-3.13
Tb927_08	1023636	1024247	forward	Tb927.8.3420	hypothetical protein, conserved	0.41	8.46	4.13	0.0127681	0.0478167	-3.16
Tb927_01	801841	802191	forward	Tb927.1.3740	hypothetical protein, unlikely	0.41	5.84	4.04	0.0137662	0.0496173	-3.24
Tb927_01	643319	643576	forward	Tb927.1.2830	hypothetical protein, unlikely	0.41	6.12	3.99	0.0143205	0.0504877	-3.29
Tb927_11_bin	2816713	2818248	reverse	Tb11.v5.0598	hypothetical protein, conserved	0.41	9.65	3.92	0.0152226	0.052102	-3.36
Tb927_10	1569937	1571448	reverse	Tb927.10.6190	aldehyde dehydrogenase, putative	0.41	10.82	3.87	0.015997	0.0534856	-3.42
Tb927_06	764427	766991	forward	Tb927.6.2520	hypothetical protein, conserved	0.41	8.43	3.75	0.0177405	0.056619	-3.54
Tb927_11	4252014	4253606	reverse	Tb927.11.16060	zinc finger protein, putative	0.41	9.93	3.7	0.0185813	0.0578962	-3.59
Tb927_07	69132	70202	reverse	Tb927.7.380	hypothetical protein, conserved	0.41	8.32	3.56	0.0212694	0.0630859	-3.75
Tb927_10	2051569	2052009	reverse	Tb927.10.8280	U1A small nuclear ribonucleoprotein	0.41	8.01	3.54	0.0216875	0.0637647	-3.77
Tb927_11	3196070	3196621	forward	Tb927.11.11930.2	hypothetical protein, conserved	0.41	8.76	3.44	0.0238341	0.0670343	-3.88
Tb927_04	1459247	1459852	reverse	Tb927.4.5360	hypothetical protein, conserved	0.41	7.89	3.3	0.0273677	0.0725918	-4.04
Tb927_10	776124	776471	forward	Tb927.10.2970	hypothetical protein, conserved	0.41	8.26	3.2	0.030091	0.0767537	-4.15
Tb927_11	41368	42177	reverse	Tb927.11.180	electron transfer flavoprotein, putative	0.41	8.9	3.02	0.0361149	0.0863052	-4.36
Tb927_09	2497243	2497707	reverse	Tb927.9.15800	hypothetical protein, conserved	0.41	2.78	3	0.0367966	0.08745	-4.38
Tb927_02	942660	943763	forward	Tb927.2.5290	hypothetical protein, conserved	0.41	8.53	3	0.0370217	0.0876656	-4.39
Tb927_07	1247231	1248190	reverse	Tb927.7.4690	hypothetical protein	0.41	8.51	2.89	0.0413163	0.0945173	-4.51
Tb927_07	1243975	1244241	forward	Tb927.7.4680	hypothetical protein, conserved	0.41	7.23	2.83	0.0441786	0.099118	-4.59
Tb927_06	175685	176896	reverse	Tb927.6.360	UDP-Gal or UDP-GlcNAc-dependent glycosyltransferase (pseudogene), putative	0.41	8.96	2.8	0.0453821	0.100985	-4.62
Tb927_08	1712208	1713344	forward	Tb927.8.5820	hypothetical protein, conserved	0.41	9.99	2.73	0.0491391	0.106463	-4.71
Tb927_09	1138558	1139235	forward	Tb927.9.7020	hypothetical protein, conserved	0.41	8.43	2.6	0.0565137	0.116318	-4.86
Tb927_04	1146231	1146842	reverse	Tb927.4.4350	hypothetical protein, conserved	0.41	10.75	2.6	0.0566391	0.116445	-4.87
Tb927_10	3956556	3958967	forward	Tb927.10.16090	hypothetical protein, conserved	0.4	9.59	6.98	0.00175089	0.0206104	-0.84
Tb927_01	873932	875212	forward	Tb927.1.4230	hypothetical protein, conserved	0.4	10.61	6.9	0.00183124	0.0208986	-0.89
Tb927_08	1389086	1390462	reverse	Tb927.8.4730	amino acid transporter, putative	0.4	9.7	6.89	0.00183733	0.0208986	-0.89
Tb927_06	1270202	1271506	reverse	Tb927.6.4540	3-hydroxy-3-methylglutaryl-CoA reductase, putative	0.4	9.61	6.77	0.00197247	0.0216278	-0.98
Tb927_03	703304	705919	reverse	Tb927.3.2750	hypothetical protein, conserved	0.4	10.82	6.7	0.00205196	0.0218051	-1.02
Tb927_05	870438	873182	forward	Tb927.5.2520	hypothetical protein, conserved	0.4	10.57	6.53	0.00227485	0.0225228	-1.14
Tb927_05	468272	469330	forward	Tb927.5.1240	hypothetical protein, conserved	0.4	9.48	6.41	0.00244236	0.023332	-1.22
Tb927_09	2163356	2169361	reverse	Tb927.9.13620	hypothetical protein, conserved	0.4	11.34	6.41	0.00244244	0.023332	-1.22
Tb927_11	1833720	1834310	reverse	Tb927.11.6500	40S ribosomal protein S21, putative	0.4	12.99	6.41	0.0024501	0.0233519	-1.23
Tb927_11_bin	313199	314440	reverse	Tb11.v5.0205	hypothetical protein, conserved	0.4	8.84	6.4	0.00246424	0.0233519	-1.23
Tb927_10	3799111	3800556	forward	Tb927.10.15470	hypothetical protein, conserved	0.4	9.22	6.39	0.00247829	0.0233994	-1.24
Tb927_08	796181	798142	forward	Tb927.8.2680	hypothetical protein, conserved	0.4	10.08	6.38	0.00249347	0.0234389	-1.25
Tb927_10	3788615	3789787	forward	Tb927.10.15420	hypothetical protein, conserved	0.4	10.19	6.32	0.00258924	0.0238215	-1.29
Tb927_10	696024	698114	forward	Tb927.10.2700	predicted WD40 repeat protein	0.4	10.82	6.22	0.00275302	0.0242085	-1.36
Tb927_10	1348345	1348863	forward	Tb927.10.5360	40S ribosomal protein S10, putative	0.4	11.56	6.13	0.00290918	0.024596	-1.43
Tb927_10	986130	997835	reverse	Tb927.10.3790	hypothetical protein, conserved	0.4	12.42	6.12	0.00292636	0.0246303	-1.43
Tb927_11	3985729	3987252	reverse	Tb927.11.14980	hypothetical protein, conserved	0.4	10.18	6.08	0.00300358	0.024815	-1.46
Tb927_06	1261803	1262306	reverse	Tb927.6.4490	hypothetical protein, conserved	0.4	9.96	6.05	0.00305915	0.0249788	-1.49
Tb927_06	1047814	1049766	reverse	Tb927.6.3520	hypothetical protein, conserved	0.4	10.41	6.05	0.00307529	0.0250063	-1.49
Tb927_07	693074	694459	reverse	Tb927.7.2670	zinc finger protein family member, putative	0.4	8.44	6.02	0.00311887	0.0251723	-1.51
Tb927_11	629333	630670	forward	Tb927.11.2220	hypothetical protein, conserved	0.4	9.57	6.01	0.00314487	0.0252578	-1.52
Tb927_07	427230	428072	forward	Tb927.7.1720	HIRA-interacting protein 5, putative	0.4	9	5.97	0.00321938	0.0255203	-1.55
Tb927_09	870709	870990	reverse	Tb927.9.4790	hypothetical protein, unlikely	0.4	6.89	5.82	0.00356737	0.0266472	-1.67
Tb927_10	2489194	2491662	forward	Tb927.10.10100	hypothetical protein, conserved	0.4	10.55	5.75	0.00373766	0.027224	-1.72
Tb927_05	394846	395367	forward	Tb927.5.1030	hypothetical protein, conserved	0.4	8.89	5.74	0.00377002	0.0273173	-1.73
Tb927_07	70477	71742	reverse	Tb927.7.390	hypothetical protein, conserved	0.4	8.74	5.71	0.00382934	0.0275501	-1.75
Tb927_11	4213806	4214279	reverse	Tb927.11.15930	hypothetical protein, conserved	0.4	9.26	5.58	0.0041919	0.0286707	-1.85
Tb927_05	710384	712288	reverse	Tb927.5.2070	hypothetical protein, conserved	0.4	10.88	5.58	0.00419421	0.0286707	-1.85
Tb927_07	2051227	2054127	reverse	Tb927.7.7160	kinetoplastid-specific dual specificity phosphatase, putative	0.4	10.78	5.47	0.00452219	0.0293732	-1.94
Tb927_09	959314	959769	forward	Tb927.9.5560	hypothetical protein, unlikely	0.4	7.1	5.46	0.00454142	0.0294395	-1.95
Tb927_04	1095185	1097173	reverse	Tb927.4.4140	hypothetical protein, conserved	0.4	10.27	5.42	0.00468613	0.0299215	-1.98
Tb927_03	568373	569776	reverse	Tb927.3.2160	hypothetical protein, conserved	0.4	9.99	5.28	0.00518045	0.0312809	-2.1
Tb927_06	549542	550576	reverse	Tb927.6.1610	ribosomal RNA adenine dimethylase family protein, conserved	0.4	9.31	5.27	0.00519036	0.0313022	-2.1
Tb927_11	2925203	2933674	forward	Tb11.01.2730	hypothetical protein, conserved	0.4	12.16	5.2	0.00548396	0.0321415	-2.17
Tb927_11	3389831	3391189	forward	Tb927.11.12650	palmitoyl acyltransferase 5, putative	0.4	10.46	5.19	0.00552185	0.0322299	-2.18
Tb927_11_bin	4000921	4002084	forward	Tb11.v5.0766	folate transporter, putative	0.4	8.41	5.16	0.00564953	0.0326232	-2.2
Tb927_04	1361466	1362869	reverse	Tb927.4.4960	metal-ion transporter, putative	0.4	9.73	5.13	0.00576608	0.0330233	-2.23
Tb927_09	624669	625973	reverse	Tb927.9.2853	undefined product	0.4	8.21	5.09	0.00591794	0.0336154	-2.26
Tb927_08	1276524	1278470	reverse	Tb927.8.4310	hypothetical protein, conserved	0.4	9.36	5.07	0.00603596	0.0336815	-2.28
Tb927_11	2170155	2171687	reverse	Tb927.11.7660	hypothetical protein	0.4	9.45	4.9	0.00686135	0.035794	-2.43
Tb927_09	839800	842856	forward	Tb927.9.4530	hypothetical protein, conserved	0.4	11	4.73	0.00781804	0.0379419	-2.58
Tb927_06	584161	586266	reverse	Tb927.6.1750	hypothetical protein, conserved	0.4	10.6	4.73	0.00781955	0.0379419	-2.58
Tb927_10	903295	908703	forward	Tb927.10.3510	hypothetical protein, conserved	0.4	11.63	4.72	0.00785364	0.0379942	-2.59
Tb927_11_bin	4929613	4930110	reverse	Tb11.v5.0963	hypothetical protein, conserved	0.4	7.88	4.7	0.00797719	0.0382327	-2.61
Tb927_08	2057460	2058650	forward	Tb927.8.7140	UDP-Gal or UDP-GlcNAc-dependent glycosyltransferase, putative	0.4	10.02	4.56	0.00889822	0.0400011	-2.73
Tb927_04	114260	114610	reverse	Tb927.4.390	hypothetical protein, conserved	0.4	8.13	4.48	0.00952606	0.0413049	-2.81
Tb927_09	852842	856879	forward	Tb927.9.4630	hypothetical protein, conserved	0.4	11.06	4.46	0.00966284	0.0415564	-2.83
Tb927_08	1273504	1274079	reverse	Tb927.8.4290	hypothetical protein, conserved	0.4	8.76	4.42	0.00997473	0.0422576	-2.87
Tb927_04	702634	704262	forward	Tb927.4.2650	hypothetical protein, conserved	0.4	9.98	4.39	0.0102617	0.0428972	-2.9
Tb927_10	2931995	2932864	forward	Tb927.10.12050	hypothetical protein, conserved	0.4	9.47	4.38	0.0102961	0.0429819	-2.9
Tb927_07	152958	154958	reverse	Tb927.7.700	hypothetical protein, conserved	0.4	10.42	4.25	0.0114893	0.04552	-3.03
Tb927_10	1738418	1739497	forward	Tb927.10.6910	Sterol methyltransferase, putative	0.4	9.95	4.23	0.0116798	0.0458473	-3.05
Tb927_11_bin	657476	658564	forward	Tb11.02.5400b	cystathionine beta-synthase, putative	0.4	8.87	4.18	0.0122097	0.0467823	-3.1
Tb927_10	2533322	2535103	reverse	Tb927.10.10300	hypothetical protein, conserved	0.4	9.28	3.94	0.0150522	0.0518271	-3.35
Tb927_04	1422971	1423666	reverse	Tb927.4.5230	hypothetical protein, conserved	0.4	9.69	3.9	0.0155538	0.0527286	-3.39
Tb927_07	700738	702864	reverse	Tb927.7.2680	zinc finger protein family member, putative	0.4	10.31	3.88	0.0158474	0.0531979	-3.41
Tb927_08	2256953	2258632	forward	Tb927.8.7770	hypothetical protein, conserved	0.4	9.62	3.86	0.0160642	0.053668	-3.42
Tb927_10	1572553	1572867	reverse	Tb927.10.6200	hypothetical protein, conserved	0.4	7.69	3.85	0.0163068	0.0540319	-3.44
Tb927_04	839374	840021	forward	Tb927.4.3180	hypothetical protein, conserved	0.4	8.37	3.72	0.018238	0.0573278	-3.57
Tb927_11	3891828	3893645	reverse	Tb927.11.14640	hypothetical protein, conserved	0.4	9.99	3.52	0.0219664	0.0640637	-3.79
Tb927_07	2178717	2179475	forward	Tb07.30D13.160	hypothetical protein, conserved (pseudogene)	0.4	9.06	3.5	0.0223863	0.0649031	-3.81
Tb927_11	2822923	2824011	forward	Tb927.11.10600	hypothetical protein, conserved	0.4	9.5	3.41	0.0244242	0.0680243	-3.91
Tb927_01	323197	324486	forward	Tb927.1.1200	hypothetical protein, conserved	0.4	9.22	3.39	0.0249764	0.0689195	-3.93
Tb927_06	1339337	1339690	forward	Tb927.6.4810	zinc-binding protein (Yippee), putative	0.4	8.79	3.33	0.0264809	0.071242	-4
Tb927_06	179707	180657	reverse	Tb927.6.370	hypothetical protein, conserved	0.4	9.79	3.18	0.0306256	0.0776514	-4.17
Tb927_11_bin	409813	411303	forward	Tb11.v5.0222	NADH-ubiquinone oxidoreductase, mitochondrial, putative	0.4	8.8	3.13	0.0321282	0.0800709	-4.22
Tb927_11_bin	2024380	2025459	forward	Tb11.v5.0496	sterol 24-c-methyltransferase, putative	0.4	10.02	3.1	0.0331199	0.0812995	-4.26
Tb927_10	1078772	1079011	reverse	Tb927.10.4090	hypothetical protein, conserved	0.4	7.25	2.96	0.0382899	0.0897776	-4.42
Tb927_01	975344	975565	forward	Tb927.1.4750	hypothetical protein, unlikely	0.4	7.32	2.91	0.040362	0.0931435	-4.48
Tb927_11	1484905	1485498	forward	Tb927.11.5200	hypothetical protein, conserved	0.4	8.58	2.68	0.0519769	0.110458	-4.77
Tb927_11_bin	4315863	4317257	forward	Tb11.v5.0826	expression site-associated gene (ESAG) protein, putative	0.4	11.76	2.48	0.0641841	0.127172	-5.01
Tb927_10	2585566	2585901	reverse	Tb927.10.10600	ARP2/3 complex 16kDa subunit, putative	0.4	7.34	2.24	0.0847685	0.154687	-5.31
Tb927_09	688144	688338	reverse	Tb927.9.3190	hypothetical protein, unlikely	0.4	5.88	2.1	0.0998246	0.173783	-5.49
Tb927_11	1972580	1973032	reverse	Tb927.11.7000	hypothetical protein, conserved	0.4	6.87	2.03	0.10735	0.182784	-5.57
Tb927_07	18207	19700	reverse	Tb927.7.160	expression site-associated gene (ESAG, pseudogene), putative	0.4	5.6	1.48	0.207592	0.299508	-6.25
Tb927_05	1254808	1257483	forward	Tb927.5.3850	hypothetical protein, conserved	0.39	11.22	6.81	0.00192853	0.0214374	-0.95
Tb927_09	848961	849620	forward	Tb927.9.4570	hypothetical protein, conserved	0.39	9.21	6.8	0.00194305	0.0215204	-0.96
Tb927_08	934437	935861	forward	Tb927.8.3130	S-adenosyl-methyltransferase mraW-like protein, putative	0.39	9.53	6.68	0.00208498	0.0219541	-1.04
Tb927_06	446426	447028	reverse	Tb927.6.1150	hypothetical protein	0.39	9.89	6.63	0.00214112	0.0222813	-1.07
Tb927_07	2107201	2110251	reverse	Tb927.7.7300	ATP-dependent DEAD/H RNA helicase, putative	0.39	10.34	6.62	0.00215783	0.0222844	-1.08
Tb927_11	1494742	1499496	forward	Tb927.11.5250	hypothetical protein, conserved	0.39	11.91	6.53	0.00228143	0.0225424	-1.14
Tb927_05	230010	231491	reverse	Tb927.5.560	hypothetical protein, conserved	0.39	10.19	6.52	0.0022896	0.0225775	-1.15
Tb927_11	738415	742293	reverse	Tb927.11.2510	hypothetical protein, conserved	0.39	11.75	6.48	0.00234966	0.0228701	-1.18
Tb927_11	4480042	4481148	reverse	Tb927.11.16820	hypothetical protein, conserved	0.39	8.33	6.4	0.00246438	0.0233519	-1.23
Tb927_02	773373	774608	reverse	Tb927.2.4380	hypothetical protein, conserved	0.39	9.54	6.37	0.00250874	0.0234389	-1.25
Tb927_08	992479	994554	forward	Tb927.8.3300	hypothetical protein, conserved	0.39	10.63	6.31	0.00260887	0.0238282	-1.3
Tb927_09	991620	992996	forward	Tb927.9.5880	hypothetical protein, conserved	0.39	10.36	6.19	0.00279818	0.0243679	-1.38
Tb927_01	934943	937138	forward	Tb927.1.4520	hypothetical protein, conserved	0.39	10.58	6.15	0.00287168	0.0245012	-1.41
Tb927_11	3917967	3919469	reverse	Tb927.11.14740	hypothetical protein, conserved	0.39	10.85	6.14	0.00289399	0.0245525	-1.42
Tb927_10	2313978	2316545	forward	Tb927.10.9350	hypothetical protein, conserved	0.39	10.47	6.12	0.00293306	0.0246303	-1.44
Tb927_07	1039428	1040300	forward	Tb927.7.3970	hypothetical protein, conserved	0.39	10.02	6.1	0.00296197	0.0246889	-1.45
Tb927_11	4140318	4143311	reverse	Tb927.11.15610	hypothetical protein, conserved	0.39	10.75	6.05	0.00305845	0.0249788	-1.49
Tb927_11	2900760	2902058	forward	Tb927.11.10860	hypothetical protein, conserved	0.39	10.55	6.03	0.00311297	0.0251662	-1.51
Tb927_04	1168174	1171908	reverse	Tb927.4.4410	4.4 adenylyl cyclase	0.39	11.54	5.92	0.00333037	0.0257734	-1.58
Tb927_11_bin	4926105	4927199	reverse	Tb11.v5.0961	hypothetical protein, conserved	0.39	9.08	5.83	0.00354425	0.0265873	-1.66
Tb927_09	1527148	1529469	reverse	Tb927.9.9600	DNA replication licensing factor MCM9, putative	0.39	10.94	5.81	0.00357917	0.0266855	-1.67
Tb927_11	2700787	2701530	forward	Tb927.11.10060	Biotin--acetyl-CoA-carboxylase ligase, putative	0.39	11	5.8	0.00362219	0.026802	-1.68
Tb927_10	68603	69205	forward	Tb927.10.150	hypothetical protein, conserved	0.39	8.93	5.7	0.00387166	0.0276061	-1.76
Tb927_09	1913754	1916351	forward	Tb927.9.12310	hypothetical protein, conserved	0.39	10.78	5.65	0.00399593	0.0279891	-1.8
Tb927_09	1251064	1251771	reverse	Tb927.9.7670	hypothetical protein, conserved	0.39	10.41	5.64	0.00400866	0.0279891	-1.8
Tb927_11	1366489	1367307	forward	Tb927.11.4760	hypothetical protein	0.39	7.8	5.6	0.00413457	0.028382	-1.84
Tb927_08	806882	808123	forward	Tb927.8.2720	hypothetical protein, conserved	0.39	10.46	5.57	0.00422938	0.0287704	-1.86
Tb927_09	712911	713702	forward	Tb927.9.3470	low molecular weight protein tyrosine phosphatase, putative	0.39	9.02	5.56	0.00424013	0.0287841	-1.87
Tb927_10	73558	74310	forward	Tb927.10.190	40S ribosomal protein S6, putative	0.39	13.25	5.56	0.00425408	0.0288334	-1.87
Tb927_10	2047829	2048395	reverse	Tb927.10.8260	hypothetical protein, conserved	0.39	7.58	5.53	0.00434471	0.0290171	-1.9
Tb927_01	545000	545302	forward	Tb927.1.2140	hypothetical protein, unlikely	0.39	6.61	5.51	0.00439423	0.0290442	-1.91
Tb927_02	791428	793812	reverse	Tb927.2.4470	hypothetical protein, conserved	0.39	10.25	5.48	0.00449035	0.0292988	-1.93
Tb927_09	596139	596540	reverse	Tb927.9.2720	hypothetical protein, unlikely	0.39	8.85	5.47	0.00450669	0.02937	-1.94
Tb927_11_bin	2657818	2659083	reverse	Tb11.v5.0580	delta-6 fatty acid desaturase, putative	0.39	8.6	5.37	0.00485239	0.0303298	-2.02
Tb927_11	2934247	2936199	forward	Tb927.11.10960	hypothetical protein, conserved	0.39	10.41	5.31	0.00504608	0.0309278	-2.07
Tb927_10	1593362	1594669	reverse	Tb927.10.6300	hypothetical protein, conserved	0.39	8.41	5.29	0.00513335	0.0311697	-2.09
Tb927_03	1438364	1439500	forward	Tb927.3.5130	hypothetical protein, conserved	0.39	9.93	5.18	0.00554266	0.0322779	-2.18
Tb927_09	2200801	2201226	reverse	Tb927.9.14090	hypothetical protein, unlikely	0.39	8.61	5.14	0.00571426	0.0328419	-2.22
Tb927_02	491051	491881	reverse	Tb927.2.2490	hypothetical protein	0.39	11.26	5.1	0.00589248	0.0335899	-2.25
Tb927_04	453193	455160	reverse	Tb927.4.1820	selenocysteine-tRNA-specific elongation factor, putative	0.39	10.3	5.03	0.00619191	0.0339997	-2.31
Tb927_11	517376	517927	reverse	Tb927.11.1690	hypothetical protein, conserved	0.39	9.19	5	0.00633066	0.0344036	-2.34
Tb927_06	200193	203930	forward	Tb927.6.430	receptor-type adenylate cyclase GRESAG 4, putative	0.39	9.73	4.9	0.00684741	0.035794	-2.43
Tb927_04	814322	814819	forward	Tb927.4.3080	hypothetical protein, conserved	0.39	7.78	4.86	0.00707337	0.036226	-2.47
Tb927_03	1206170	1208368	reverse	Tb927.3.4280	mismatch repair protein MSH5, putative	0.39	10.7	4.85	0.00711803	0.0363137	-2.47
Tb927_01	416752	417804	forward	Tb927.1.1640	hypothetical protein, conserved	0.39	8.42	4.83	0.00720797	0.0364404	-2.49
Tb927_11_bin	1362864	1364903	reverse	Tb11.v5.0391	rRNA biogenesis protein, putative	0.39	9.51	4.82	0.00724607	0.036499	-2.49
Tb927_08	705928	706488	forward	Tb927.8.2360	hypothetical protein, conserved	0.39	9.46	4.72	0.00784879	0.0379942	-2.59
Tb927_05	600108	601997	forward	Tb927.5.1720	hypothetical protein, conserved	0.39	11.16	4.61	0.0085812	0.0395157	-2.69
Tb927_06	895766	897643	forward	Tb927.6.3010	hypothetical protein, conserved	0.39	9.76	4.55	0.00898797	0.0401646	-2.75
Tb927_10	1230434	1230829	reverse	Tb927.10.4950	U2 small nuclear ribonucleoprotein 16.5K	0.39	8.76	4.54	0.00903954	0.04024	-2.75
Tb927_07	855890	856294	reverse	Tb927.7.3320	ATG12/APG12, putative	0.39	8.23	4.53	0.00915417	0.0405297	-2.77
Tb927_11	99923	102388	reverse	Tb927.11.450	hypothetical protein, conserved	0.39	9.48	4.48	0.00949293	0.0412515	-2.81
Tb927_09	1591225	1592295	reverse	Tb927.9.10080	phosphatidylserine decarboxylase, putative	0.39	9.49	4.46	0.00962446	0.0414812	-2.83
Tb927_11_bin	524469	524870	reverse	Tb11.v5.0255	DNA-directed RNA polymerase II, subunit 9, putative	0.39	8.02	4.45	0.00976767	0.0418091	-2.84
Tb927_08	803369	804088	forward	Tb927.8.2700	hypothetical protein, conserved	0.39	9.35	4.4	0.0101878	0.0427347	-2.89
Tb927_11_bin	640028	642868	forward	Tb11.02.5120b	mitochondrial edited mRNA stability factor 1 subunit, putative	0.39	10.28	4.39	0.0102589	0.0428972	-2.9
Tb927_09	1090567	1092225	forward	Tb927.9.6660	hypothetical protein, conserved	0.39	9.57	4.36	0.0104993	0.0435429	-2.93
Tb927_01	994793	995767	forward	Tb927.1.4910	expression site-associated gene (ESAG) protein, putative	0.39	10.31	4.31	0.0109454	0.0444263	-2.98
Tb927_01	307648	308220	forward	Tb927.1.1090	hypothetical protein, conserved	0.39	8.53	4.27	0.0112804	0.0452048	-3.01
Tb927_11_bin	861265	863022	reverse	Tb11.v5.0315	hypothetical protein, conserved	0.39	7.75	4.26	0.0113752	0.0453988	-3.02
Tb927_11	92203	93837	reverse	Tb927.11.400	hypothetical protein, conserved	0.39	8.98	4.19	0.0120773	0.0466218	-3.09
Tb927_09	367175	368569	reverse	Tb927.9.1560	hypothetical protein, conserved	0.39	11.04	4.14	0.0126088	0.0475297	-3.14
Tb927_06	761710	762396	forward	Tb927.6.2500	hypothetical protein, conserved	0.39	8.76	4.11	0.0128983	0.0481387	-3.17
Tb927_07	350498	352315	forward	Tb927.7.1370	spliced leader RNA PSE-promoter transcription factor, putative	0.39	9.96	4.11	0.0129216	0.0481704	-3.17
Tb927_10	1141343	1143061	reverse	Tb927.10.4430	pumillo RNA binding protein PUF1	0.39	8.95	4.08	0.0132703	0.0488742	-3.2
Tb927_01	159343	166610	forward	Tb927.1.430	retrotransposon hot spot protein (RHS, pseudogene), putative	0.39	10.21	4.05	0.0136199	0.0494544	-3.23
Tb927_11	2188019	2189713	reverse	Tb927.11.7710	Gp63-1 surface protease homolog, putative	0.39	11	4.02	0.0139452	0.0499233	-3.26
Tb927_11	3835358	3836425	forward	Tb927.11.14420	hypothetical protein, conserved	0.39	9.33	3.99	0.0144208	0.0507242	-3.3
Tb927_03	1119194	1120510	forward	Tb927.3.3990	KREPB6	0.39	9.28	3.89	0.0156586	0.0528544	-3.39
Tb927_10	23913	24554	forward	Tb927.10.50	hypothetical protein, unlikely	0.39	5.69	3.82	0.0167539	0.0548115	-3.47
Tb927_10	1752628	1753707	forward	Tb927.10.6950	sterol 24-c-methyltransferase, putative	0.39	9.59	3.69	0.0187535	0.0582001	-3.6
Tb927_08	2053438	2054808	forward	Tb927.8.7120	squalene synthase, putative	0.39	9.77	3.49	0.0226034	0.0652808	-3.82
Tb927_09	2155906	2156277	reverse	Tb927.9.13590	hypothetical protein, unlikely	0.39	6.68	3.49	0.0227676	0.0655314	-3.83
Tb927_01	550035	550412	reverse	Tb927.1.2170	hypothetical protein, unlikely	0.39	5.77	3.43	0.0240963	0.0675386	-3.89
Tb927_01	312457	313566	forward	Tb927.1.1120	hypothetical protein, conserved	0.39	9.13	3.33	0.0264322	0.0711692	-4
Tb927_10	3234925	3237744	reverse	Tb927.10.13270	periodic tryptophan protein 2, putative	0.39	10.04	3.22	0.0294755	0.0758961	-4.12
Tb927_10	1805432	1808878	reverse	Tb927.10.7180	cysteine-rich, acidic integral membrane protein precursor	0.39	10.72	3.16	0.0312932	0.0787844	-4.19
Tb927_11_bin	4585094	4585903	reverse	Tb11.v5.0878	DNA polymerase kappa, putative	0.39	6.9	3.12	0.0326426	0.0806477	-4.24
Tb927_07	514253	515074	reverse	Tb927.7.2040	hypothetical protein, conserved	0.39	8.42	2.95	0.0386919	0.0902872	-4.44
Tb927_11_bin	4276428	4277207	reverse	Tb11.v5.0819	kinesin, putative	0.39	7.93	2.75	0.0481971	0.105261	-4.68
Tb927_02	248938	249150	forward	Tb927.2.1344	retrotransposon hot spot protein (RHS, pseudogene), putative	0.39	7.52	2.63	0.0548665	0.114258	-4.83
Tb927_11	230567	231808	forward	Tb927.11.900	isocitrate dehydrogenase, putative	0.39	11.03	2.59	0.0573255	0.117436	-4.88
Tb927_10	2904292	2904795	forward	Tb927.10.11900	hypothetical protein, conserved	0.39	7.81	2.43	0.0682096	0.132834	-5.07
Tb927_10	3165108	3167144	reverse	Tb927.10.13030	calpain-like cysteine peptidase, putative	0.39	10.04	2.12	0.0971654	0.170519	-5.46
Tb927_01	647862	648140	forward	Tb927.1.2870	hypothetical protein, unlikely	0.39	6.49	1.95	0.119039	0.196298	-5.68
Tb927_09	2524077	2524445	reverse	Tb927.9.15910	hypothetical protein, unlikely	0.39	5.9	1.64	0.172634	0.25968	-6.07
Tb927_09	1567584	1567994	forward	Tb927.9.9880	hypothetical protein, unlikely	0.39	4.32	1.04	0.354004	0.450471	-6.75
Tb927_01	484190	488521	forward	Tb927.1.1880	hypothetical protein, conserved	0.38	11.68	6.56	0.00223066	0.0223915	-1.12
Tb927_08	1227486	1230059	reverse	Tb927.8.4170	RNA-binding protein, putative	0.38	10.5	6.53	0.002273	0.0225228	-1.14
Tb927_10	225146	229654	forward	Tb927.10.850	hypothetical protein, conserved	0.38	11.57	6.5	0.0023123	0.0226522	-1.16
Tb927_11	772393	774366	reverse	Tb927.11.2630	hypothetical protein, conserved	0.38	10.56	6.45	0.00239438	0.0231899	-1.2
Tb927_08	2431226	2432608	forward	Tb927.8.8220	amino acid transporter, putative	0.38	10.66	6.4	0.00246073	0.0233519	-1.23
Tb927_06	1169099	1171234	reverse	Tb927.6.3990	hypothetical protein, conserved	0.38	10.67	6.33	0.00256515	0.0237616	-1.28
Tb927_06	1123077	1125464	reverse	Tb927.6.3790	valosin-containing protein homolog, putative	0.38	10.67	6.27	0.00266893	0.0239258	-1.33
Tb927_04	1315303	1316397	reverse	Tb927.4.4810	hypothetical protein, conserved	0.38	10.09	6.22	0.00275866	0.0242085	-1.37
Tb927_03	853025	853450	reverse	Tb927.3.3330	heat shock protein 20, putative	0.38	10.57	6.19	0.0028	0.0243679	-1.38
Tb927_01	540718	542916	forward	Tb927.1.2120	calpain, putative	0.38	10.58	6.11	0.00295218	0.0246889	-1.44
Tb927_06	742361	742975	forward	Tb927.6.2410	hypothetical protein, conserved	0.38	9.2	6.09	0.00299039	0.0247688	-1.46
Tb927_07	786190	788016	forward	Tb927.7.3100	hypothetical protein, conserved	0.38	10.61	6.06	0.00305186	0.0249788	-1.48
Tb927_11	45385	45780	reverse	Tb927.11.200	DNA-directed RNA polymerase I subunit, putative	0.38	8.29	5.9	0.00337547	0.0259476	-1.6
Tb927_11	2789305	2792232	forward	Tb927.11.10480	hypothetical protein, conserved	0.38	11.46	5.88	0.00341606	0.0260046	-1.61
Tb927_09	2378760	2381453	forward	Tb927.9.15330	hypothetical protein, conserved	0.38	9.89	5.83	0.0035406	0.0265873	-1.66
Tb927_08	2013381	2013674	forward	Tb927.8.6990	hypothetical protein, conserved	0.38	7.96	5.79	0.00363704	0.0268581	-1.69
Tb927_11	2830653	2833349	forward	Tb927.11.10630	hypothetical protein, conserved	0.38	10.69	5.78	0.00365734	0.0269497	-1.69
Tb927_03	1010115	1012133	forward	Tb927.3.3590	U3 small nucleolar ribonucleoprotein protein MPP10, putative	0.38	10.59	5.78	0.00366897	0.0269849	-1.7
Tb927_11	248947	249582	forward	Tb927.11.970	hypothetical protein, conserved	0.38	8.83	5.74	0.00376662	0.0273173	-1.73
Tb927_02	1078178	1079749	forward	Tb927.2.5930	hypothetical protein, conserved	0.38	10.99	5.69	0.00388098	0.02761	-1.76
Tb927_07	108943	110316	reverse	Tb927.7.540	chaperone protein DNAj, putative	0.38	10.26	5.69	0.00388667	0.0276304	-1.77
Tb927_11_bin	1954570	1955583	forward	Tb11.v5.0480	DNA-directed RNA polymerase, alpha subunit, putative	0.38	9.33	5.51	0.00439899	0.0290442	-1.91
Tb927_04	1004733	1006094	reverse	Tb927.4.3850	hypothetical protein, conserved	0.38	10.35	5.5	0.00442712	0.0291624	-1.92
Tb927_10	206189	207409	forward	Tb927.10.800	hypothetical protein, conserved	0.38	10.21	5.47	0.00452218	0.0293732	-1.94
Tb927_08	401510	402970	reverse	Tb927.8.1270	hypothetical protein, conserved	0.38	10.48	5.45	0.00458943	0.0296133	-1.96
Tb927_11_bin	825390	826490	forward	Tb11.v5.0304	cation transporter, putative	0.38	9.19	5.24	0.00531599	0.0316308	-2.13
Tb927_09	751314	751574	forward	Tb927.9.3780	hypothetical protein, conserved	0.38	8.92	5.14	0.00571183	0.0328419	-2.22
Tb927_04	144882	145493	reverse	Tb927.4.520	hypothetical protein, conserved	0.38	9.8	5.06	0.00605192	0.0337322	-2.28
Tb927_04	1306888	1309749	reverse	Tb927.4.4760	hypothetical protein, conserved	0.38	11.39	5.05	0.00610249	0.0338488	-2.29
Tb927_11	2742752	2743549	forward	Tb927.11.10270	golgi SNARE protein-like	0.38	9.37	5.04	0.00613585	0.0339065	-2.3
Tb927_05	208738	211515	reverse	Tb927.5.490	methyltransferase, putative	0.38	9.54	5.03	0.00620857	0.034001	-2.31
Tb927_09	2009518	2012586	forward	Tb927.9.12770	hypothetical protein, conserved	0.38	11.14	4.94	0.00661386	0.0351613	-2.39
Tb927_03	1044183	1046048	forward	Tb927.3.3740	hypothetical protein, conserved	0.38	10.43	4.93	0.00666994	0.0352868	-2.4
Tb927_07	518221	519021	reverse	Tb927.7.2060	DNA repair protein, putative	0.38	9.01	4.91	0.00676305	0.0356355	-2.41
Tb927_04	765317	767212	forward	Tb927.4.2890	hypothetical protein, conserved	0.38	10.87	4.91	0.00678913	0.0356858	-2.42
Tb927_08	1386103	1387479	reverse	Tb927.8.4720	amino acid transporter, putative	0.38	10.23	4.9	0.0068631	0.035794	-2.43
Tb927_11	4445220	4445576	reverse	Tb927.11.16710	hypothetical protein, conserved	0.38	8.34	4.89	0.00691679	0.0358657	-2.44
Tb927_07	1457113	1458735	forward	Tb927.7.5420	hypothetical protein, conserved	0.38	9.66	4.76	0.00760721	0.0373906	-2.55
Tb927_09	587637	587936	forward	Tb927.9.2640	hypothetical protein, unlikely	0.38	7.52	4.74	0.00774934	0.0377951	-2.57
Tb927_11_bin	4057978	4058637	forward	Tb11.v5.0780	ABC transporter, putative	0.38	7.18	4.55	0.00896985	0.0401438	-2.74
Tb927_06	910535	911086	forward	Tb927.6.3080	hypothetical protein	0.38	9.44	4.54	0.00906739	0.0403169	-2.76
Tb927_10	2696765	2697703	reverse	Tb927.10.11050	hypothetical protein, conserved	0.38	9.2	4.48	0.00954394	0.0413458	-2.82
Tb927_11_bin	2828665	2830089	reverse	Tb11.v5.0600	hypothetical protein, conserved	0.38	8.91	4.41	0.0100763	0.0425219	-2.88
Tb927_07	300938	301450	forward	Tb927.7.1180	RNA-binding protein, putative	0.38	8.47	4.4	0.0101538	0.042647	-2.89
Tb927_07	1402790	1405030	forward	Tb927.7.5290	hypothetical protein, conserved	0.38	10.18	4.34	0.0106225	0.0437475	-2.94
Tb927_10	3968864	3969664	forward	Tb927.10.16140	Adenylate/guanylate cyclase, putative	0.38	9.61	4.29	0.0111361	0.0448451	-3
Tb927_11_bin	5571421	5572539	forward	Tb11.v5.1053	exosome complex exonuclease RRP44, putative	0.38	8.76	4.09	0.0131328	0.0486793	-3.19
Tb927_10	3916088	3918526	forward	Tb927.10.15880	protein kinase, putative	0.38	8.95	4.08	0.0133126	0.0489204	-3.2
Tb927_10	1726372	1727322	forward	Tb927.10.6860	endonuclease V, putative	0.38	9.74	4.08	0.0133169	0.0489204	-3.2
Tb927_09	1692977	1694443	reverse	Tb927.9.10690	hypothetical protein, conserved	0.38	10.08	4.05	0.0136277	0.0494642	-3.23
Tb927_10	3897950	3899344	forward	Tb927.10.15770	hypothetical protein, conserved	0.38	9.32	4.01	0.0141231	0.0502007	-3.27
Tb927_10	2909580	2911544	forward	Tb927.10.11940	ABC1 protein, putative	0.38	9.79	3.98	0.0144582	0.0507295	-3.3
Tb927_01	212455	214005	reverse	Tb927.1.580	phosphate-repressible phosphate permease, putative	0.38	10.58	3.96	0.0147916	0.0513818	-3.33
Tb927_05	528123	531479	reverse	Tb927.5.1490	eukaryotic initiation factor 4a, putative	0.38	9.32	3.96	0.014803	0.051385	-3.33
Tb927_02	623669	624802	reverse	Tb927.2.3370	UDP-Gal or UDP-GlcNAc-dependent glycosyltransferase, putative	0.38	10.32	3.6	0.0204698	0.061573	-3.7
Tb927_10	1869923	1871182	reverse	Tb927.10.7410	succinyl-CoA ligase [GDP-forming] beta-chain, putative	0.38	13.54	3.48	0.0228644	0.0656663	-3.83
Tb927_09	1001630	1001830	forward	Tb927.9.5990	hypothetical protein, unlikely	0.38	7.66	3.42	0.0241755	0.0676684	-3.9
Tb927_06	944393	945766	forward	Tb927.6.3170	hypothetical protein, conserved	0.38	10.07	3.36	0.0256546	0.069884	-3.96
Tb927_09	684521	684673	forward	Tb927.9.3160	hypothetical protein, unlikely	0.38	7.55	3.3	0.0272853	0.0724497	-4.04
Tb927_11_bin	4298774	4301551	forward	Tb11.v5.0823	hypothetical protein, conserved	0.38	8.75	3.2	0.0301812	0.0768634	-4.15
Tb927_11	2106718	2107806	forward	Tb11.02.5400	cystathionine beta-synthase, putative	0.38	9.5	3.16	0.0314645	0.0791223	-4.2
Tb927_11	3897762	3898196	reverse	Tb927.11.14660	hypothetical protein, conserved	0.38	8.42	3.15	0.0317646	0.0795293	-4.21
Tb927_11	1632465	1633460	forward	Tb927.11.5760	hypothetical protein, conserved	0.38	9.05	3.07	0.0342745	0.0831307	-4.3
Tb927_10	603573	603866	forward	Tb927.10.2340	hypothetical protein, conserved	0.38	8.37	2.96	0.0384699	0.0899838	-4.43
Tb927_11	1717574	1718143	reverse	Tb927.11.6080	hypothetical protein, conserved	0.38	9.25	2.93	0.0396725	0.0920702	-4.46
Tb927_06	690029	690916	forward	Tb927.6.2160	hypothetical protein, conserved	0.38	9.29	2.88	0.0415675	0.0949082	-4.52
Tb927_05	946381	946914	reverse	Tb927.5.2810	hypothetical protein, conserved	0.38	8.4	2.83	0.0441561	0.0990905	-4.59
Tb927_04	543683	544144	forward	Tb927.4.2100	hypothetical protein	0.38	7.36	2.71	0.0501698	0.107883	-4.73
Tb927_04	356652	357533	reverse	Tb927.4.1360	hypothetical protein, conserved	0.38	9.37	2.68	0.0516692	0.109999	-4.76
Tb927_04	1130033	1131025	reverse	Tb927.4.4260	hypothetical protein, conserved	0.38	9.39	2.63	0.0544584	0.113755	-4.82
Tb927_10	2508593	2510002	forward	Tb927.10.10200	hypothetical protein, conserved	0.38	9.25	2.53	0.0610878	0.122955	-4.95
Tb927_01	516161	516532	forward	Tb927.1.1970	hypothetical protein, unlikely	0.38	7.57	2.4	0.0707666	0.136187	-5.11
Tb927_10	2936306	2940787	forward	Tb927.10.12060	hypothetical protein, conserved	0.38	8.48	2.39	0.0709034	0.136343	-5.12
Tb927_07	27072	28385	reverse	Tb927.7.180	hypothetical protein	0.38	12.18	2.38	0.0724104	0.138209	-5.14
Tb927_09	1926575	1926961	reverse	Tb927.9.12350	hypothetical protein, unlikely	0.38	7.81	2.09	0.100314	0.174541	-5.5
Tb927_09	2504107	2504601	reverse	Tb927.9.15820	hypothetical protein, conserved	0.38	6.46	1.83	0.136946	0.217363	-5.83
Tb927_11	2114083	2115315	reverse	Tb11.02.5430	hypothetical protein, conserved	0.38	7.92	1.48	0.20926	0.301515	-6.26
Tb927_06	995715	996401	reverse	Tb927.6.3400	hypothetical protein, conserved	0.38	5.86	1.31	0.255809	0.350613	-6.46
Tb927_09	332954	333409	forward	Tb927.9.1320	hypothetical protein, unlikely	0.38	7.3	1.16	0.305291	0.401878	-6.62
Tb927_06	839182	841824	forward	Tb927.6.2800	hypothetical protein, conserved	0.37	10.47	6.42	0.00243823	0.023332	-1.22
Tb927_07	1525781	1526596	forward	Tb927.7.5640	hypothetical protein, conserved	0.37	9.85	6.38	0.00248566	0.0234246	-1.24
Tb927_10	3854999	3865357	forward	Tb927.10.15700	hypothetical protein, conserved	0.37	13.09	6.34	0.00255235	0.0237376	-1.27
Tb927_04	185080	186468	reverse	Tb927.4.640	hypothetical protein, conserved	0.37	9.9	6.33	0.00256504	0.0237616	-1.28
Tb927_04	476192	477331	reverse	Tb927.4.1900	hypothetical protein, conserved	0.37	9.7	6.33	0.00257137	0.023777	-1.28
Tb927_10	1765841	1767757	forward	Tb927.10.7010	hypothetical protein, conserved	0.37	9.75	6.32	0.00258294	0.0238136	-1.29
Tb927_07	1504697	1509634	forward	Tb927.7.5590	hypothetical protein, conserved	0.37	11.8	6.3	0.00261712	0.0238607	-1.3
Tb927_08	1460551	1462203	forward	Tb927.8.4940	hypothetical protein, conserved	0.37	10.59	6.26	0.00268455	0.0239601	-1.33
Tb927_09	1761126	1762934	reverse	Tb927.9.11120	hypothetical protein, conserved	0.37	10.87	6.23	0.00272747	0.0242085	-1.35
Tb927_11	4032426	4033556	reverse	Tb927.11.15160	hypothetical protein, conserved	0.37	10.15	6.21	0.0027693	0.0242085	-1.37
Tb927_06	1152745	1154628	reverse	Tb927.6.3900	hypothetical protein, conserved	0.37	10.38	6.19	0.00281168	0.0243896	-1.39
Tb927_04	455636	455944	reverse	Tb927.4.1830	hypothetical protein, conserved	0.37	9.12	6.17	0.00283694	0.0243896	-1.4
Tb927_03	1389072	1393856	forward	Tb927.3.4960	kinesin, putative	0.37	11.66	6.14	0.00289816	0.0245665	-1.42
Tb927_10	1074589	1078140	reverse	Tb927.10.4080	hypothetical protein, conserved	0.37	11.89	6.1	0.00297854	0.0247545	-1.45
Tb927_01	1019645	1020739	forward	Tb927.1.5110	expression site-associated gene 11 (ESAG11) protein, putative	0.37	12.39	6.09	0.00299674	0.0247942	-1.46
Tb927_06	1075115	1076434	reverse	Tb927.6.3600	hypothetical protein, conserved	0.37	11.24	6.02	0.00313069	0.025226	-1.51
Tb927_11	1634101	1640193	forward	Tb927.11.5770	hypothetical protein, conserved	0.37	11.94	6.02	0.00313452	0.0252361	-1.51
Tb927_02	197595	198616	reverse	Tb927.2.1140	retrotransposon hot spot protein (RHS, pseudogene), putative	0.37	9.8	5.99	0.00318098	0.0253999	-1.53
Tb927_10	3252923	3256969	reverse	Tb927.10.13330	paraflagellar rod component, putative	0.37	11.01	5.98	0.00319915	0.0254523	-1.54
Tb927_07	1751135	1752721	forward	Tb927.7.6450	tRNA-dihydrouridine synthase 3, putative	0.37	10.76	5.95	0.00326843	0.025584	-1.56
Tb927_10	847444	847692	forward	Tb927.10.3280	60S ribosomal proteins L38, putative	0.37	13.02	5.8	0.00359902	0.026696	-1.68
Tb927_02	471226	473475	reverse	Tb927.2.2400	hypothetical protein, conserved	0.37	10.49	5.77	0.00369309	0.0270821	-1.71
Tb927_09	480474	481304	reverse	Tb927.9.2120	hypothetical protein, conserved	0.37	9.5	5.76	0.00369846	0.0270821	-1.71
Tb927_02	354730	356196	forward	Tb927.2.1920	expression site-associated gene (ESAG) protein, putative	0.37	12.5	5.74	0.00376798	0.0273173	-1.73
Tb927_10	661767	662840	forward	Tb927.10.2550	malate dehydrogenase-related	0.37	9.25	5.72	0.00381338	0.0275295	-1.74
Tb927_09	1129267	1129653	reverse	Tb927.9.6900	hypothetical protein, unlikely	0.37	8.98	5.69	0.00389537	0.0276721	-1.77
Tb927_11	3281281	3282756	forward	Tb927.11.12270	drug resistence protein, putative	0.37	9.99	5.67	0.00394261	0.0278057	-1.78
Tb927_06	785293	787107	forward	Tb927.6.2580	hypothetical protein, conserved	0.37	10.23	5.61	0.00409912	0.0282576	-1.83
Tb927_06	132735	136322	reverse	Tb927.6.290	receptor-type adenylate cyclase GRESAG 4, pseudogene, putative	0.37	10.64	5.57	0.0042119	0.0287114	-1.86
Tb927_11	1444733	1447858	forward	Tb927.11.5060	hypothetical protein, conserved	0.37	11.29	5.53	0.00434569	0.0290171	-1.9
Tb927_11_bin	2879306	2880502	reverse	Tb11.v5.0609	DNA-directed RNA polymerase III largest subunit, putative	0.37	7.98	5.52	0.00437823	0.0290442	-1.9
Tb927_04	911751	912419	reverse	Tb927.4.3550	60S ribosomal protein L13a, putative	0.37	13.06	5.49	0.00444625	0.0292045	-1.92
Tb927_11	3023331	3023900	forward	Tb927.11.11300	hypothetical protein, conserved	0.37	8.81	5.45	0.00459286	0.0296159	-1.96
Tb927_07	369679	370644	forward	Tb927.7.1450	hypothetical protein, conserved	0.37	9.5	5.44	0.00461021	0.0296886	-1.96
Tb927_11_bin	2741854	2743143	forward	Tb11.v5.0590	hypothetical protein, conserved	0.37	9.08	5.39	0.00476625	0.0300991	-2
Tb927_04	742780	743577	forward	Tb927.4.2810	hypothetical protein	0.37	9.94	5.34	0.00493964	0.030613	-2.05
Tb927_07	1121347	1124664	forward	Tb927.7.4220	hypothetical protein, conserved	0.37	11.64	5.34	0.00495955	0.0306827	-2.05
Tb927_11	1963916	1965739	reverse	Tb927.11.6980	hypothetical protein, conserved	0.37	10.83	5.33	0.0049912	0.0307455	-2.06
Tb927_11	4320340	4321122	reverse	Tb927.11.16280	60S ribosomal protein L2, putative	0.37	12.51	5.31	0.00505051	0.0309356	-2.07
Tb927_10	3375008	3375793	reverse	Tb927.10.13820	hypothetical protein, conserved	0.37	9.63	5.26	0.00523172	0.031446	-2.11
Tb927_09	1336749	1337315	reverse	Tb927.9.8100	nascent polypeptide associated complex subunit, putative	0.37	12.64	5.17	0.00558007	0.032375	-2.19
Tb927_08	2401399	2403549	forward	Tb927.8.8130	hypothetical protein, conserved	0.37	10.23	5.16	0.00562748	0.0326036	-2.2
Tb927_08	1606120	1607364	reverse	Tb927.8.5420	hypothetical protein, conserved	0.37	9.81	5.1	0.00587769	0.0335447	-2.25
Tb927_10	539658	542558	forward	Tb927.10.2060	hypothetical protein, conserved	0.37	10.74	5.09	0.0059243	0.0336154	-2.26
Tb927_11	2174807	2176558	reverse	Tb927.11.7680	hypothetical protein, conserved	0.37	10.13	4.9	0.00686057	0.035794	-2.43
Tb927_10	322922	323959	reverse	Tb927.10.1200	hypothetical protein, conserved	0.37	9.14	4.75	0.0076676	0.037521	-2.56
Tb927_09	1456827	1458182	reverse	Tb927.9.9150	GTP-binding protein, putative	0.37	9.96	4.73	0.0077834	0.0378979	-2.58
Tb927_09	581191	586950	reverse	Tb927.9.2630	hypothetical protein, conserved	0.37	11.6	4.68	0.00812682	0.0386093	-2.63
Tb927_11	3147109	3148611	forward	Tb927.11.11740	membrane-bound acid phosphatase, putative	0.37	10.09	4.66	0.00822592	0.0388162	-2.64
Tb927_11	3710570	3711328	forward	Tb927.11.14010	hypothetical protein, conserved	0.37	9.17	4.64	0.00834664	0.038935	-2.66
Tb927_11	2017365	2020223	reverse	Tb927.11.7211	SNF2 DNA repair protein, putative	0.37	9.9	4.64	0.0083793	0.0390056	-2.66
Tb927_02	905713	906378	forward	Tb927.2.5120	vesicle-associated membrane protein, putative	0.37	9.69	4.54	0.00904599	0.04024	-2.75
Tb927_08	175388	176569	reverse	Tb927.8.620	KREPA3	0.37	9.81	4.37	0.0104035	0.0432681	-2.92
Tb927_11	799567	800853	reverse	Tb927.11.2720	hypothetical protein, conserved	0.37	9.41	4.32	0.010872	0.0442414	-2.97
Tb927_11	1894063	1897236	reverse	Tb927.11.6720	hypothetical protein, conserved	0.37	11.21	4.25	0.0114674	0.0454698	-3.03
Tb927_11	3618669	3619334	reverse	Tb927.11.13530	hypothetical protein, conserved	0.37	8.91	4.17	0.0122602	0.0468659	-3.11
Tb927_05	887891	888688	forward	Tb927.5.2590	hypothetical protein, conserved	0.37	9.09	4.06	0.0135695	0.0493979	-3.23
Tb927_10	3832717	3833106	reverse	Tb927.10.15630	hypothetical protein, unlikely	0.37	7.06	4	0.014179	0.0503145	-3.28
Tb927_10	815505	816203	forward	Tb927.10.3120	cytochrome c oxidase assembly protein, putative	0.37	9.24	3.94	0.0149672	0.0516632	-3.34
Tb927_05	1318166	1318741	reverse	Tb927.5.4120	hypothetical protein, conserved	0.37	9.34	3.8	0.0170134	0.0553275	-3.49
Tb927_10	1973000	1975189	reverse	Tb927.10.7890	hypothetical protein, conserved	0.37	10.67	3.76	0.0177152	0.056566	-3.54
Tb927_08	1836244	1837254	forward	Tb927.8.6340	CYC2-like cyclin, putative	0.37	7.62	3.73	0.0181898	0.0572499	-3.57
Tb927_11_bin	4928219	4928917	reverse	Tb11.v5.0962	hypothetical protein, conserved	0.37	8.12	3.68	0.0190539	0.0587039	-3.62
Tb927_11	4372986	4374206	reverse	Tb927.11.16500	hypothetical protein, conserved	0.37	9.53	3.66	0.0194241	0.0594566	-3.64
Tb927_04	1030060	1032423	reverse	Tb927.4.3910	mitotic centromere-associated kinesin, putative	0.37	10.16	3.58	0.0208298	0.0622865	-3.72
Tb927_11	1973618	1975693	reverse	Tb927.11.7010	protein kinase, putative	0.37	9.54	3.57	0.0210949	0.0626634	-3.74
Tb927_11	1380235	1380729	forward	Tb927.11.4790	hypothetical protein	0.37	8.49	3.51	0.0221728	0.0644848	-3.8
Tb927_09	1933107	1933478	forward	Tb927.9.12370	hypothetical protein, unlikely	0.37	6.54	3.41	0.0245566	0.0682227	-3.91
Tb927_06	377624	379018	reverse	Tb927.6.880	hypothetical protein, conserved	0.37	9.78	3.14	0.0318053	0.07957	-4.21
Tb927_05	908859	909242	forward	Tb927.5.2670	hypothetical protein, conserved	0.37	8.56	3.13	0.0323043	0.0802846	-4.23
Tb927_11_bin	2306994	2308841	forward	Tb11.v5.0534	protein kinase, putative	0.37	9.73	3.09	0.0336416	0.0820858	-4.28
Tb927_01	609245	609673	reverse	Tb927.1.2590	hypothetical protein, unlikely	0.37	6.63	3.02	0.0360233	0.0861353	-4.35
Tb927_11	3293766	3296345	forward	Tb927.11.12320	hypothetical protein, conserved	0.37	11.04	2.95	0.0386769	0.0902872	-4.43
Tb927_11_bin	4526891	4527985	reverse	Tb11.v5.0867	hypothetical protein, conserved	0.37	8.08	2.77	0.0471643	0.103636	-4.66
Tb927_11_bin	4143423	4144205	forward	Tb11.v5.0794	hypothetical protein, conserved	0.37	7.95	2.74	0.0485141	0.1056	-4.69
Tb927_10	3903839	3905041	forward	Tb927.10.15800	actin related protein 2, putative	0.37	8.47	2.62	0.0553605	0.114854	-4.84
Tb927_09	2367304	2368251	forward	Tb927.9.15260	hypothetical protein, conserved	0.37	9.21	2.57	0.0581478	0.118525	-4.9
Tb927_11	4289178	4289576	reverse	Tb927.11.16200	microtubule-associated protein	0.37	8.66	2.53	0.0611259	0.123006	-4.95
Tb927_11	2164825	2166717	reverse	Tb927.11.7640	Gp63-1 surface protease homolog, putative	0.37	9.59	2.49	0.0634972	0.1263	-4.99
Tb927_09	504553	505752	reverse	Tb927.9.2260	hypothetical protein, conserved	0.37	10.28	2.49	0.0639137	0.126842	-5
Tb927_03	379420	380307	forward	Tb927.3.1480	hypothetical protein, conserved	0.37	9.32	2.44	0.0675327	0.131752	-5.06
Tb927_10	2369827	2370324	forward	Tb927.10.9610	hypothetical protein	0.37	4.49	1.91	0.123808	0.20178	-5.72
Tb927_11_bin	772542	777182	forward	Tb11.1751	hypothetical protein (pseudogene)	0.37	1.77	1.44	0.219727	0.312227	-6.31
Tb927_09	2552950	2553255	forward	Tb927.9.16060	hypothetical protein	0.37	1.77	1.42	0.223975	0.316562	-6.33
Tb927_10	3968370	3968519	forward	Tb927.10.16130	hypothetical protein, unlikely	0.37	6.26	1.3	0.260546	0.355611	-6.47
Tb927_10	940748	941398	reverse	Tb927.10.3630	hypothetical protein, conserved	0.37	7.77	1.25	0.276501	0.372503	-6.53
Tb927_11_bin	621383	624184	reverse	Tb11.02.5050b	protein kinase, putative	0.36	9.78	6.31	0.00260652	0.0238282	-1.3
Tb927_01	652247	652600	forward	Tb927.1.2900	hypothetical protein, unlikely	0.36	6.72	6.27	0.00266686	0.0239258	-1.33
Tb927_06	467933	469429	reverse	Tb927.6.1250	hypothetical protein, conserved	0.36	10.05	6.18	0.00281684	0.0243896	-1.39
Tb927_11_bin	473863	476784	reverse	Tb11.v5.0239	TPR-repeat-containing chaperone protein DNAJ, putative	0.36	10.05	6.14	0.00289095	0.0245525	-1.42
Tb927_01	319653	321248	forward	Tb927.1.1160	hypothetical protein, conserved	0.36	9.66	6.1	0.00297133	0.0247156	-1.45
Tb927_07	111466	112965	reverse	Tb927.7.550	hypothetical protein, conserved	0.36	10.35	6.09	0.0029884	0.0247688	-1.46
Tb927_10	831505	833190	forward	Tb927.10.3210	delta-1-pyrroline-5-carboxylate dehydrogenase, putative	0.36	12.74	6.04	0.00308182	0.0250177	-1.49
Tb927_11	3567710	3569875	reverse	Tb927.11.13320	hypothetical protein, conserved	0.36	10.28	6.03	0.00310805	0.0251472	-1.5
Tb927_09	478117	479361	reverse	Tb927.9.2100	hypothetical protein, conserved	0.36	10.14	5.94	0.00329207	0.025584	-1.57
Tb927_03	1526227	1528926	forward	Tb927.3.5450	hypothetical protein, conserved	0.36	10.69	5.94	0.00329542	0.025584	-1.57
Tb927_09	2458403	2458783	reverse	Tb927.9.15690	hypothetical protein	0.36	6.71	5.9	0.00338205	0.0259476	-1.6
Tb927_08	365167	366222	reverse	Tb927.8.1140	hypothetical protein, conserved	0.36	9.69	5.88	0.00343066	0.0260549	-1.62
Tb927_09	430978	431625	reverse	Tb927.9.1910	hypothetical protein, conserved	0.36	9.31	5.79	0.003638	0.0268581	-1.69
Tb927_05	668736	670451	forward	Tb927.5.1980	hypothetical protein, conserved	0.36	10.42	5.7	0.00385795	0.0276061	-1.76
Tb927_08	1187664	1189781	reverse	Tb927.8.3980	hypothetical protein, conserved	0.36	10.48	5.59	0.00415799	0.0285228	-1.84
Tb927_09	2268396	2271812	forward	Tb927.9.14540	leucine-rich repeat protein (LRRP, pseudogene), putative	0.36	9.54	5.43	0.00464982	0.0297868	-1.97
Tb927_11	4143744	4145618	reverse	Tb927.11.15620	hypothetical protein, conserved	0.36	10.3	5.41	0.00472667	0.0300347	-1.99
Tb927_09	2033145	2033567	forward	Tb927.9.12870	hypothetical protein, conserved	0.36	8.61	5.38	0.00480451	0.0302067	-2.01
Tb927_06	20561	22579	forward	Tb927.6.160	retrotransposon hot spot protein 1 (RHS1), putative	0.36	10.82	5.37	0.00483626	0.0302848	-2.02
Tb927_11	492212	495625	reverse	Tb927.11.1580	hypothetical protein, conserved	0.36	10.01	5.24	0.00531136	0.0316225	-2.13
Tb927_05	991352	993844	forward	Tb927.5.2970	suppressive immunomodulating factor	0.36	10.52	5.21	0.0054191	0.0319558	-2.15
Tb927_10	969423	971441	reverse	Tb927.10.3730	hypothetical protein, conserved	0.36	10.32	5.2	0.00546285	0.0321139	-2.16
Tb927_11	3150565	3152052	forward	Tb927.11.11750	membrane-bound acid phosphatase, putative	0.36	9.98	5.08	0.00598412	0.0336815	-2.27
Tb927_09	914876	916291	forward	Tb927.9.5170	phosphomevalonate kinase protein, putative	0.36	9.74	5.07	0.00603278	0.0336815	-2.28
Tb927_11	4365401	4367752	reverse	Tb927.11.16470	hypothetical protein, conserved	0.36	10.53	4.94	0.00663393	0.0352297	-2.39
Tb927_02	787612	788013	reverse	Tb927.2.4445	hypothetical protein, conserved	0.36	9.27	4.87	0.00697167	0.0359834	-2.45
Tb927_04	1125479	1126471	reverse	Tb927.4.4240	hypothetical protein, conserved	0.36	9.26	4.81	0.00734069	0.0367862	-2.51
Tb927_08	800799	801998	forward	Tb927.8.2690	hypothetical protein, conserved	0.36	9.43	4.78	0.00747487	0.0371758	-2.53
Tb927_04	1259265	1261973	reverse	Tb927.4.4570	hypothetical protein, conserved	0.36	11.57	4.78	0.00752658	0.0372154	-2.54
Tb927_10	1388078	1389640	forward	Tb927.10.5530	hypothetical protein, conserved	0.36	10.27	4.77	0.00753639	0.0372328	-2.54
Tb927_04	715143	715634	forward	Tb927.4.2710	ubiquitin-conjugating enzyme E2, putative	0.36	9.48	4.76	0.0076122	0.0373906	-2.55
Tb927_05	948424	951516	reverse	Tb927.5.2820	protein kinase, putative	0.36	10.7	4.75	0.00764554	0.0374543	-2.56
Tb927_11	4186661	4187590	reverse	Tb927.11.15820	superoxide dismutase, putative	0.36	10.13	4.71	0.00789212	0.0380862	-2.59
Tb927_09	1469243	1469497	reverse	Tb927.9.9210	60S ribosomal protein L37, putative	0.36	11.53	4.65	0.0083132	0.0388807	-2.65
Tb927_11	1776789	1778207	reverse	Tb927.11.6320	MRB1-associated protein	0.36	10.77	4.58	0.0087735	0.0398618	-2.72
Tb927_10	1011684	1012223	reverse	Tb927.10.3840	60S ribosomal protein L18a, putative	0.36	12.19	4.48	0.00949703	0.0412515	-2.81
Tb927_05	880104	881072	forward	Tb927.5.2550	hypothetical protein, conserved	0.36	9.27	4.48	0.00950672	0.0412577	-2.81
Tb927_08	1392068	1393444	reverse	Tb927.8.4740	amino acid transporter, putative	0.36	10.14	4.2	0.011964	0.0463924	-3.08
Tb927_07	1323906	1324688	forward	Tb927.7.5000	60S ribosomal protein L19, putative	0.36	11.79	4.17	0.0122484	0.0468574	-3.11
Tb927_09	331106	331456	reverse	Tb927.9.1300	hypothetical protein, unlikely	0.36	5.63	4.06	0.0135741	0.0493979	-3.23
Tb927_06	393404	396370	reverse	Tb927.6.920	helicase, putative	0.36	9.99	4	0.0142832	0.0504762	-3.29
Tb927_11	1870430	1872268	reverse	Tb927.11.6630	3-methylcrotonoyl-CoA carboxylase beta subunit, putative	0.36	11.12	3.94	0.0150383	0.0518157	-3.35
Tb927_11	1880004	1882811	reverse	Tb927.11.6660	hypothetical protein, conserved	0.36	10.99	3.9	0.0156176	0.0527706	-3.39
Tb927_08	1364585	1365244	reverse	Tb927.8.4620	small GTP-binding protein Rab7, putative	0.36	9.67	3.75	0.0177606	0.0566464	-3.54
Tb927_03	1240825	1241487	reverse	Tb927.3.4410	hypothetical protein, conserved	0.36	8.69	3.71	0.0185264	0.0578439	-3.59
Tb927_04	1001142	1001618	reverse	Tb927.4.3830	hypothetical protein, conserved	0.36	8.72	3.66	0.0192932	0.0591617	-3.64
Tb927_01	864961	866070	forward	Tb927.1.4140	hypothetical protein, conserved	0.36	8.72	3.65	0.0194808	0.0595504	-3.65
Tb927_02	946522	947610	forward	Tb927.2.5310	hypothetical protein, conserved	0.36	9.35	3.62	0.0201492	0.0608895	-3.69
Tb927_09	1084574	1086742	forward	Tb927.9.6580	hypothetical protein, conserved	0.36	10.14	3.48	0.0229113	0.0657547	-3.83
Tb927_04	186963	187700	reverse	Tb927.4.650	chaperone protein DNAj, putative	0.36	9.33	3.4	0.0247486	0.0685034	-3.92
Tb927_07	2185049	2185687	forward	Tb07.30D13.130	hypothetical protein, conserved (pseudogene)	0.36	8.73	3.2	0.0300367	0.076655	-4.15
Tb927_10	2145395	2146735	forward	Tb927.10.8680	hypothetical protein, conserved	0.36	9.36	3.18	0.0308126	0.0779639	-4.18
Tb927_01	190759	196430	forward	Tb927.1.500	retrotransposon hot spot protein (RHS, pseudogene), putative	0.36	9.71	3	0.0369309	0.087599	-4.38
Tb927_07	955510	957459	reverse	Tb927.7.3660	hypothetical protein, conserved	0.36	9.61	2.94	0.0392531	0.0912987	-4.45
Tb927_09	717565	717825	forward	Tb927.9.3530	U6 snRNA-associated Sm-like protein LSm6p	0.36	8.47	2.93	0.0394787	0.0917294	-4.46
Tb927_10	3831348	3831923	forward	Tb927.10.15620	hypothetical protein	0.36	6.74	2.86	0.0424491	0.0963204	-4.54
Tb927_06	267496	269700	reverse	Tb927.6.640	kinetoplastid-specific phospho-protein phosphatase, putative	0.36	8.19	2.82	0.0445496	0.0996306	-4.6
Tb927_04	428389	428850	reverse	Tb927.4.1670	hypothetical protein, conserved	0.36	8.09	2.71	0.0499919	0.107619	-4.73
Tb927_11	2477679	2478842	forward	Tb927.11.9030	cation transporter, putative	0.36	10.31	2.61	0.056008	0.115738	-4.85
Tb927_04	1278007	1278504	reverse	Tb927.4.4630	hypothetical protein, conserved	0.36	8.56	2.51	0.0619819	0.124243	-4.97
Tb927_08	1122396	1122890	reverse	Tb927.8.3760	hypothetical protein	0.36	8.66	2.33	0.0766534	0.144182	-5.2
Tb927_10	2358932	2359936	forward	Tb927.10.9560	oxidoreductase, putative	0.36	8.53	2.21	0.08724	0.158092	-5.34
Tb927_11	791064	792545	reverse	Tb927.11.2690	succinyl-coA:3-ketoacid-coenzyme A transferase, mitochondrial precursor, putative	0.36	12.34	2.16	0.0923761	0.164684	-5.41
Tb927_05	952830	953246	reverse	Tb927.5.2840	hypothetical protein, conserved	0.36	7.88	1.53	0.19726	0.287527	-6.2
Tb927_09	2519087	2519404	reverse	Tb927.9.15900	hypothetical protein, unlikely	0.36	4.24	1.22	0.284688	0.381229	-6.56
Tb927_10	1420824	1421519	forward	Tb927.10.5700	hypothetical protein, conserved	0.36	7.62	1.09	0.333205	0.429943	-6.7	Family 5
Tb927_08	2150481	2152193	forward	Tb927.8.7470	hypothetical protein, conserved	0.35	10.7	6.07	0.0030227	0.0248471	-1.47
Tb927_07	140922	143399	reverse	Tb927.7.670	hypothetical protein, conserved	0.35	10.19	6.05	0.0030714	0.0250063	-1.49
Tb927_10	1545193	1546434	reverse	Tb927.10.6130	hypothetical protein, conserved	0.35	9.06	6.04	0.00307995	0.0250177	-1.49
Tb927_11	2945515	2950632	forward	Tb927.11.11020	hypothetical protein, conserved	0.35	11.67	5.98	0.00319815	0.0254523	-1.54
Tb927_10	3459589	3460458	reverse	Tb927.10.14250	hypothetical protein, conserved	0.35	9.22	5.97	0.00323221	0.0255805	-1.55
Tb927_07	655397	659014	reverse	Tb927.7.2560	hypothetical protein, conserved	0.35	11.02	5.95	0.00327338	0.025584	-1.56
Tb927_10	1689456	1690376	forward	Tb927.10.6690	protein tyrosine phosphatase, putative	0.35	9.32	5.91	0.00334882	0.0258932	-1.59
Tb927_05	1283161	1284267	forward	Tb927.5.3960	arginine N-methyltransferase, type I	0.35	10.28	5.88	0.00341536	0.0260046	-1.61
Tb927_07	1445932	1450155	forward	Tb927.7.5390	hypothetical protein, conserved	0.35	10.57	5.88	0.00342081	0.0260205	-1.62
Tb927_11	2049778	2051268	forward	Tb927.11.7250	hypothetical protein, conserved	0.35	8.56	5.84	0.00351608	0.0264979	-1.65
Tb927_02	495601	496413	reverse	Tb927.2.2520	voltage-dependent anion-selective channel	0.35	10.86	5.82	0.0035587	0.0266472	-1.66
Tb927_10	3586547	3587080	reverse	Tb927.10.14670	hypothetical protein	0.35	8.98	5.75	0.00374492	0.0272565	-1.72
Tb927_10	1772065	1773444	forward	Tb927.10.7040	hypothetical protein, conserved	0.35	9.51	5.71	0.00384263	0.0275707	-1.75
Tb927_04	1295040	1298129	reverse	Tb927.4.4710	hypothetical protein, conserved	0.35	10.82	5.65	0.00400156	0.0279891	-1.8
Tb927_01	216164	217711	reverse	Tb927.1.600	phosphate-repressible phosphate permease, putative	0.35	11.44	5.65	0.00400311	0.0279891	-1.8
Tb927_10	3526771	3529809	reverse	Tb927.10.14460	leucine-rich repeat protein (LRRP), putative	0.35	11.1	5.62	0.00408801	0.028201	-1.82
Tb927_10	170420	172774	forward	Tb927.10.640	arginine N-methyltransferase, type II	0.35	10.61	5.61	0.00410838	0.0282674	-1.83
Tb927_01	957223	957612	reverse	Tb927.1.4670	hypothetical protein, unlikely	0.35	9.52	5.55	0.00428379	0.0288334	-1.88
Tb927_11_bin	3453880	3455610	forward	Tb11.v5.0687	hypothetical protein, conserved	0.35	10.3	5.51	0.00440028	0.0290442	-1.91
Tb927_09	381680	382780	reverse	Tb927.9.1650	hypothetical protein, conserved	0.35	9.54	5.43	0.00464297	0.0297868	-1.97
Tb927_10	3682966	3687870	forward	Tb927.10.15080	hypothetical protein, conserved	0.35	11.46	5.43	0.0046452	0.0297868	-1.97
Tb927_02	482753	484051	reverse	Tb927.2.2450	ribosomal RNA methyltransferase, putative	0.35	9.61	5.4	0.00473641	0.0300474	-2
Tb927_03	1531821	1532348	forward	Tb927.3.5470	hypothetical protein, conserved	0.35	9.44	5.37	0.00485588	0.0303322	-2.03
Tb927_04	1132383	1133537	reverse	Tb927.4.4270	UDP-Gal or UDP-GlcNAc-dependent glycosyltransferase, putative	0.35	9.35	5.35	0.00490024	0.0304925	-2.04
Tb927_06	155850	159443	forward	Tb927.6.320	receptor-type adenylate cyclase GRESAG 4, pseudogene, putative	0.35	8.56	5.34	0.00496531	0.0306827	-2.05
Tb927_11	4184763	4185677	reverse	Tb927.11.15810	1 NADH dehydrogenase subunit NI2M, putative	0.35	9.71	5.27	0.00521575	0.0314359	-2.11
Tb927_09	1199972	1200214	reverse	Tb927.9.7350	expression site-associated gene (ESAG, pseudogene), putative	0.35	8.39	5.12	0.0058174	0.0332678	-2.24
Tb927_11	2775551	2776120	forward	Tb927.11.10410	hypothetical protein, conserved	0.35	8.43	4.99	0.00640446	0.0346252	-2.35
Tb927_11	3894141	3897491	reverse	Tb927.11.14650	hypothetical protein, conserved	0.35	10.41	4.99	0.00640683	0.0346252	-2.35
Tb927_10	84036	84512	forward	Tb927.10.280	cytochrome oxidase subunit VI	0.35	9.84	4.95	0.00659042	0.035113	-2.38
Tb927_11_bin	1823765	1824748	reverse	Tb11.v5.0452	GTPase activating protein, putative	0.35	8.94	4.9	0.00682387	0.0357723	-2.42
Tb927_09	1789175	1789594	forward	Tb927.9.11410	60S ribosomal protein L23, putative	0.35	12.31	4.83	0.00723239	0.0364979	-2.49
Tb927_10	927654	928628	forward	Tb927.10.3580	hypothetical protein, conserved	0.35	10.05	4.79	0.00743464	0.0371239	-2.52
Tb927_08	2168337	2169413	forward	Tb927.8.7530	3,2-trans-enoyl-CoA isomerase, mitochondrial precursor, putative	0.35	10.46	4.78	0.00750548	0.0371758	-2.54
Tb927_10	826573	827919	forward	Tb927.10.3180	hypothetical protein, conserved	0.35	8.95	4.66	0.00826447	0.0388551	-2.65
Tb927_05	313451	314104	forward	Tb927.5.750	hypothetical protein, conserved	0.35	8.26	4.63	0.00842991	0.0391848	-2.67
Tb927_04	233778	235016	reverse	Tb927.4.840	hypothetical protein, conserved	0.35	9.79	4.58	0.00877162	0.0398618	-2.72
Tb927_04	1453048	1455555	reverse	Tb927.4.5340	hypothetical protein, conserved	0.35	10.49	4.56	0.00892357	0.0400782	-2.74
Tb927_10	1058112	1058945	reverse	Tb927.10.4000	methylglutaconyl-CoA hydratase, mitochondrial precursor, putative	0.35	9.27	4.54	0.00904022	0.04024	-2.75
Tb927_10	3203261	3204292	reverse	Tb927.10.13170	hypothetical protein, conserved	0.35	8.25	4.51	0.00925473	0.0407242	-2.78
Tb927_10	2280637	2282250	forward	Tb927.10.9210	hypothetical protein, conserved	0.35	9.31	4.51	0.00927299	0.0407678	-2.78
Tb927_10	253573	255510	forward	Tb927.10.930	hypothetical protein, conserved	0.35	10.49	4.48	0.00949579	0.0412515	-2.81
Tb927_11_bin	3307170	3308846	reverse	Tb11.v5.0663	hypothetical protein, conserved	0.35	9.18	4.48	0.00950109	0.0412515	-2.81
Tb927_09	171362	172003	forward	Tb927.9.710	hypothetical protein, conserved	0.35	10.46	4.38	0.0103184	0.043024	-2.91
Tb927_10	3949002	3950099	forward	Tb927.10.16030	map kinase	0.35	9.34	4.38	0.010341	0.0430672	-2.91
Tb927_11	2093839	2095638	forward	Tb927.11.7450	zinc finger protein family member, putative	0.35	9.67	4.32	0.0108296	0.0441212	-2.96
Tb927_09	953554	953826	forward	Tb927.9.5510	hypothetical protein, unlikely	0.35	5.88	4.31	0.0109622	0.0444475	-2.98
Tb927_11	1918303	1919466	reverse	Tb927.11.6800	hypothetical protein, conserved	0.35	9.41	4.28	0.0112412	0.0451215	-3.01
Tb927_02	879548	880387	reverse	Tb927.2.4980	hypothetical protein, conserved	0.35	10.06	4.26	0.0114428	0.0454459	-3.03
Tb927_03	1195175	1195777	reverse	Tb927.3.4240	thioredoxin, putative	0.35	8.69	4.25	0.0115186	0.0456174	-3.04
Tb927_07	1588516	1589640	forward	Tb927.7.5920	mercaptopyruvate sulfurtransferase, putative	0.35	9.45	4.21	0.0118715	0.0463069	-3.07
Tb927_09	862635	864122	forward	Tb927.9.4660	hypothetical protein, conserved	0.35	9.84	4.21	0.0119215	0.0463315	-3.08
Tb927_11_bin	2554249	2557068	forward	Tb11.v5.0563	periodic tryptophan protein 2, putative	0.35	10.05	4.15	0.0124799	0.0472983	-3.13
Tb927_11	902324	907276	reverse	Tb927.11.3190	hypothetical protein, conserved	0.35	11.81	4.14	0.0125863	0.047463	-3.14
Tb927_06	963197	964327	forward	Tb927.6.3260	hypothetical protein, conserved	0.35	8.95	4.09	0.0131446	0.0487048	-3.19
Tb927_02	784976	786109	reverse	Tb927.2.4420	hypothetical protein, conserved	0.35	9.73	4.09	0.0132079	0.0487518	-3.2
Tb927_11	2011216	2013057	reverse	Tb927.11.7200	hypothetical protein, conserved	0.35	10.63	4.04	0.0138073	0.0497103	-3.25
Tb927_08	1593473	1594849	reverse	Tb927.8.5370	hypothetical protein, conserved	0.35	9.24	4	0.0142314	0.0504249	-3.28
Tb927_10	2917534	2918391	forward	Tb927.10.11980	QA-SNARE protein putative	0.35	9.05	3.96	0.0147772	0.0513502	-3.33
Tb927_03	403846	406875	reverse	Tb927.3.1550	hypothetical protein, conserved	0.35	10.54	3.95	0.014896	0.0515752	-3.34
Tb927_10	147113	147637	forward	Tb927.10.560	40S ribosomal proteins S11, putative	0.35	12.78	3.92	0.015221	0.052102	-3.36
Tb927_11	3509094	3510032	reverse	Tb927.11.13120	hypothetical protein, conserved	0.35	8.44	3.92	0.015241	0.0521284	-3.36
Tb927_11	3470203	3470481	reverse	Tb927.11.12960	hypothetical protein, conserved	0.35	8.66	3.9	0.0155691	0.0527286	-3.39
Tb927_11_bin	653545	656808	forward	Tb11.02.5390b	mRNA processing protein, putative	0.35	10.13	3.9	0.0156115	0.0527683	-3.39
Tb927_10	3637576	3639297	forward	Tb927.10.14900	hypothetical protein, conserved	0.35	9.45	3.86	0.0161724	0.0539004	-3.43
Tb927_07	716953	717495	forward	Tb927.7.2740	hypothetical protein, conserved	0.35	8.82	3.84	0.0164534	0.0543008	-3.45
Tb927_10	79978	82149	forward	Tb927.10.250	hypothetical protein, conserved	0.35	10.36	3.83	0.0164998	0.0543437	-3.45
Tb927_11	3197354	3198274	forward	Tb927.11.11940	protein phosphatase 2A, putative	0.35	9.91	3.78	0.0173308	0.055675	-3.51
Tb927_08	1124408	1125637	reverse	Tb927.8.3770	mitogen-activated protein kinase, putative	0.35	11.69	3.72	0.0183112	0.0574523	-3.57
Tb927_07	834318	834809	forward	Tb927.7.3240	hypothetical protein, conserved	0.35	9.56	3.69	0.018736	0.0581642	-3.6
Tb927_11	1185690	1186520	forward	Tb927.11.4040	hypothetical protein, conserved	0.35	9.93	3.68	0.019004	0.0586058	-3.62
Tb927_01	568650	569507	forward	Tb927.1.2320	hypothetical protein, conserved	0.35	9.03	3.68	0.0190188	0.0586144	-3.62
Tb927_10	3405901	3406986	reverse	Tb927.10.13990	hypothetical protein, conserved	0.35	9.28	3.42	0.0241977	0.0676872	-3.9
Tb927_04	60277	61950	reverse	Tb927.4.270	retrotransposon hot spot protein 3 (RHS3), putative	0.35	7.34	3.42	0.0242386	0.0677823	-3.9
Tb927_11_bin	634888	635643	forward	Tb11.02.5090b	proliferator-activated receptor-interacting protein (PRIP) interacting protein (PIMT), putative, pseudogene	0.35	7.67	3.37	0.0254802	0.0695834	-3.96
Tb927_09	1643436	1644656	reverse	Tb927.9.10470	hypothetical protein, conserved	0.35	10.47	3.36	0.025642	0.0698795	-3.96
Tb927_11	1085306	1086433	forward	Tb927.11.3690	hypothetical protein, conserved	0.35	10.54	3.35	0.0259338	0.0701755	-3.98
Tb927_10	1362574	1366659	forward	Tb927.10.5420	hypothetical protein, conserved	0.35	11.02	3.32	0.0266705	0.0715358	-4.01
Tb927_10	3395477	3395848	reverse	Tb927.10.13920	hypothetical protein, conserved	0.35	9.54	3.3	0.027169	0.0722151	-4.03
Tb927_11_bin	3469419	3470624	forward	Tb11.v5.0690	hypothetical protein, conserved	0.35	7.47	3.28	0.027692	0.0730241	-4.05
Tb927_03	737199	738035	reverse	Tb927.3.2850	hypothetical protein, conserved	0.35	8.74	3.27	0.0279848	0.0735287	-4.06
Tb927_11_bin	4357716	4359134	reverse	Tb11.v5.0835	kinesin, putative	0.35	8.09	3.23	0.0291962	0.0754551	-4.11
Tb927_04	286380	286988	reverse	Tb927.4.1070	50S ribosomal protein L13, putative	0.35	8.74	3.09	0.0336663	0.0820892	-4.28
Tb927_05	922618	924057	forward	Tb927.5.2740	hypothetical protein, conserved	0.35	9.9	3.07	0.0343671	0.0832745	-4.3
Tb927_11	2561066	2561701	forward	Tb927.11.9320	hypothetical protein, conserved	0.35	8.59	2.96	0.0384051	0.0898968	-4.43
Tb927_05	111803	112684	forward	Tb927.5.293b	hypothetical protein	0.35	8.17	2.78	0.0461979	0.102336	-4.64
Tb927_07	331746	332447	forward	Tb927.7.1280	hypothetical protein, conserved	0.35	9.07	2.78	0.0464583	0.102725	-4.64
Tb927_02	124625	125050	forward	Tb927.2.680	hypothetical protein	0.35	7.43	2.75	0.0481891	0.105261	-4.68
Tb927_10	2745043	2746320	reverse	Tb927.10.11220	procyclic form surface phosphoprotein	0.35	10.58	2.67	0.0523116	0.110904	-4.78
Tb927_08	1234854	1235549	reverse	Tb927.8.4190	hypothetical protein, conserved	0.35	10.7	2.66	0.0528213	0.111491	-4.79
Tb927_07	2041821	2044328	reverse	Tb927.7.7130	hypothetical protein, conserved	0.35	11.5	2.65	0.0531676	0.111798	-4.79
Tb927_03	734433	735527	reverse	Tb927.3.2830	hypothetical protein, conserved	0.35	10.06	2.6	0.0563338	0.116085	-4.86
Tb927_01	471622	471843	forward	Tb927.1.1830	hypothetical protein, unlikely	0.35	7.83	2.58	0.0577796	0.118012	-4.89
Tb927_08	2059144	2060274	forward	Tb927.8.7150	UDP-Gal or UDP-GlcNAc-dependent glycosyltransferase, putative	0.35	10.3	2.45	0.0663244	0.130402	-5.04
Tb927_09	941749	941859	forward	Tb927.9.5400	hypothetical protein, unlikely	0.35	5.38	1.95	0.117971	0.194965	-5.67
Tb927_11_bin	4174402	4175370	forward	Tb11.v5.0802	hypothetical protein, conserved	0.35	7.52	1.86	0.131589	0.210913	-5.79
Tb927_10	56199	56675	reverse	Tb927.10.120	hypothetical protein	0.35	6.46	1.82	0.138992	0.219826	-5.84
Tb927_11_bin	3486649	3487380	forward	Tb11.v5.0693	retrotransposon hot spot (RHS) protein, putative	0.35	7.06	1.75	0.149858	0.232353	-5.92
Tb927_09	2376193	2376372	reverse	Tb927.9.15310	hypothetical protein, unlikely	0.35	6.7	1.4	0.229818	0.323047	-6.35
Tb927_10	1831362	1832939	reverse	Tb927.10.7270	hypothetical protein, conserved	0.34	10.42	5.93	0.00332429	0.0257468	-1.58
Tb927_05	774221	777052	forward	Tb927.5.2300	formin, putative	0.34	10.65	5.79	0.00363525	0.0268581	-1.69
Tb927_01	565576	565704	forward	Tb927.1.2270	hypothetical protein, unlikely	0.34	7.69	5.76	0.00370235	0.0270821	-1.71
Tb927_07	648306	649232	reverse	Tb927.7.2530	N-acetyltransferase, putative	0.34	9.03	5.73	0.00378346	0.0273741	-1.73
Tb927_02	427699	431358	reverse	Tb927.2.2240	tRNA exportin, putative	0.34	11.17	5.7	0.00386341	0.0276061	-1.76
Tb927_11	154047	158837	reverse	Tb927.11.630	RNA polymerase I second largest subunit	0.34	12.36	5.68	0.00390597	0.0277043	-1.77
Tb927_06	247648	249387	reverse	Tb927.6.610	hypothetical protein, conserved	0.34	9.95	5.68	0.0039084	0.0277043	-1.77
Tb927_10	114042	115163	forward	Tb927.10.430	hypothetical protein, conserved	0.34	10.03	5.63	0.00404539	0.0281051	-1.81
Tb927_11	573210	574034	forward	Tb927.11.1970	hypothetical protein, conserved	0.34	9.8	5.62	0.0040702	0.0281974	-1.82
Tb927_10	511172	513418	forward	Tb927.10.1960	hypothetical protein, conserved	0.34	10.67	5.55	0.00428581	0.0288334	-1.88
Tb927_11	783432	785069	reverse	Tb927.11.2670	Nucleoporin	0.34	10.84	5.53	0.00434055	0.0290171	-1.89
Tb927_10	1182070	1182636	reverse	Tb927.10.4660	hypothetical protein, conserved	0.34	8.88	5.52	0.00436681	0.0290442	-1.9
Tb927_07	779167	780456	forward	Tb927.7.3080	hypothetical protein, conserved	0.34	9.9	5.49	0.00446323	0.0292231	-1.93
Tb927_07	1143279	1144712	reverse	Tb927.7.4310	hypothetical protein, conserved	0.34	9.51	5.38	0.00481334	0.0302067	-2.02
Tb927_06	1436236	1438173	forward	Tb927.6.5190	DNA-directed RNA polymerase III, pseudogene, putative	0.34	9.27	5.37	0.00483901	0.0302848	-2.02
Tb927_10	3512066	3516586	reverse	Tb927.10.14420	protein kinase, putative	0.34	11.38	5.36	0.00487043	0.0304037	-2.03
Tb927_11_bin	237490	238272	forward	Tb11.v5.0182	60S ribosomal protein L19, putative	0.34	11.86	5.29	0.005114	0.0311102	-2.09
Tb927_02	827922	829157	reverse	Tb927.2.4680	hypothetical protein, conserved	0.34	8.48	5.28	0.00516729	0.0312732	-2.1
Tb927_09	349937	350863	reverse	Tb927.9.1420	hypothetical protein, conserved	0.34	9.51	5.24	0.00532945	0.0316905	-2.13
Tb927_09	1337717	1338283	reverse	Tb927.9.8130	nascent polypeptide associated complex subunit, putative	0.34	12.68	5.19	0.00550004	0.0321971	-2.17
Tb927_10	2813492	2815720	forward	Tb927.10.11550	hypothetical protein, conserved	0.34	10.63	5.09	0.00595326	0.0336815	-2.26
Tb927_07	118594	120642	reverse	Tb927.7.580	GTP-binding protein, putative	0.34	10.66	5.08	0.00598616	0.0336815	-2.27
Tb927_11	2912795	2913748	forward	Tb927.11.10920	hypothetical protein, conserved	0.34	10.22	5.07	0.00603249	0.0336815	-2.28
Tb927_05	569326	570084	forward	Tb927.5.1620	hypothetical protein, conserved	0.34	9.91	5.04	0.00617442	0.0339888	-2.31
Tb927_11	3669517	3670113	forward	Tb927.11.13750	small GTPase, putative	0.34	9.07	5.03	0.00621139	0.034001	-2.31
Tb927_06	1185133	1186758	reverse	Tb927.6.4090	chaperonin HSP60, mitochondrial precursor, putative	0.34	10.75	4.98	0.00643483	0.0346894	-2.36
Tb927_10	1960187	1961713	reverse	Tb927.10.7830	hypothetical protein, conserved	0.34	9.6	4.91	0.00676499	0.0356355	-2.41
Tb927_08	1748496	1750724	forward	Tb927.8.5970	cullin, putative	0.34	10.55	4.89	0.00688623	0.0358201	-2.43
Tb927_09	2105856	2106791	reverse	Tb927.9.13340	hypothetical protein, conserved	0.34	10.1	4.88	0.00693531	0.0358948	-2.44
Tb927_11	2555775	2557457	forward	Tb927.11.9300	hypothetical protein, conserved	0.34	10.21	4.79	0.00741754	0.0370574	-2.52
Tb927_05	1372470	1372979	reverse	Tb927.5.4450	hypothetical protein, conserved	0.34	9.46	4.76	0.00758792	0.0373741	-2.55
Tb927_05	1041865	1046139	reverse	Tb927.5.3160	protein kinase, putative	0.34	12.13	4.59	0.00873101	0.0398402	-2.71
Tb927_09	1346396	1348372	reverse	Tb927.9.8200	hypothetical protein, conserved	0.34	10.59	4.55	0.0090033	0.0401908	-2.75
Tb927_06	667561	668745	reverse	Tb927.6.2040	nitrate reductase, putative	0.34	9.45	4.46	0.00966669	0.0415564	-2.83
Tb927_10	1733284	1733586	forward	Tb927.10.6890	hypothetical protein	0.34	8.52	4.45	0.00971298	0.0416721	-2.84
Tb927_08	178808	179149	reverse	Tb927.8.640	hypothetical protein, conserved	0.34	8.57	4.34	0.010636	0.0437475	-2.94
Tb927_07	1842413	1845112	reverse	Tb927.7.6680	protein kinase, putative	0.34	9.76	4.34	0.0106386	0.0437475	-2.94
Tb927_11	1571783	1574473	forward	Tb927.11.5550	DNA polymerase theta, putative	0.34	10.9	4.33	0.0107516	0.0439681	-2.96
Tb927_01	106654	107025	forward	Tb927.1.270	hypothetical protein	0.34	7.97	4.32	0.0108727	0.0442414	-2.97
Tb927_11	1723173	1728389	reverse	Tb927.11.6120	ABC transporter, putative	0.34	10.97	4.24	0.0116063	0.0456693	-3.04
Tb927_10	1087320	1087709	reverse	Tb927.10.4150	hypothetical protein, unlikely	0.34	8.86	4.21	0.0119204	0.0463315	-3.08
Tb927_10	3081226	3082272	reverse	Tb927.10.12690	hypothetical protein, conserved	0.34	9.96	3.93	0.0152037	0.052102	-3.36
Tb927_04	1291353	1291889	reverse	Tb927.4.4680	GINS complex subunit Psf3, putative	0.34	8.11	3.9	0.015564	0.0527286	-3.39
Tb927_10	3828351	3830465	forward	Tb927.10.15610	zinc finger protein, putative	0.34	9.31	3.82	0.0167209	0.0547387	-3.47
Tb927_02	1059596	1063324	forward	Tb927.2.5860	hypothetical protein, conserved	0.34	10.69	3.78	0.0172967	0.05562	-3.51
Tb927_10	828141	828710	forward	Tb927.10.3190	hypothetical protein	0.34	8.13	3.75	0.0178175	0.0566978	-3.54
Tb927_04	335012	336016	reverse	Tb927.4.1260	hypothetical protein, conserved	0.34	9.75	3.75	0.0178191	0.0566978	-3.54
Tb927_11	2124767	2125156	reverse	Tb927.11.7500	hypothetical protein, conserved	0.34	8.45	3.71	0.0184649	0.0577071	-3.58
Tb927_11_bin	5568832	5569737	reverse	Tb11.v5.1052	nucleobase/nucleoside transporter 8.1, putative	0.34	8.9	3.62	0.0200653	0.060711	-3.68
Tb927_04	1083687	1084427	reverse	Tb927.4.4080	C-5 sterol desaturase, putative	0.34	8.33	3.57	0.0209467	0.0624887	-3.73
Tb927_11	4369403	4370491	reverse	Tb927.11.16480	enoyl-CoA hydratase/isomerase family protein, putative	0.34	10.41	3.44	0.0237557	0.0669763	-3.88
Tb927_02	152344	152715	forward	Tb927.2.900	hypothetical protein	0.34	9.25	3.42	0.0242737	0.0677909	-3.9
Tb927_06	539342	540403	reverse	Tb927.6.1550	leucine-rich repeat protein (LRRP), putative	0.34	10.38	3.39	0.0250133	0.0689822	-3.94
Tb927_08	2079756	2080553	forward	Tb927.8.7250	hypothetical protein, conserved	0.34	8.46	3.32	0.026637	0.0715048	-4.01
Tb927_08	543721	545385	forward	Tb927.8.1640	MSP-B, putative	0.34	9.55	3.23	0.0291427	0.0753963	-4.11
Tb927_03	579399	580061	reverse	Tb927.3.2220	hypothetical protein, conserved	0.34	10.27	3.2	0.0299561	0.0765893	-4.14
Tb927_01	438709	440790	forward	Tb927.1.1730	hypothetical protein, conserved	0.34	11.13	3.15	0.0317248	0.0795077	-4.21
Tb927_10	230020	230373	forward	Tb927.10.860	hypothetical protein, unlikely	0.34	8.11	3.09	0.0337803	0.0822732	-4.28
Tb927_11	2628861	2630651	reverse	Tb927.11.9680	hypothetical protein, conserved	0.34	10.03	2.98	0.0376109	0.0885889	-4.4
Tb927_07	102082	102630	reverse	Tb927.7.520	hypothetical protein, conserved	0.34	7.95	2.74	0.0487129	0.105868	-4.7
Tb927_11_bin	4306642	4307097	forward	Tb11.v5.0824	hypothetical protein, conserved	0.34	6.93	2.69	0.0514038	0.109597	-4.76
Tb927_09	1666617	1666967	reverse	Tb927.9.10600	hypothetical protein, unlikely	0.34	8.01	2.62	0.0551651	0.11457	-4.84
Tb927_04	331064	331417	reverse	Tb927.4.1240	hypothetical protein	0.34	8.82	2.35	0.074201	0.140584	-5.17
Tb927_06	762702	763142	forward	Tb927.6.2510	hypothetical protein, conserved	0.34	8.8	2.29	0.0793666	0.147682	-5.24
Tb927_07	844383	846548	reverse	Tb927.7.3280	translation initiation factor IF-2, putative	0.34	10.41	2.18	0.0910016	0.162738	-5.39
Tb927_11_bin	829887	831494	forward	Tb11.v5.0306	class 3 lipase, putative	0.34	7.99	2.13	0.0964913	0.169884	-5.45
Tb927_02	321287	321655	forward	Tb927.2.1720	hypothetical protein, conserved	0.34	8.91	2.01	0.109878	0.185889	-5.59
Tb927_09	477180	477512	reverse	Tb927.9.2090	hypothetical protein, unlikely	0.34	6.85	1.53	0.196282	0.28633	-6.2
Tb927_09	811398	811553	forward	Tb927.9.4320	hypothetical protein, unlikely	0.34	4.66	1.18	0.298434	0.395162	-6.6
Tb927_11_bin	1791976	1792212	reverse	Tb11.v5.0445	hypothetical protein, conserved	0.34	2.12	1.04	0.35551	0.452107	-6.76
Tb927_01	837049	837288	forward	Tb927.1.3930	hypothetical protein, unlikely	0.34	4.91	0.95	0.390886	0.488147	-6.84
Tb927_08	2098103	2098768	reverse	Tb927.8.7310	hypothetical protein	0.34	4.63	0.89	0.422698	0.518995	-6.9
Tb927_11	1898343	1898930	reverse	Tb927.11.6730	hypothetical protein	0.34	3.57	0.85	0.442583	0.537006	-6.94
Tb927_02	700707	703883	reverse	Tb927.2.3990	hypothetical protein, conserved	0.33	10.98	5.76	0.00370673	0.0270821	-1.71
Tb927_10	375821	376468	reverse	Tb927.10.1440	hypothetical protein, conserved	0.33	9.15	5.73	0.00378308	0.0273741	-1.73
Tb927_11	269592	270587	forward	Tb927.11.1050	RNA processing factor 1, putative	0.33	10.19	5.67	0.00393341	0.0277609	-1.78
Tb927_11	2752300	2753499	forward	Tb927.11.10320	hypothetical protein, conserved	0.33	10.21	5.6	0.00412723	0.0283515	-1.84
Tb927_06	1128949	1130484	reverse	Tb927.6.3810	hypothetical protein, conserved	0.33	10.27	5.59	0.00417244	0.0285618	-1.85
Tb927_03	338221	340581	forward	Tb927.3.1350	hypothetical protein, conserved	0.33	10.52	5.57	0.004204	0.0286975	-1.86
Tb927_06	875179	877137	forward	Tb927.6.2920	hypothetical protein, conserved	0.33	9.99	5.57	0.00422119	0.0287543	-1.86
Tb927_11_bin	180508	181884	reverse	Tb11.v5.0163	hypothetical protein, conserved	0.33	9.17	5.56	0.00424023	0.0287841	-1.87
Tb927_06	1142568	1143743	reverse	Tb927.6.3860	hypothetical protein, conserved	0.33	9.4	5.55	0.00426775	0.0288334	-1.87
Tb927_11	4067845	4069722	reverse	Tb927.11.15340	hypothetical protein, conserved	0.33	10.24	5.54	0.0042963	0.0288643	-1.88
Tb927_11	532067	533419	reverse	Tb927.11.1760	hypothetical protein, conserved	0.33	9.57	5.53	0.00434849	0.0290171	-1.9
Tb927_09	2093883	2095172	reverse	Tb927.9.13280	RNA-binding protein, putative	0.33	10.15	5.52	0.00436146	0.0290442	-1.9
Tb927_10	115475	115879	forward	Tb927.10.440	hypothetical protein, conserved	0.33	7.91	5.5	0.00441233	0.0291041	-1.91
Tb927_06	1321609	1323483	forward	Tb927.6.4750	hypothetical protein, conserved	0.33	10.78	5.48	0.00447889	0.0292668	-1.93
Tb927_06	898968	899834	forward	Tb927.6.3020	hypothetical protein, conserved	0.33	9.95	5.47	0.00453146	0.0293944	-1.94
Tb927_11	1555817	1557439	forward	Tb927.11.5480	phosphotransferase, putative	0.33	9.89	5.38	0.00480629	0.0302067	-2.01
Tb927_02	698588	699499	reverse	Tb927.2.3970	hypothetical protein, conserved	0.33	9.15	5.37	0.00483355	0.0302848	-2.02
Tb927_06	283275	284336	reverse	Tb927.6.680	hypothetical protein, conserved	0.33	9.37	5.36	0.00488313	0.0304456	-2.03
Tb927_11	509355	511343	reverse	Tb927.11.1660	vesicular transport protein (CDC48 homologue), putative	0.33	10.91	5.35	0.00491334	0.0305351	-2.04
Tb927_11	2684576	2685139	forward	Tb927.11.9970	hypothetical protein, conserved	0.33	9.28	5.28	0.00515541	0.0312732	-2.1
Tb927_07	1487771	1488790	forward	Tb927.7.5510	hypothetical protein, conserved	0.33	9.34	5.22	0.00537824	0.0318848	-2.15
Tb927_11	612152	613639	forward	Tb927.11.2150	hypothetical protein, conserved	0.33	9.88	5.21	0.00544401	0.0320489	-2.16
Tb927_11	2354443	2355903	forward	Tb927.11.8400	Mitochondrial RNA processing endonuclease 1 (mRPN1)	0.33	9.86	5.19	0.00552795	0.0322447	-2.18
Tb927_10	982038	985106	reverse	Tb927.10.3780	hypothetical protein, conserved	0.33	10.7	5.18	0.0055655	0.0323096	-2.19
Tb927_07	253061	255682	forward	Tb927.7.980	hypothetical protein, conserved	0.33	10.4	5.16	0.00563483	0.0326036	-2.2
Tb927_09	2385929	2387050	forward	Tb927.9.15380	NADH-ubiquinone oxidoreductase complex I subunit, putative	0.33	9.1	5.13	0.00574955	0.0329866	-2.22
Tb927_02	707607	709418	reverse	Tb927.2.4020	ubiquitin activating enzyme, putative	0.33	10.56	5.1	0.00590059	0.0336154	-2.25
Tb927_10	3575185	3575985	reverse	Tb927.10.14600	40S ribosomal protein S2, putative	0.33	13.32	5.04	0.00613867	0.0339065	-2.3
Tb927_05	1104407	1118485	reverse	Tb927.5.3330	hypothetical protein, conserved	0.33	12.35	5.03	0.00618105	0.0339997	-2.31
Tb927_06	748220	749761	forward	Tb927.6.2450	protein kinase, putative	0.33	9.49	5.03	0.00620755	0.034001	-2.31
Tb927_04	319468	320463	forward	Tb927.4.1200	expression site-associated gene (ESAG) protein, putative	0.33	9.28	5.03	0.0062106	0.034001	-2.31
Tb927_11	2525102	2526802	forward	Tb927.11.9210	hypothetical protein, conserved	0.33	10.4	4.97	0.00649469	0.034822	-2.37
Tb927_09	578500	580530	reverse	Tb927.9.2620	hypothetical protein, conserved	0.33	10.35	4.86	0.00703099	0.0360846	-2.46
Tb927_09	2107408	2108421	reverse	Tb927.9.13350	hypothetical protein, conserved	0.33	9.7	4.86	0.00706304	0.0361921	-2.46
Tb927_11	2218356	2219168	reverse	Tb927.11.7830	hypothetical protein, conserved	0.33	8.94	4.85	0.00712895	0.0363137	-2.47
Tb927_06	1287787	1290687	forward	Tb927.6.4600	pre-mRNA splicing factor ATP-dependent RNA helicase, putative	0.33	11.14	4.83	0.0071984	0.0364404	-2.49
Tb927_07	79933	82245	reverse	Tb927.7.450	hypothetical protein, conserved	0.33	9.95	4.78	0.00751268	0.0371758	-2.54
Tb927_10	915333	916013	forward	Tb927.10.3540	hypothetical protein, conserved	0.33	9.18	4.73	0.0077687	0.0378642	-2.58
Tb927_11	3330769	3331953	forward	Tb927.11.12440	hypothetical protein, conserved	0.33	9.84	4.68	0.00811369	0.0386017	-2.63
Tb927_06	836359	837357	forward	Tb927.6.2790	L-threonine 3-dehydrogenase, putative	0.33	12.28	4.68	0.00811732	0.0386017	-2.63
Tb927_10	1085308	1086105	reverse	Tb927.10.4130	NDUFA5/B13 subunit, putative	0.33	10.24	4.66	0.00826124	0.0388551	-2.65
Tb927_10	597951	599396	forward	Tb927.10.2310	hypothetical protein, conserved	0.33	10.35	4.63	0.00844023	0.0391848	-2.67
Tb927_10	3953378	3953725	forward	Tb927.10.16060	hypothetical protein, conserved	0.33	8.08	4.6	0.00862502	0.0395917	-2.7
Tb927_10	3931134	3931922	forward	Tb927.10.15950	TFIID-like protein, putative	0.33	7.99	4.58	0.00874657	0.0398505	-2.71
Tb927_07	706914	707777	reverse	Tb927.7.2710	NADH-cytochrome b5 reductase, putative	0.33	10.08	4.57	0.00882481	0.0399387	-2.72
Tb927_10	1686332	1688554	forward	Tb927.10.6680	member of the NOL1/NOP2/sun family of proteins	0.33	10.93	4.57	0.00882696	0.0399387	-2.72
Tb927_11	233015	236677	forward	Tb927.11.910	hypothetical protein, conserved	0.33	11.41	4.56	0.00887867	0.0399456	-2.73
Tb927_11	4356967	4357428	reverse	Tb927.11.16430	18 kDa ER-associated protein	0.33	9.21	4.52	0.0092117	0.0406768	-2.77
Tb927_01	691036	691386	forward	Tb927.1.3210	hypothetical protein, unlikely	0.33	8.46	4.46	0.00962829	0.0414812	-2.83
Tb927_07	1793330	1794013	reverse	Tb927.7.6560	hypothetical protein, conserved	0.33	10.03	4.46	0.00969845	0.041628	-2.83
Tb927_11	348638	349987	forward	Tb927.11.1190	hypothetical protein, conserved	0.33	8.46	4.43	0.0099165	0.0421465	-2.86
Tb927_02	236401	240745	forward	Tb927.2.1310	leucine-rich repeat protein (LRRP, pseudogene), putative	0.33	9.82	4.43	0.00991862	0.0421465	-2.86
Tb927_11	3702384	3703199	forward	Tb927.11.13950	hypothetical protein, conserved	0.33	9.33	4.39	0.0102112	0.042776	-2.89
Tb927_11	1699988	1701043	reverse	Tb927.11.6000	hypothetical protein, conserved	0.33	10.12	4.38	0.010342	0.0430672	-2.91
Tb927_10	3771950	3772990	forward	Tb927.10.15380	U3 snoRNA-associated protein UTP11, putative	0.33	9.28	4.32	0.0108534	0.0441999	-2.97
Tb927_03	1354950	1355801	reverse	Tb927.3.4810	DNA replication complex GINS protein SLD5, putative	0.33	8.92	4.26	0.011369	0.0453924	-3.02
Tb927_09	1248271	1248855	reverse	Tb927.9.7620	60S ribosomal protein L11, putative	0.33	13.26	4.24	0.011593	0.0456693	-3.04
Tb927_08	1663004	1664002	forward	Tb927.8.5600	transaldolase, putative	0.33	10.92	4.21	0.0118891	0.0463315	-3.07
Tb927_11	4519944	4520300	reverse	Tb927.11.16950	hypothetical protein, conserved	0.33	8.47	4.17	0.0123002	0.0469313	-3.11
Tb927_07	822237	824003	forward	Tb927.7.3190	hypothetical protein, conserved	0.33	9.53	4.12	0.0128522	0.048003	-3.16
Tb927_11	64134	66080	reverse	Tb927.11.280	hypothetical protein, conserved	0.33	9.13	4.09	0.0131685	0.0487518	-3.19
Tb927_09	1645182	1646939	reverse	Tb927.9.10490	hypothetical protein, conserved	0.33	10.37	4.08	0.0132418	0.0488246	-3.2
Tb927_11_bin	650262	653180	forward	Tb11.02.5380b	exosome complex exonuclease RRP44p homologue, putative	0.33	10.01	4.07	0.0134512	0.0491609	-3.22
Tb927_06	509159	511468	reverse	Tb927.6.1430	hypothetical protein, conserved	0.33	10.94	4.05	0.0136076	0.0494402	-3.23
Tb927_10	306985	309987	reverse	Tb927.10.1150	hypothetical protein, conserved	0.33	10.89	4.05	0.0136466	0.049483	-3.23
Tb927_10	3204646	3208356	reverse	Tb927.10.13180	hypothetical protein, conserved	0.33	11.55	4.05	0.0136855	0.0495196	-3.24
Tb927_05	455492	455956	forward	Tb927.5.1170	hypothetical protein, conserved	0.33	8.09	4	0.0141809	0.0503145	-3.28
Tb927_11	4325266	4328445	reverse	Tb927.11.16310	myosin, putative	0.33	10.44	4	0.0142966	0.0504763	-3.29
Tb927_11_bin	2551210	2553816	forward	Tb11.v5.0562	hypothetical protein, conserved	0.33	9.54	3.98	0.0144581	0.0507295	-3.3
Tb927_07	719444	720280	forward	Tb927.7.2760	hypothetical protein, conserved	0.33	9.49	3.97	0.0146543	0.0512149	-3.32
Tb927_04	606108	606350	forward	Tb927.4.2330	hypothetical protein, conserved	0.33	8.58	3.9	0.0156014	0.0527523	-3.39
Tb927_11	1570269	1570946	forward	Tb927.11.5540	hypothetical protein, conserved	0.33	9.43	3.87	0.0159987	0.0534856	-3.42
Tb927_11	2636440	2638329	reverse	Tb927.11.9750	hypothetical protein, conserved	0.33	10.65	3.8	0.0169779	0.0552686	-3.49
Tb927_10	3670629	3673916	forward	Tb927.10.15020	protein kinase, putative	0.33	8.66	3.79	0.0171678	0.0554988	-3.5
Tb927_04	1136109	1137266	reverse	Tb927.4.4290	UDP-Gal or UDP-GlcNAc-dependent glycosyltransferase, putative	0.33	9.57	3.79	0.0171739	0.0554988	-3.5
Tb927_07	2056393	2058567	reverse	Tb927.7.7170	CYC2-like cyclin, putative	0.33	10.95	3.74	0.0178917	0.0566978	-3.55
Tb927_08	686483	687904	forward	Tb927.8.2240	Tryptophanyl-tRNA synthetase 2	0.33	9.91	3.68	0.0189087	0.0585279	-3.61
Tb927_09	850380	850496	forward	Tb927.9.4600	hypothetical protein, unlikely	0.33	7.23	3.68	0.0190716	0.0587215	-3.62
Tb927_07	1428286	1429836	forward	Tb927.7.5350	hypothetical protein, conserved	0.33	10.03	3.64	0.0196339	0.0599411	-3.66
Tb927_04	129797	130135	reverse	Tb927.4.440	hypothetical protein, conserved	0.33	8.85	3.64	0.01971	0.0599912	-3.66
Tb927_11_bin	2904798	2906672	forward	Tb11.v5.0613	NADH-dependent fumarate reductase, putative	0.33	10.97	3.64	0.0197162	0.0599912	-3.66
Tb927_11	1697926	1699776	reverse	Tb927.11.5990	hypothetical protein, conserved	0.33	9.94	3.62	0.0200316	0.0606279	-3.68
Tb927_11_bin	3084887	3087658	forward	Tb11.v5.0633	protein kinase, putative	0.33	8.58	3.54	0.0216943	0.0637647	-3.77
Tb927_11_bin	1958730	1960016	forward	Tb11.v5.0482	hypothetical protein, conserved	0.33	9.48	3.53	0.0218952	0.063934	-3.78
Tb927_07	1325590	1326372	forward	Tb927.7.5020	60S ribosomal protein L19, putative	0.33	11.86	3.48	0.022926	0.0657547	-3.84
Tb927_10	1323559	1324344	forward	Tb927.10.5290	predicted NifU-like protein	0.33	8.1	3.47	0.0231629	0.0661353	-3.85
Tb927_03	448615	449751	reverse	Tb927.3.1710	hypothetical protein, conserved	0.33	9.74	3.46	0.0233789	0.0664726	-3.86
Tb927_05	1227355	1228650	forward	Tb927.5.3760	meiotic recombination protein spo11, putative	0.33	8.97	3.41	0.0244858	0.068084	-3.91
Tb927_04	370664	371281	reverse	Tb927.4.1440	hypothetical protein, conserved	0.33	8.99	3.16	0.0313954	0.0790095	-4.2
Tb927_01	982545	983948	forward	Tb927.1.4800	hypothetical protein, conserved	0.33	9.45	3.13	0.0322233	0.0802057	-4.23
Tb927_08	2307970	2308464	forward	Tb927.8.7880	receptor-type adenylate cyclase GRESAG 4 (pseudogene), putative	0.33	7.82	3.11	0.0328032	0.0808148	-4.25
Tb927_07	407232	408134	forward	Tb927.7.1620	hypothetical protein, conserved	0.33	8.77	3.1	0.0331984	0.0813756	-4.26
Tb927_04	1416711	1417160	reverse	Tb927.4.5190	hypothetical protein, conserved	0.33	8.38	3.1	0.0333093	0.0815599	-4.26
Tb927_10	480135	480827	forward	Tb927.10.1830	syntaxin, putative	0.33	9.5	3.1	0.0334208	0.0817306	-4.27
Tb927_11_bin	1265635	1266639	reverse	Tb11.v5.0374	hypothetical protein, conserved	0.33	8.2	3.04	0.0353797	0.0849976	-4.33
Tb927_11_bin	182443	182916	reverse	Tb11.v5.0164	hypothetical protein, conserved	0.33	8.13	3.01	0.036423	0.0867947	-4.37
Tb927_11	1910907	1912886	reverse	Tb927.11.6770	hypothetical protein, conserved	0.33	10.37	3	0.0367142	0.0873179	-4.38
Tb927_03	304350	305885	forward	Tb927.3.1220	hypothetical protein, conserved	0.33	9.51	2.76	0.047488	0.104201	-4.67
Tb927_06	513113	513955	reverse	Tb927.6.1450	hypothetical protein, conserved	0.33	9.62	2.66	0.0531133	0.111733	-4.79
Tb927_02	767903	769195	reverse	Tb927.2.4340	hypothetical protein, conserved	0.33	9.36	2.63	0.0547155	0.114072	-4.83
Tb927_05	1095351	1095842	reverse	Tb927.5.3300	hypothetical protein, conserved	0.33	9.69	2.62	0.0548858	0.114258	-4.83
Tb927_08	460827	461729	forward	Tb927.8.1390	hypothetical protein, conserved (pseudogene)	0.33	8.28	2.58	0.0575967	0.117794	-4.88
Tb927_09	1644711	1645142	reverse	Tb927.9.10480	hypothetical protein, unlikely	0.33	8.48	2.49	0.0640417	0.127019	-5
Tb927_04	360414	363218	reverse	Tb927.4.1390	hypothetical protein, conserved	0.33	10.56	2.48	0.0643015	0.127277	-5.01
[truncated: 7,555 more rows]

## Sheet: Fam charts
	Gene	LogFC
	Tb927.9.7850	3.58	family 7
	Tb927.9.7900	3.49	family 7
	Tb927.9.7870	3.46	family 7
	Tb927.9.7930	2.83	family 7
	Tb927.9.7950	2.75	family 7
	Tb927.9.7860	1.59	Family 7
	Tb927.9.7880	0.88	Family 7
	Tb927.9.7910	0.87	Family 7
	Tb927.9.7940	0.46	Family 7
	Tb927.5.4620	1.99	Family 2
	Tb927.3.5760	1.7	Family 2
	Tb927.11.17850	1.68	Family 2
	Tb927.9.7340	1.58	Family 2
	Tb927.5.150	1.45	Family 2
	Tb927.9.730	1.35	Family 2
	Tb927.9.7370	1.32	Family 2
	Tb927.9.720	1.31	Family 2
	Tb927.1.5080	0.86	Family 2
	Tb927.9.7770	0.49	Family 2
	Tb927.3.2580	1.69	Family 5
	Tb927.3.2550	1.67	Family 5
	Tb927.3.2570	1.54	Family 5
	Tb927.3.2560	1.5	Family 5
	Tb927.3.5670	1.16	Family 5
	Tb927.10.5700	0.36	Family 5
	Tb927.10.5710	0.27	Family 5
	Tb927.3.600	-0.06	Family 5
	Tb927.7.5930	1.01	PAD1
	Tb927.7.5940	0.82	PAD2

## Sheet: Family 7
GeneName	Description	logFC	AveExpr	t	P.Value	adj.P.Val	B
Tb927.9.7850	hypothetical protein, conserved	3.58	6.11	31.7	3.2e-06	0.00447201	5.26	family 7
Tb927.9.7900	hypothetical protein, conserved	3.49	3.69	11.49	0.000229976	0.0115365	1.45	family 7
Tb927.9.7870	hypothetical protein, conserved	3.46	3.52	6.12	0.0029263	0.0246303	-1.43	family 7
Tb927.9.7930	hypothetical protein, conserved	2.83	3.57	8.18	0.000925511	0.0171256	-0.1	family 7
Tb927.9.7950	hypothetical protein	2.75	4.36	19.51	2.5e-05	0.00787578	3.68	family 7
Tb927.9.7860	hypothetical protein, conserved	1.59	4.1	12.01	0.000190958	0.0109705	1.65	Family 7
Tb927.9.7880	hypothetical protein, conserved	0.88	3.74	2.22	0.0865643	0.157305	-5.34	Family 7
Tb927.9.7910	hypothetical protein, conserved	0.87	1.72	0.97	0.381907	0.479319	-6.82	Family 7
Tb927.9.7940	hypothetical protein, conserved	0.46	2.52	1.28	0.265308	0.360902	-6.49	Family 7

## Sheet: Family 2
GeneName	Description	logFC	AveExpr	t	P.Value	adj.P.Val	B
Tb927.5.4620	expression site-associated gene (ESAG) protein, putative	1.99	10.6	20.18	2.17e-05	0.00787578	3.81	Family 2
Tb927.3.5760	hypothetical protein, conserved	1.7	10.44	13.13	0.000131882	0.00988097	2.05	Family 2
Tb927.11.17850	expression site-associated gene 9 (ESAG9), fragment	1.68	10.07	14.42	8.9e-05	0.00859776	2.46	Family 2
Tb927.9.7340	expression site-associated gene 9 (ESAG9) protein, putative	1.58	11.48	9	0.000628366	0.0153555	0.34	Family 2
Tb927.5.150	hypothetical protein, conserved	1.45	8.84	12.31	0.000172263	0.0109705	1.77	Family 2
Tb927.9.730	hypothetical protein, conserved	1.35	9.57	22.17	1.46e-05	0.00787578	4.15	Family 2
Tb927.9.7370	expression site-associated gene 9 (ESAG9) protein, putative	1.32	10.03	20.97	1.84e-05	0.00787578	3.95	Family 2
Tb927.9.720	hypothetical protein, conserved	1.31	8.55	15.43	6.71e-05	0.00812524	2.74	Family 2
Tb927.1.5080	expression site-associated gene (ESAG) protein, putative	0.86	11.03	12.39	0.000167862	0.0109705	1.79	Family 2
Tb927.9.7770	spermidine synthase	0.49	11.68	3.78	0.0173952	0.0558085	-3.52	Family 2

## Sheet: Family 5
GeneName	Description	logFC	AveExpr	t	P.Value	adj.P.Val	B
Tb927.3.2580	hypothetical protein, conserved	1.69	7.39	7.27	0.0014894	0.0193419	-0.65	Family 5
Tb927.3.2550	hypothetical protein, conserved	1.67	6.28	9.51	0.000501035	0.0146944	0.59	Family 5
Tb927.3.2570	hypothetical protein, conserved	1.54	6.79	9.05	0.00061459	0.0153143	0.36	Family 5
Tb927.3.2560	hypothetical protein, conserved	1.5	6.7	9.11	0.00059685	0.0153143	0.4	Family 5
Tb927.3.5670	hypothetical protein	1.16	8.85	7.32	0.00144541	0.0191543	-0.61	Family 5
Tb927.10.5700	hypothetical protein, conserved	0.36	7.62	1.09	0.333205	0.429943	-6.7	Family 5
Tb927.10.5710	hypothetical protein, conserved	0.27	9.97	1.15	0.309983	0.406513	-6.63	Family 5
Tb927.3.600	hypothetical protein	-0.06	7.63	-0.91	0.413193	0.509435	-6.88	Family 5

## Sheet: PAD
GeneName	Description	logFC	AveExpr	t	P.Value	adj.P.Val	B
Tb927.8.1650	Protein Associated with Differentiation, putative	1.06	7.88	7.41	0.00138021	0.0189477	-0.56	PAD-like
Tb927.7.5930	Protein Associated with Differentiation	1.01	12.91	8.29	0.000874844	0.0167368	-0.04	PAD1
Tb927.7.5940	Protein Associated with Differentiation	0.82	13	8.82	0.000680061	0.0159372	0.25	PAD2
Tb927.10.3360	PTP1-interacting protein, 39 kDa	0.79	10.35	6.4	0.00246601	0.0233519	-1.23	PIP39

## Sheet: PFR
Chrom	Coord1	Coord2	Strand	GeneName	Description	logFC	AveExpr	t	P.Value	adj.P.Val	B
Tb927_10	3252923	3256969	reverse	Tb927.10.13330	paraflagellar rod component, putative	0.37	11.01	5.98	0.00319915	0.0254523	-1.54
Tb927_02	158854	163038	forward	Tb927.2.950	paraflagellar rod component, putative	0.23	9.92	3.53	0.0217899	0.0638544	-3.78
Tb927_07	1986897	1988963	reverse	Tb927.7.6970	paraflagellar rod protein, putative	0.19	10.23	2.47	0.0654	0.12898	-5.03
Tb927_02	650279	661012	reverse	Tb927.2.3660	paraflagellar rod component, putative	0.16	12.49	2.44	0.0674883	0.131718	-5.06
Tb927_11_bin	2923111	2925147	reverse	Tb11.v5.0616	paraflagellar rod protein, putative	0.14	9.97	1.98	0.114529	0.190888	-5.64
Tb927_11	1362157	1363701	forward	Tb927.11.4740	paraflagellar rod component, putative	0.04	10.6	0.6	0.580259	0.662941	-7.13
Tb927_06	1194763	1195110	reverse	Tb927.6.4140	paraflagellar rod component, putative	0.02	12.33	0.31	0.773968	0.827066	-7.29
Tb927_06	1090477	1100145	reverse	Tb927.6.3670	paraflagellar rod component, putative	-0.05	12.2	-0.79	0.469914	0.562838	-6.98
Tb927_03	1488667	1495053	forward	Tb927.3.5310	paraflagellar rod protein	-0.08	11.21	-1.07	0.340162	0.436905	-6.72
Tb927_10	2705276	2708770	reverse	Tb927.10.11080	paraflagellar rod protein	-0.14	10.76	-1.81	0.14021	0.221322	-5.85
Tb927_03	1047551	1048081	forward	Tb927.3.3750	paraflagellar rod component, putative	-0.23	11.17	-1.96	0.117205	0.194124	-5.66
Tb927_11_bin	4035260	4036108	forward	Tb11.v5.0777	paraflagellar rod protein, putative	-0.27	7.8	-4.43	0.00993954	0.0421665	-2.86
Tb927_07	458754	460385	forward	Tb927.7.1920	paraflagellar rod component, putative	-0.27	10.65	-4.27	0.0112586	0.0451544	-3.01
Tb927_11	2994154	2995236	forward	Tb927.11.11210	paraflagellar rod component, putative	-0.44	10.82	-7.15	0.00159278	0.0199727	-0.73
Tb927_03	1051543	1052403	forward	Tb927.3.3770	paraflagellar rod component, putative	-0.44	9.56	-6.94	0.00178756	0.0207974	-0.86
Tb927_02	411632	412621	reverse	Tb927.2.2160	paraflagellar rod component, putative	-0.48	11.22	-7.92	0.001055	0.017414	-0.25
Tb927_05	1380689	1382428	reverse	Tb927.5.4480	paraflagellar rod component par4, putative	-0.53	12.5	-8.63	0.000745669	0.0161697	0.14
Tb927_10	2215938	2218070	forward	Tb927.10.8930	paraflagellar rod component, putative	-0.6	11.43	-6.99	0.00173636	0.0204886	-0.83
Tb927_10	2360337	2363585	forward	Tb927.10.9570	paraflagellar rod component, putative	-0.72	12.7	-11.1	0.00026471	0.0123873	1.3
Tb927_08	1127842	1128513	reverse	Tb927.8.3790	paraflagellar rod component, putative	-0.72	9.51	-5.31	0.00506552	0.0309887	-2.08
Tb927_08	503216	505552	forward	Tb927.8.1550	paraflagellar rod component, putative	-0.74	12.21	-6.16	0.00286748	0.0245012	-1.41
Tb927_10	3716678	3718135	forward	Tb927.10.15250	paraflagellar rod component, putative	-0.8	10.42	-9.28	0.000553388	0.0151864	0.48
Tb927_10	2760514	2760894	forward	Tb927.10.11300	paraflagellar rod component, putative	-0.88	11.69	-12.73	0.00014983	0.0103759	1.91
Tb927_08	1476972	1478774	forward	Tb927.8.4980	69 kDa paraflagellar rod protein	-0.93	12.44	-15.82	6.03e-05	0.0080993	2.85
Tb927_08	1474818	1476620	forward	Tb927.8.4970	PFR2	-0.94	12.44	-14.74	8.13e-05	0.00858148	2.55
Tb927_11_bin	2347096	2348898	reverse	Tb11.v5.0538	69 kDa paraflagellar rod protein, putative	-0.94	12.32	-14.64	8.35e-05	0.00858148	2.52
Tb927_08	1483434	1485236	forward	Tb927.8.5010	69 kDa paraflagellar rod protein	-0.94	12.42	-12.72	0.000150621	0.0103759	1.91
Tb927_10	2497066	2498061	forward	Tb927.10.10140	paraflagellar rod component, putative	-0.96	11.72	-15.16	7.23e-05	0.00812524	2.67
Tb927_08	1481280	1483082	forward	Tb927.8.5000	69 kDa paraflagellar rod protein	-0.96	12.44	-12.89	0.00014227	0.0100912	1.97
Tb927_08	1479126	1480928	forward	Tb927.8.4990	69 kDa paraflagellar rod protein	-0.98	12.42	-15.28	6.98e-05	0.00812524	2.7
Tb927_11	3951224	3952339	reverse	Tb927.11.14880	paraflagellar rod component, putative	-1.01	11.52	-12.51	0.000160987	0.0107862	1.84
Tb927_03	1213190	1214959	reverse	Tb927.3.4310	73 kDa paraflagellar rod protein	-1.04	12.19	-11.72	0.000211715	0.0113249	1.54
Tb927_03	1208864	1210633	reverse	Tb927.3.4290	PFR1	-1.06	12.17	-16.28	5.35e-05	0.0080993	2.96
Tb927_03	1217516	1219285	reverse	Tb927.3.4330	73 kDa paraflagellar rod protein	-1.06	12.04	-13.78	0.000107674	0.00892603	2.26
Tb927_11_bin	5576951	5578720	reverse	Tb11.v5.1055	73 kDa paraflagellar rod protein, putative	-1.06	12.18	-9.45	0.000514784	0.014882	0.56
Tb927_08	1928705	1930528	reverse	Tb927.8.6660	paraflagellar rod component, putative	-1.06	11.93	-9.32	0.000544348	0.0151802	0.5
Tb927_03	1211027	1212796	reverse	Tb927.3.4300	73 kDa paraflagellar rod protein	-1.08	12.17	-15.18	7.19e-05	0.00812524	2.67
Tb927_03	1215353	1217122	reverse	Tb927.3.4320	73 kDa paraflagellar rod protein	-1.09	12.17	-14.07	9.86e-05	0.00870956	2.35
