# Supplementary material for: Genome-wide RNAi selection identifies a regulator of transmission stage-enriched gene families and cell-type differentiation in Trypanosoma brucei
Source: PLoS Pathog. 2017 Mar 23;13(3):e1006279. doi: 10.1371/journal.ppat.1006279 (PMC5380359; doi:10.1371/journal.ppat.1006279)
Supplement: S3 Table — Data availability: Raw data for the data represented in S1, S2 and S3 Tables is available through the GEO database, with accession reference GSE81765. (XLSX) [file ppat.1006279.s003.xlsx]

## Sheet: ESAG9_OVEREXPRESSOR_PLUSTET_rel
Chrom	Coord1	Coord2	Strand	GeneName	Description	logFC	AveExpr	t	P.Value	adj.P.Val	B
Tb927_11	1394308	1395708	forward	Tb927.11.4860	hypothetical protein, conserved	0	10.73	0.13	0.898067683853347	0.927554492307569	-7.45
Tb927_10	285796	287406	reverse	Tb927.10.1060	T-complex protein 1, delta subunit, putative	0	11.59	0.13	0.900563138797462	0.929569222312885	-7.45
Tb927_11	644653	647082	forward	Tb927.11.2270	dynein intermediate chain IC140 (IDA7), putative	0	10.11	-0.13	0.902010393132487	0.93040013937791	-7.45
Tb927_03	858697	860448	reverse	Tb927.3.3350	hypothetical protein, conserved	0	9.87	-0.12	0.906339644163302	0.93331988728304	-7.45
Tb927_06	1262989	1263600	reverse	Tb927.6.4500	hypothetical protein, conserved	0	11	0.11	0.918481603293384	0.942766291576873	-7.45
Tb927_07	921562	926844	reverse	Tb927.7.3560	hypothetical protein, conserved	0	11.38	-0.1	0.919017538729285	0.94311849170131	-7.45
Tb927_09	1368175	1369932	reverse	Tb927.9.8400	predicted zinc finger protein	0	9.83	0.1	0.921668797847725	0.945099601210847	-7.45
Tb927_11_bin	3826948	3827796	forward	Tb11.v5.0742	proteasome beta-1 subunit, putative	0	8.59	0.1	0.921853339149638	0.945121908743571	-7.45
Tb927_05	584186	585232	forward	Tb927.5.1670	hypothetical protein, conserved	0	8.45	0.1	0.923281611007908	0.946005865153997	-7.45
Tb927_10	3473435	3476686	reverse	Tb927.10.14300	protein kinase, putative	0	10.52	0.1	0.925185290665101	0.947320153362385	-7.45
Tb927_07	1210748	1212148	reverse	Tb927.7.4560	histone acetyltransferase, putative	0	8.35	-0.1	0.925741087396551	0.947632631369725	-7.45
Tb927_06	679033	679233	reverse	Tb927.6.2100	40S ribosomal protein S30, putative	0	10.12	-0.09	0.927607985870331	0.94924570353237	-7.46
Tb927_10	1930685	1931413	reverse	Tb927.10.7670	hypothetical protein, conserved	0	8.19	-0.09	0.929881672513457	0.950478779876622	-7.46
Tb927_11	1280598	1282187	reverse	Tb927.11.4420	hypothetical protein, conserved	0	10.36	0.09	0.93022376035878	0.950651489981497	-7.46
Tb927_11	2648182	2649207	reverse	Tb927.11.9800	hypothetical protein, conserved	0	8.53	-0.09	0.931449328074629	0.951186719890824	-7.46
Tb927_11	394933	396639	forward	Tb927.11.1360	hypothetical protein, conserved	0	9.24	0.09	0.933494144527981	0.95267933230172	-7.46
Tb927_06	1367566	1369737	forward	Tb927.6.4970	serine/arginine-rich protein specific kinase SRPK, putative	0	10.67	0.08	0.934931865707769	0.9538282042735	-7.46
Tb927_02	66766	69135	reverse	Tb927.2.400	retrotransposon hot spot protein 2 (RHS2), putative	0	10.51	-0.08	0.934933045750783	0.9538282042735	-7.46
Tb927_11_bin	588180	589718	forward	Tb11.v5.0277	ATP-dependent DEAD/H RNA helicase, putative	0	8.62	-0.08	0.935427641261523	0.95415374981352	-7.46
Tb927_10	2896718	2897959	forward	Tb927.10.11860	hypothetical protein, conserved	0	9	0.08	0.935963922106824	0.954302767063164	-7.46
Tb927_11	742969	744606	reverse	Tb927.11.2520	UDP-N-acetylglucosamine pyrophosphorylase, putative	0	9.62	0.08	0.937328544956255	0.955371447448392	-7.46
Tb927_08	394308	396719	reverse	Tb927.8.1250	hypothetical protein, conserved	0	10.45	0.08	0.937962107394949	0.955842010067165	-7.46
Tb927_10	2337653	2338405	forward	Tb927.10.9450	hypothetical protein	0	9.61	-0.08	0.940600193226639	0.958131163092067	-7.46
Tb927_05	655448	656095	forward	Tb927.5.1930	hypothetical protein, conserved	0	10.42	0.07	0.942447420874419	0.95951015973987	-7.46
Tb927_11	3565098	3565568	reverse	Tb927.11.13300	hypothetical protein, conserved	0	8.5	0.07	0.942542434335086	0.95951015973987	-7.46
Tb927_11	4040134	4041090	reverse	Tb927.11.15210	hypothetical protein, conserved	0	9.81	0.07	0.943830468131863	0.960721409815213	-7.46
Tb927_11	2609452	2609883	reverse	Tb927.11.9580.2	hypothetical protein, conserved	0	8.71	0.07	0.944519631531585	0.961322883403401	-7.46
Tb927_11	3761231	3764005	forward	Tb927.11.14190	hypothetical protein, conserved	0	11.61	0.07	0.945489462561456	0.962109778680958	-7.46
Tb927_09	1438016	1439299	reverse	Tb927.9.8950	CAAX prenyl protease 1, putative	0	11.39	0.07	0.94857088358015	0.964342611874115	-7.46
Tb927_11	2591637	2592668	reverse	Tb927.11.9490	hypothetical protein, conserved	0	9.02	0.06	0.950379007013588	0.965730292862812	-7.46
Tb927_01	1028738	1028881	forward	Tb927.1.5180	hypothetical protein	0	7.85	-0.06	0.950534782218414	0.965737020920422	-7.46
Tb927_10	891235	893661	forward	Tb927.10.3470	hypothetical protein, conserved	0	9.68	-0.06	0.95064829814895	0.965752056156923	-7.46
Tb927_08	1026825	1027160	forward	Tb927.8.3440	hypothetical protein, conserved	0	6.83	-0.06	0.950898557201378	0.965905989523526	-7.46
Tb927_10	766784	772387	forward	Tb927.10.2950	hypothetical protein, conserved	0	10.74	-0.06	0.951298672269429	0.966212096222157	-7.46
Tb927_09	2066773	2068326	forward	Tb927.9.13060	hypothetical protein, conserved	0	9.61	0.06	0.952466887331951	0.96709741139268	-7.46
Tb927_03	689701	692772	reverse	Tb927.3.2710	6-phosphofructo-2-kinase/fructose-2,6-bisphosphatase	0	9.62	0.06	0.953081658460382	0.967265788018223	-7.46
Tb927_11	1924136	1925557	reverse	Tb927.11.6820	hypothetical protein, conserved	0	8.84	0.06	0.953127077225357	0.967265788018223	-7.46
Tb927_07	1605826	1607583	forward	Tb927.7.5970	protein associated with differentiation 5, putative	0	10.09	0.06	0.953274785635684	0.967315343623472	-7.46
Tb927_02	325391	327799	forward	Tb927.2.1760	hypothetical protein, conserved	0	10.13	-0.06	0.954429528991132	0.96828034484418	-7.46
Tb927_11	3102890	3105292	forward	Tb927.11.11570	guanine-nucleotide-exchange-factor	0	10.05	0.06	0.954522707316495	0.96828034484418	-7.46
Tb927_06	72196	75831	reverse	Tb927.6.190	receptor-type adenylate cyclase GRESAG 4, putative	0	9.39	0.06	0.954900335033346	0.968433247755721	-7.46
Tb927_07	1337960	1339879	forward	Tb927.7.5070	hypothetical protein	0	8.94	-0.06	0.95497041205146	0.968433247755721	-7.46
Tb927_07	587653	588546	reverse	Tb927.7.2280	hypothetical protein, conserved	0	8.01	0.06	0.955180585726692	0.968486112727284	-7.46
Tb927_11_bin	4437432	4439843	reverse	Tb11.v5.0849	hypothetical protein, conserved	0	6.67	-0.06	0.95522053579736	0.968486112727284	-7.46
Tb927_04	874914	876167	reverse	Tb927.4.3350	hypothetical protein, conserved	0	9.77	-0.06	0.955757933090564	0.968930555380828	-7.46
Tb927_01	645277	647235	reverse	Tb927.1.2850	pteridine transporter, putative	0	8.36	0.06	0.956220461717134	0.969198588580472	-7.46
Tb927_10	1217860	1218534	reverse	Tb927.10.4880	hypothetical protein, conserved	0	8.61	0.06	0.95721326715991	0.969925194972118	-7.46
Tb927_09	1627096	1628187	reverse	Tb927.9.10370	TAX-1	0	9.47	0.06	0.957234770260227	0.969925194972118	-7.46
Tb927_11	352827	354518	forward	Tb927.11.1210	hypothetical protein, conserved	0	9.87	-0.05	0.95759914779501	0.9701463229617	-7.46
Tb927_02	433365	446198	reverse	Tb927.2.2260	phosphatidylinositol kinase related protein, putative	0	11.01	0.05	0.957742600888772	0.9701463229617	-7.46
Tb927_07	1415981	1418296	forward	Tb927.7.5330	hypothetical protein, conserved	0	9.12	0.05	0.957795266992663	0.9701463229617	-7.46
Tb927_11	66667	67449	reverse	Tb927.11.290	phosphatase and tensin homologue, putative	0	8.1	0.05	0.957988649397653	0.970186641517312	-7.46
Tb927_08	774364	776616	forward	Tb927.8.2630	kinesin, putative	0	10.13	-0.05	0.959061334353573	0.97102967713522	-7.46
Tb927_08	2000856	2005238	forward	Tb927.8.6940	hypothetical protein, conserved	0	10.29	0.05	0.95942980609515	0.971243976927656	-7.46
Tb927_09	1396770	1397075	reverse	Tb927.9.8650	hypothetical protein, conserved	0	7.61	-0.05	0.960005998380255	0.97162618271819	-7.46
Tb927_07	1032471	1033466	forward	Tb927.7.3940	mitochondrial carrier protein	0	10.25	0.05	0.96076074049931	0.97218890404476	-7.46
Tb927_11_bin	5529847	5530902	forward	Tb11.v5.1042	RNA-editing complex protein, putative	0	6.85	-0.05	0.96100774762963	0.972338276456786	-7.46
Tb927_08	2333202	2336954	forward	Tb927.8.7940	receptor-type adenylate cyclase GRESAG 4, putative	0	10.6	0.05	0.963472827576207	0.974328578889605	-7.46
Tb927_11	2300852	2301700	forward	Tb927.11.8180	hypothetical protein, conserved	0	8.4	0.05	0.963741886964854	0.974499935935625	-7.46
Tb927_10	3002421	3004163	reverse	Tb927.10.12380	chaperone protein DNAj, putative	0	9.64	-0.05	0.9638502411618	0.974508775246579	-7.46
Tb927_07	565094	566155	reverse	Tb927.7.2180.2	T. brucei spp.-specific protein	0	8.75	0.05	0.964370056258652	0.974933580694264	-7.46
Tb927_09	1547449	1548648	reverse	Tb927.9.9730	hypothetical protein, conserved	0	9.14	0.05	0.964554896436944	0.97501968917572	-7.46
Tb927_09	1239117	1241687	reverse	Tb927.9.7540	calpain-like cysteine peptidase, putative	0	9.52	0.04	0.965435375605547	0.975607300852089	-7.46
Tb927_07	2046403	2048088	reverse	Tb927.7.7150	hypothetical protein, conserved	0	8.18	-0.04	0.965990129102658	0.9759212482471	-7.46
Tb927_09	2257508	2260993	reverse	Tb927.9.14470	ubiquitin carboxyl-terminal hydrolase, putative	0	10.75	-0.04	0.966192345250078	0.9759212482471	-7.46
Tb927_10	3103990	3104850	reverse	Tb927.10.12780	zinc finger protein family member, putative	0	6.43	-0.04	0.966201187394494	0.9759212482471	-7.46
Tb927_08	915645	916253	forward	Tb927.8.3040	hypothetical protein, conserved	0	7.19	-0.04	0.96624483394883	0.9759212482471	-7.46
Tb927_10	178765	179769	forward	Tb927.10.690	palmitoyl acyltransferase 3, putative	0	8.55	0.04	0.967045832990352	0.976528631724258	-7.46
Tb927_11_bin	4921157	4923958	reverse	Tb11.v5.0959	hypothetical protein, conserved	0	8.67	-0.04	0.967352373429466	0.976737358784236	-7.46
Tb927_11	870396	872396	reverse	Tb927.11.3020	hypothetical protein, conserved	0	9.72	-0.04	0.967696086680722	0.976902813946937	-7.46
Tb927_11	3797593	3799848	forward	Tb927.11.14270	protein kinase, putative	0	9.53	0.04	0.967715953179982	0.976902813946937	-7.46
Tb927_03	1446003	1446878	forward	Tb927.3.5150	exonuclease, putative	0	8.56	-0.04	0.968425580806596	0.97741746177973	-7.46
Tb927_10	1295187	1295999	forward	Tb927.10.5230	ADP-ribosylation factor, putative	0	8.78	0.04	0.968659032682698	0.97755222990869	-7.46
Tb927_09	694980	695297	reverse	Tb927.9.3300	hypothetical protein, unlikely	0	7.78	0.04	0.968835794158131	0.977629765265497	-7.46
Tb927_04	708788	710923	forward	Tb927.4.2680	hypothetical protein, conserved	0	9.46	0.04	0.969229701401292	0.977894682729806	-7.46
Tb927_11	3675820	3676146	forward	Tb927.11.13800	hypothetical protein, conserved	0	7.4	-0.04	0.969298245776442	0.977894682729806	-7.46
Tb927_10	2590955	2592382	reverse	Tb927.10.10650	iron-containing hydrogenase, putative	0	9.1	-0.04	0.970185976021247	0.978636171334704	-7.46
Tb927_09	572247	575513	reverse	Tb927.9.2590	hypothetical protein, conserved	0	10.43	0.04	0.970233284858969	0.978636171334704	-7.46
Tb927_01	289893	291155	forward	Tb927.1.1000	developmentally regulated phosphoprotein	0	9.52	-0.04	0.97070693222371	0.979012981231396	-7.46
Tb927_11	2643800	2647033	reverse	Tb927.11.9780	conserved protein	0	10.41	-0.04	0.97192338621263	0.979936770825328	-7.46
Tb927_06	842490	844064	forward	Tb927.6.2810	ABC transporter, putative	0	8.75	0.04	0.972054332205115	0.97996780007859	-7.46
Tb927_04	1045964	1048525	reverse	Tb927.4.3950	cytoskeleton-associated protein CAP5.5, putative	0	10.01	-0.04	0.972500119458383	0.980240937295117	-7.46
Tb927_10	2138489	2139256	forward	Tb927.10.8630	hypothetical protein, conserved	0	9.15	-0.04	0.972525660573076	0.980240937295117	-7.46
Tb927_10	132214	133218	forward	Tb927.10.510	hypothetical protein, conserved	0	8.09	0.04	0.972654587109692	0.980269890356868	-7.46
Tb927_10	3589288	3590259	reverse	Tb927.10.14690	syntaxin, putative	0	8.96	-0.03	0.972946348587445	0.9804629303905	-7.46
Tb927_11_bin	4292311	4293498	reverse	Tb11.v5.0821	receptor-type adenylate cyclase GRESAG 4, putative	0	8.22	0.03	0.974376020702604	0.981802514217075	-7.46
Tb927_08	676674	677243	forward	Tb927.8.2200	terbinafine resistance locus protein (yip1), putative	0	9.57	-0.03	0.974493772240624	0.981820038499487	-7.46
Tb927_09	491635	492288	forward	Tb927.9.2190	hypothetical protein, unlikely	0	8.51	-0.03	0.97617664744316	0.98334100470327	-7.46
Tb927_10	3931134	3931922	forward	Tb927.10.15950	TFIID-like protein, putative	0	6.94	-0.03	0.97620441967476	0.98334100470327	-7.46
Tb927_10	484268	485350	forward	Tb927.10.1860	hypothetical protein, conserved	0	8.9	-0.03	0.976501573565792	0.98338923170397	-7.46
Tb927_07	1192649	1197580	reverse	Tb927.7.4490	hypothetical protein, conserved	0	9.74	0.03	0.976507882311948	0.98338923170397	-7.46
Tb927_05	1131299	1134334	reverse	Tb927.5.3400	calcium-translocating P-type ATPase	0	11.67	-0.03	0.97738911399328	0.984129034808178	-7.46
Tb927_01	945585	947168	forward	Tb927.1.4580	cyclin-like F-box protein	0	8.63	0.03	0.97791588549764	0.98435550034195	-7.46
Tb927_09	562606	565734	reverse	Tb927.9.2550	hypothetical protein, conserved	0	10.08	0.03	0.97997996384684	0.986331685834736	-7.46
Tb927_07	1178078	1178956	reverse	Tb927.7.4440	hypothetical protein, conserved	0	8.17	0.03	0.9802554119298	0.986507426695734	-7.46
Tb927_11	233015	236677	forward	Tb927.11.910	hypothetical protein, conserved	0	10.39	0.02	0.980857630529162	0.986824425683647	-7.46
Tb927_06	283275	284336	reverse	Tb927.6.680	hypothetical protein, conserved	0	8.17	-0.02	0.980873015981579	0.986824425683647	-7.46
Tb927_11	4226426	4229566	reverse	Tb927.11.15970	hypothetical protein, conserved	0	10.65	0.02	0.981210416276656	0.986983511685635	-7.46
Tb927_03	1508114	1509814	forward	Tb927.3.5390	hypothetical protein, conserved	0	8.12	-0.02	0.981232917781302	0.986983511685635	-7.46
Tb927_08	405197	409378	reverse	Tb927.8.1280	hypothetical protein, conserved	0	9.87	-0.02	0.981809461487223	0.98741557581878	-7.46
Tb927_09	1909217	1909822	forward	Tb927.9.12280	hypothetical protein, conserved	0	7.77	-0.02	0.981864328075754	0.98741557581878	-7.46
Tb927_10	2909580	2911544	forward	Tb927.10.11940	ABC1 protein, putative	0	8.69	-0.02	0.982515954933296	0.987969327486117	-7.46
Tb927_10	160415	161389	forward	Tb927.10.610	hypothetical protein, conserved	0	7.38	0.02	0.982632737725216	0.987985207930708	-7.46
Tb927_10	1579930	1582002	reverse	Tb927.10.6230	MORN repeat containing protein	0	9.73	-0.02	0.982741934615503	0.98799345867264	-7.46
Tb927_10	1826950	1829007	reverse	Tb927.10.7240	hypothetical protein, conserved	0	9.68	0.02	0.982948484367853	0.988005566632175	-7.46
Tb927_11	4152777	4153250	reverse	Tb927.11.15670	hypothetical protein	0	6.29	0.02	0.98295596238689	0.988005566632175	-7.46
Tb927_09	867198	867341	forward	Tb927.9.4750	hypothetical protein, unlikely	0	9.79	-0.02	0.98323511416419	0.988179989160946	-7.46
Tb927_11	3881035	3882411	forward	Tb927.11.14620	expression site-associated gene 2 (ESAG2) protein, putative	0	11.56	0.02	0.983422377598444	0.988179989160946	-7.46
Tb927_11_bin	233194	235434	forward	Tb11.v5.0180	hypothetical protein, conserved	0	9.07	0.02	0.983448723133918	0.988179989160946	-7.46
Tb927_02	11937	16118	forward	Tb927.2.170	leucine-rich repeat protein (LRRP), putative	0	10.2	-0.02	0.9835335331146	0.988179989160946	-7.46
Tb927_02	822036	822674	reverse	Tb927.2.4620	hypothetical protein, conserved	0	7.46	0.02	0.983911764707913	0.988458491901572	-7.46
Tb927_11_bin	1481107	1482087	forward	Tb11.v5.0403	BarP protein, putative	0	5.94	-0.02	0.984160256700796	0.988583273021898	-7.46
Tb927_11_bin	643127	645880	forward	Tb11.02.5130b	neurobeachin/beige protein, putative (fragment)	0	7.5	-0.02	0.984238074131993	0.988583273021898	-7.46
Tb927_05	541235	543442	reverse	Tb927.5.1540	hypothetical protein, conserved	0	9.02	-0.02	0.984463576087572	0.988691789479798	-7.46
Tb927_11	1485858	1487645	forward	Tb927.11.5210	hypothetical protein, conserved	0	8.34	0.02	0.9845482380775	0.988691789479798	-7.46
Tb927_06	397321	398394	reverse	Tb927.6.930	metacaspase MCA3	0	8.71	0.02	0.98475105654651	0.98879396348091	-7.46
Tb927_11	2785437	2787395	forward	Tb927.11.10470	hypothetical protein, conserved	0	9.38	0.02	0.986023678294166	0.989970201637092	-7.46
Tb927_09	817730	819139	forward	Tb927.9.4360	KREL1	0	9	0.02	0.987254398201736	0.991002439729898	-7.46
Tb927_11	3335608	3338688	forward	Tb927.11.12460	hypothetical protein, conserved	0	9.73	-0.02	0.987455074973553	0.991040089336703	-7.46
Tb927_11_bin	3787970	3790450	reverse	Tb11.v5.0733	dynein heavy chain, cytosolic, putative	0	7	-0.02	0.987494509951363	0.991040089336703	-7.46
Tb927_08	2228058	2229251	forward	Tb927.8.7730	dihydroceramide synthase, putative	0	7.93	0.02	0.98801805075701	0.991463800446797	-7.46
Tb927_10	2125600	2129436	forward	Tb927.10.8590	flagellum transition zone component	0	10.76	-0.02	0.988324865549563	0.9916699650945	-7.46
Tb927_11	3650938	3651495	reverse	Tb927.11.13710	hypothetical protein, conserved	0	8.39	-0.01	0.98846671398554	0.991686272359378	-7.46
Tb927_09	742016	742144	reverse	Tb927.9.3720	hypothetical protein, unlikely	0	3.26	-0.01	0.988543854446352	0.991686272359378	-7.46
Tb927_11	3605398	3606108	reverse	Tb927.11.13470	hypothetical protein, conserved	0	9.07	0.01	0.988732297114199	0.99177361454611	-7.46
Tb927_01	870824	870985	forward	Tb927.1.4200	hypothetical protein, unlikely	0	5.55	-0.01	0.989249377933892	0.992088843088392	-7.46
Tb927_09	1146313	1146603	forward	Tb927.9.7050	hypothetical protein, unlikely	0	5.41	0.01	0.98944357599533	0.992181888475022	-7.46
Tb927_11	2267955	2268866	forward	Tb927.11.8090	protein phosphatase 1, putative	0	9.14	0.01	0.98960386739894	0.992240917778397	-7.46
Tb927_08	1695647	1697068	forward	Tb927.8.5730	protein kinase, putative	0	8.77	0.01	0.989824951608494	0.992360883540264	-7.46
Tb927_11	88129	88683	reverse	Tb927.11.380	hypothetical protein, conserved	0	6.71	-0.01	0.990259880263885	0.992695195063182	-7.46
Tb927_11	2444850	2445461	forward	Tb927.11.8900	hypothetical protein, conserved	0	8.19	0.01	0.99067145921091	0.993006033346345	-7.46
Tb927_09	2509466	2510152	reverse	Tb927.9.15850	hypothetical protein	0	6.95	-0.01	0.990899415585454	0.993114457766462	-7.46
Tb927_08	490829	493862	forward	Tb927.8.1510	ATP-dependent DEAD/H RNA helicase, putative	0	10.81	0.01	0.990982657335807	0.993114457766462	-7.46
Tb927_09	945230	945394	reverse	Tb927.9.5450	hypothetical protein, unlikely	0	4.53	0.01	0.991488883807285	0.993519999005088	-7.46
Tb927_11_bin	560520	561071	reverse	Tb11.v5.0268	60S ribosomal protein-like, putative	0	7.42	0.01	0.99179202849075	0.993721980205346	-7.46
Tb927_11	574332	575885	forward	Tb927.11.1980	zinc finger protein family member, putative	0	11.79	-0.01	0.992465046397762	0.994192663210045	-7.46
Tb927_04	455636	455944	reverse	Tb927.4.1830	hypothetical protein, conserved	0	7.9	-0.01	0.992844532520619	0.994470979998895	-7.46
Tb927_05	753557	753961	forward	Tb927.5.2200	hypothetical protein, conserved	0	6.63	-0.01	0.993160776513894	0.994685900556452	-7.46
Tb927_11	1417393	1418796	forward	Tb927.11.4970	predicted WD40 repeat protein	0	9.22	0.01	0.993279913394167	0.994703387525349	-7.46
Tb927_02	55836	58340	reverse	Tb927.2.370	retrotransposon hot spot protein 1 (RHS1), putative	0	11.98	0.01	0.993444861487317	0.994766743083973	-7.46
Tb927_10	2540513	2544040	reverse	Tb927.10.10340	structural maintenance of chromosome 2, putative	0	10.44	-0.01	0.994578791591858	0.995698354292176	-7.46
Tb927_08	2188100	2191903	forward	Tb927.8.7590	receptor-type adenylate cyclase GRESAG 4, putative	0	9.29	-0.01	0.994711165423987	0.995728981003056	-7.46
Tb927_10	1112059	1112421	forward	Tb927.10.4240	hypothetical protein, conserved	0	8.61	0.01	0.995628690046408	0.996545475212196	-7.46
Tb927_09	850032	850139	forward	Tb927.9.4590	hypothetical protein, unlikely	0	6.07	-0.01	0.995902837695244	0.996717898841184	-7.46
Tb927_07	445617	446498	forward	Tb927.7.1840	zinc finger protein, putative	0	8.08	0	0.99613953303094	0.99685280806482	-7.46
Tb927_08	1335481	1337385	reverse	Tb927.8.4510	hypothetical protein, conserved	0	9.44	0	0.996376937500668	0.996896648909863	-7.46
Tb927_08	1457055	1458620	forward	Tb927.8.4920	hypothetical protein, conserved	0	8.85	0	0.99638714433616	0.996896648909863	-7.46
Tb927_01	1010282	1010515	forward	Tb927.1.5040	hypothetical protein, unlikely	0	6.42	0	0.996797473391371	0.997205203209713	-7.46
Tb927_06	503203	504246	reverse	Tb927.6.1390	hypothetical protein, conserved	0	2.67	0	0.99763303188617	0.99793905428859	-7.46
Tb927_11	3188010	3190646	forward	Tb927.11.11900	coatomer gamma subunit, putative	0	11.14	0	0.998191933703225	0.998396042063045	-7.46
Tb927_09	1745706	1747691	reverse	Tb927.9.11070	predicted zinc finger protein	0	9.05	0	0.998345019282973	0.99844707867975	-7.46
Tb927_09	2419864	2419971	reverse	Tb927.9.15500	hypothetical protein, unlikely	0	2.01	0	0.99846395598201	0.99846395598201	-7.46
Tb927_07	1135900	1136568	reverse	Tb927.7.4270	hypothetical protein, conserved	1	9.15	14.53	4.67181e+07	4.11751e+09	7.12
Tb927_05	25865	26680	forward	Tb927.5.150	hypothetical protein, conserved	1	7.35	10.99	4.0203e+08	0.000137224702276790	4.86
Tb927_06	227115	227504	forward	Tb927.6.520	EP3-2 procyclin	1	7.44	10.86	4.38756e+08	0.000144038685304814	4.77
Tb927_09	1735035	1735403	forward	Tb927.9.11010	hypothetical protein, unlikely	1	2.82	4.29	0.00261510007931714	0.0111888547922113	-2.11
Tb927_09	1571160	1571561	forward	Tb927.9.9930	hypothetical protein, unlikely	1	1.48	3.16	0.0132566387241920	0.0375912164170348	-3.82
Tb927_04	462615	464351	reverse	Tb927.4.1850	hypothetical protein, conserved	0.01	10.33	0.39	0.705499079747147	0.781376372372505	-7.37
Tb927_11	1991100	1991711	reverse	Tb927.11.7100	cytoplasmic translation machinery associated protein, putative	0.01	8.55	0.39	0.709313971924166	0.784447048082084	-7.38
Tb927_11	85145	87712	reverse	Tb927.11.370	repressor activator protein 1	0.01	9.68	0.39	0.70982091753318	0.784914062422521	-7.38
Tb927_10	3258341	3261694	reverse	Tb927.10.13350	hypothetical protein, conserved	0.01	9.69	0.35	0.73232290057626	0.803174320217214	-7.39
Tb927_11_bin	235806	236588	forward	Tb11.v5.0181	60S ribosomal protein L19, putative	0.01	10.88	0.33	0.746212383694371	0.814703847310764	-7.4
Tb927_05	232750	239133	reverse	Tb927.5.570	hypothetical protein, conserved	0.01	11.25	0.33	0.74766297013175	0.815491325242214	-7.4
Tb927_08	1816925	1819000	forward	Tb927.8.6250	hypothetical protein, conserved	0.01	9.67	0.33	0.752881194839399	0.819748105633148	-7.4
Tb927_11	1463149	1465101	forward	Tb927.11.5120	hypothetical protein, conserved	0.01	9.39	0.32	0.757699586855275	0.823811691476035	-7.4
Tb927_09	1375909	1376721	reverse	Tb927.9.8490	hypothetical protein, conserved	0.01	8.62	0.32	0.759242321671574	0.825204714244307	-7.4
Tb927_10	701197	702081	forward	Tb927.10.2730	hypothetical protein, conserved	0.01	10.31	0.31	0.761761230491437	0.827299080583673	-7.41
Tb927_05	539329	540945	reverse	Tb927.5.1530	hypothetical protein, conserved	0.01	9.47	0.31	0.762756429950986	0.827871740301213	-7.41
Tb927_11	97940	98821	reverse	Tb927.11.440	hypothetical protein, conserved	0.01	9.03	0.31	0.764352041371013	0.828824653151476	-7.41
Tb927_07	1025767	1030125	forward	Tb927.7.3930	hypothetical protein, conserved	0.01	10.46	0.31	0.766111338440972	0.830088295931778	-7.41
Tb927_04	865213	867234	reverse	Tb927.4.3310	hypothetical protein, conserved	0.01	9.78	0.3	0.77039420798914	0.832717638204426	-7.41
Tb927_05	484929	486044	forward	Tb927.5.1310	protoheme IX farnesyltransferase, putative	0.01	8.77	0.3	0.77175202201617	0.833703432051906	-7.41
Tb927_02	664928	665683	reverse	Tb927.2.3720	ubiquitin-conjugating enzyme, putative	0.01	7.31	0.3	0.77498793636092	0.836279172889795	-7.41
Tb927_06	903517	904239	forward	Tb927.6.3040	small GTP-binding protein Rab28, putative	0.01	8.6	0.3	0.775378698219654	0.836608559025353	-7.41
Tb927_11	3737555	3739072	forward	Tb927.11.14100	DRBD4	0.01	10.34	0.29	0.778789027790094	0.839454942581588	-7.41
Tb927_04	1460755	1465137	reverse	Tb927.4.5380	hypothetical protein, conserved	0.01	10.62	0.29	0.780655850172019	0.840541072224616	-7.41
Tb927_10	2434924	2436612	forward	Tb927.10.9850	amino acid transporter, putative	0.01	8.85	0.28	0.78306650721445	0.842765636972383	-7.41
Tb927_10	387760	390300	reverse	Tb927.10.1460	protein kinase, putative	0.01	9.63	0.28	0.783933708589811	0.843513360221527	-7.42
Tb927_11	350523	352367	forward	Tb927.11.1200	hypothetical protein, conserved	0.01	9.45	0.28	0.785178240931026	0.844573802202115	-7.42
Tb927_06	1187231	1189624	reverse	Tb927.6.4100	hypothetical protein, conserved	0.01	10.14	0.28	0.78692304493549	0.845733569152627	-7.42
Tb927_11	3622320	3624242	reverse	Tb927.11.13550	hypothetical protein, conserved	0.01	9.5	0.27	0.792450238353835	0.85033766592762	-7.42
Tb927_02	482753	484051	reverse	Tb927.2.2450	ribosomal RNA methyltransferase, putative	0.01	8.55	0.27	0.794589573433684	0.851700426964143	-7.42
Tb927_07	1695866	1696834	reverse	Tb927.7.6260	hypothetical protein, conserved	0.01	9.49	0.27	0.797626406474068	0.854113302816967	-7.42
Tb927_04	880014	883517	reverse	Tb927.4.3380	myosin IB heavy chain, putative	0.01	10.7	0.26	0.7983039046111	0.85455816815958	-7.42
Tb927_02	722501	724912	reverse	Tb927.2.4130	enoyl-CoA hydratase/Enoyl-CoA isomerase/3-hydroxyacyl-CoA dehydrogenase, putative	0.01	10.03	0.26	0.799119126281599	0.855243672728682	-7.42
Tb927_03	180970	181710	reverse	Tb927.3.740	ZFP family member, putative	0.01	9.73	0.26	0.801060146204555	0.857039743035779	-7.42
Tb927_10	1247618	1248490	forward	Tb927.10.5040	chaperone protein DNAj, putative	0.01	7.82	0.26	0.802305362932684	0.857809110991305	-7.42
Tb927_11_bin	237490	238272	forward	Tb11.v5.0182	60S ribosomal protein L19, putative	0.01	10.91	0.26	0.80313708868887	0.85854982593964	-7.42
Tb927_01	994793	995767	forward	Tb927.1.4910	expression site-associated gene (ESAG) protein, putative	0.01	8.8	0.26	0.80336879202935	0.858656154134545	-7.42
Tb927_11	2694426	2695499	forward	Tb927.11.10010	vacuolar sorting-associated protein-like, putative	0.01	9.23	0.26	0.803448679847452	0.858656154134545	-7.42
Tb927_10	498499	503103	forward	Tb927.10.1910	protein kinase, putative	0.01	10.05	0.26	0.804111493147726	0.859270643087297	-7.42
Tb927_11	1504988	1507285	forward	Tb927.11.5270	ubiquitin carboxyl-terminal hydrolase, putative	0.01	9.89	0.26	0.805028157806138	0.859874491518446	-7.42
Tb927_03	163700	165148	reverse	Tb927.3.670	hypothetical protein	0.01	7.99	0.25	0.806834016404373	0.861148483368807	-7.42
Tb927_03	195485	196651	reverse	Tb927.3.840	hypothetical protein, conserved	0.01	8.52	0.25	0.807206579994238	0.861350408560143	-7.42
Tb927_11	1142170	1142997	forward	Tb927.11.3900	glycosyltransferase family-like protein, putative	0.01	8.85	0.25	0.810320030323647	0.86354693427628	-7.43
Tb927_09	772991	774076	forward	Tb927.9.4000	hypothetical protein, conserved	0.01	8.64	0.25	0.811716203417007	0.864658059454331	-7.43
Tb927_11	1247172	1251470	reverse	Tb927.11.4280	hypothetical protein, conserved	0.01	10.45	0.24	0.813426962680787	0.865914687258557	-7.43
Tb927_06	846338	847684	forward	Tb927.6.2830	GTPase activating protein, conserved	0.01	9.08	0.24	0.814670489744813	0.866672618657406	-7.43
Tb927_03	159923	160147	reverse	Tb927.3.630	hypothetical protein, conserved	0.01	7.31	0.23	0.820153016559374	0.870927309271103	-7.43
Tb927_06	442124	443530	reverse	Tb927.6.1130	hypothetical protein, conserved	0.01	8.68	0.23	0.822193716304574	0.87239925451276	-7.43
Tb927_11	1657002	1658417	forward	Tb927.11.5850	RNA-binding protein, putative	0.01	11.24	0.22	0.827611851705532	0.876626975447729	-7.43
Tb927_09	896158	897255	forward	Tb927.9.4940	presenilin-like aspartic peptidase, putative	0.01	9.17	0.22	0.828053581537524	0.87699991211233	-7.43
Tb927_10	1665051	1666700	forward	Tb927.10.6580	hypothetical protein	0.01	9.63	0.22	0.828263288798638	0.877060537821767	-7.43
Tb927_11_bin	1834923	1836080	reverse	Tb11.v5.1063	hypothetical protein, conserved	0.01	9.12	0.22	0.828500404305059	0.877060537821767	-7.43
Tb927_08	1347029	1348681	reverse	Tb927.8.4540	PAB1-binding protein , putative	0.01	10.19	0.22	0.829288284166144	0.87763992233229	-7.43
Tb927_09	1732341	1732760	reverse	Tb927.9.11000	small GTPase, putative	0.01	9.46	0.22	0.83030613072052	0.878088699019501	-7.43
Tb927_11_bin	538070	540403	reverse	Tb11.v5.0260	neurobeachin/beige protein, putative	0.01	7.6	0.22	0.830571837769816	0.878240844023142	-7.43
Tb927_03	315020	316522	forward	Tb927.3.1280	hypothetical protein, conserved	0.01	8.96	0.22	0.832585028891735	0.879894062617245	-7.43
Tb927_11_RH_fork	511387	512368	reverse	Tb927.11.20150	expression site-associated gene (ESAG, pseudogene), putative	0.01	8.32	0.22	0.833405845070462	0.880381101643919	-7.43
Tb927_10	1844023	1844310	reverse	Tb927.10.7300	hypothetical protein, conserved	0.01	8.7	0.22	0.834011999194465	0.880831198112863	-7.43
Tb927_01	85854	88355	reverse	Tb927.1.220	retrotransposon hot spot protein 1 (RHS1), putative	0.01	11.88	0.22	0.834437640941948	0.881090495556943	-7.43
Tb927_07	2112740	2114896	reverse	Tb927.7.7320	hypothetical protein, conserved	0.01	9.46	0.21	0.836001516920487	0.882170514511177	-7.43
Tb927_07	116994	117587	reverse	Tb927.7.570	prefoldin, putative	0.01	9.42	0.21	0.836732881893818	0.882371217372774	-7.43
Tb927_09	374226	379043	reverse	Tb927.9.1600	hypothetical protein, conserved	0.01	11.35	0.21	0.837475686164463	0.882678801739598	-7.43
Tb927_11	2527349	2530282	forward	Tb927.11.9220	proteasome regulatory non-ATP-ase subunit 2	0.01	11.22	0.21	0.837581329579014	0.88269504979764	-7.43
Tb927_08	1791563	1792741	forward	Tb927.8.6140	hypothetical protein, conserved	0.01	9.5	0.21	0.839963948040873	0.884348612105452	-7.44
Tb927_10	1895677	1898625	reverse	Tb927.10.7540	hypothetical protein, conserved	0.01	9.3	0.21	0.840978906494695	0.885226666907424	-7.44
Tb927_11_bin	4046619	4048643	forward	Tb11.v5.0779	hypothetical protein, conserved	0.01	8.94	0.21	0.842444842054406	0.886388243688778	-7.44
Tb927_03	1219486	1220559	reverse	Tb927.3.4340	diphthamide synthesis protein, putative	0.01	8.7	0.2	0.84448125374955	0.887797444151578	-7.44
Tb927_11	2022682	2023857	reverse	Tb927.11.7213	hypothetical protein, conserved	0.01	9.16	0.2	0.846221354461655	0.889214125746335	-7.44
Tb927_09	1448681	1449253	reverse	Tb927.9.9060	Lsm12 protein, putative	0.01	9.61	0.2	0.84799882602094	0.890603597956291	-7.44
Tb927_10	3018998	3020581	reverse	Tb927.10.12470	hypothetical protein, conserved	0.01	9.32	0.19	0.85199603587893	0.893746216920821	-7.44
Tb927_11_bin	259579	261063	reverse	Tb11.v5.0190	protein kinase, putative	0.01	9.05	0.19	0.852601768329471	0.893995704952813	-7.44
Tb927_07	642312	643625	reverse	Tb927.7.2500	proteasome regulatory ATPase subunit 1	0.01	10.32	0.19	0.85269534040283	0.893995704952813	-7.44
Tb927_05	486909	489872	forward	Tb927.5.1320	hypothetical protein, conserved	0.01	9.84	0.19	0.85278216483897	0.893995704952813	-7.44
Tb927_01	992004	993368	forward	Tb927.1.4890	expression site-associated gene 2 (ESAG2) protein, putative	0.01	10.31	0.19	0.85626673888296	0.89678380328573	-7.44
Tb927_06	179707	180657	reverse	Tb927.6.370	hypothetical protein, conserved	0.01	8.77	0.18	0.859674968578242	0.899934133057606	-7.44
Tb927_11	1265894	1266571	reverse	Tb927.11.4370	hypothetical protein, conserved	0.01	8.09	0.18	0.859891017028654	0.900001478505544	-7.44
Tb927_03	1178789	1179454	reverse	Tb927.3.4200	hypothetical protein, conserved	0.01	8.66	0.18	0.861980414576943	0.901127847382585	-7.44
Tb927_08	1981257	1982117	reverse	Tb927.8.6850	hypothetical protein, conserved	0.01	9.21	0.18	0.862609753353044	0.901538034729428	-7.44
Tb927_09	945458	948454	forward	Tb927.9.5460	eukaryotic translation initation factor 4 gamma, putative	0.01	10	0.18	0.86264924288073	0.901538034729428	-7.44
Tb927_09	2276594	2278426	forward	Tb927.9.14570	leucine-rich repeat protein (LRRP), putative	0.01	8.42	0.18	0.863231008151092	0.901953321877831	-7.44
Tb927_11	3302247	3302726	forward	Tb927.11.12360	ankyrin repeat protein, putative	0.01	7.28	0.18	0.863859254875372	0.90232063745951	-7.44
Tb927_10	822204	822821	forward	Tb927.10.3150	N-acetyltransferase, putative	0.01	8.36	0.18	0.864952470430142	0.903160996232947	-7.44
Tb927_03	265433	266188	forward	Tb927.3.1080	hypothetical protein, conserved	0.01	9.37	0.18	0.865200418723407	0.903160996232947	-7.44
Tb927_10	1846149	1848818	reverse	Tb927.10.7310	terminal uridylyltransferase 3, putative	0.01	9.43	0.18	0.86524769937405	0.903160996232947	-7.44
Tb927_10	2928033	2929274	forward	Tb927.10.12040	protein kinase, putative	0.01	8.25	0.18	0.865280625664637	0.903160996232947	-7.44
Tb927_11	2392430	2394148	forward	Tb927.11.8580	DNA polymerase kappa, putative	0.01	7.38	0.18	0.86531002940728	0.903160996232947	-7.44
Tb927_03	190449	191294	reverse	Tb927.3.800	hypothetical protein, conserved	0.01	9.39	0.17	0.865589294596522	0.903356098681222	-7.44
Tb927_11	1798957	1801917	reverse	Tb927.11.6400	kinesin, putative	0.01	10.21	0.17	0.86622281166795	0.903920828431739	-7.44
Tb927_04	345185	347911	reverse	Tb927.4.1320	hypothetical protein, conserved	0.01	9.61	0.17	0.866414483151915	0.90392800348461	-7.44
Tb927_04	1361466	1362869	reverse	Tb927.4.4960	metal-ion transporter, putative	0.01	8.85	0.17	0.869428214311156	0.906685451509011	-7.44
Tb927_03	795971	796339	reverse	Tb927.3.3100	peptidyl-prolyl cis-trans isomerase NIMA-interacting 4, putative	0.01	7.98	0.16	0.873545846717973	0.909993305353188	-7.44
Tb927_11_bin	3661599	3663371	forward	Tb11.v5.0719	hypothetical protein, conserved	0.01	7.25	0.16	0.873643301376138	0.909993305353188	-7.44
Tb927_07	1445932	1450155	forward	Tb927.7.5390	hypothetical protein, conserved	0.01	9.57	0.16	0.873716356657722	0.909993305353188	-7.44
Tb927_09	2218726	2222757	reverse	Tb927.9.14190	hypothetical protein, conserved	0.01	9.63	0.16	0.874248585770994	0.910353796125347	-7.45
Tb927_10	1976287	1977444	reverse	Tb927.10.7900	hypothetical protein, conserved	0.01	9.14	0.16	0.87601713491965	0.911710173502015	-7.45
Tb927_11	4051735	4052541	reverse	Tb927.11.15270	hypothetical protein, conserved	0.01	8.39	0.16	0.877043034234763	0.91257300770109	-7.45
Tb927_03	1556101	1557705	forward	Tb927.3.5540	dynein intermediate chain WDRD34, putative	0.01	9.63	0.16	0.87712603408089	0.91257300770109	-7.45
Tb927_09	452652	454043	reverse	Tb927.9.2010	kynureninase, putative	0.01	9.87	0.16	0.87751543363252	0.912829878387297	-7.45
Tb927_10	1279428	1282349	forward	Tb927.10.5180	TPR-repeat-containing chaperone protein DNAJ, putative	0.01	9.16	0.16	0.878094368774108	0.913289093101966	-7.45
Tb927_06	793568	795169	forward	Tb927.6.2640	importin alpha subunit, putative	0.01	9.93	0.16	0.87848976708558	0.913524142191193	-7.45
Tb927_03	1468811	1470244	forward	Tb927.3.5230	DNA repair protein, putative	0.01	8.96	0.16	0.878776507377491	0.913580731902303	-7.45
Tb927_10	2762635	2763159	forward	Tb927.10.11320	hypothetical protein	0.01	7.73	0.16	0.879513598213345	0.913987840590732	-7.45
Tb927_08	1317567	1318670	reverse	Tb927.8.4440	mitochondrial carrier protein	0.01	8.91	0.15	0.882450414264032	0.916455669081213	-7.45
Tb927_11	1407956	1409527	forward	Tb927.11.4940	AAA ATPase, putative	0.01	9.47	0.15	0.883076685102286	0.91691139995284	-7.45
Tb927_11	2730899	2733781	forward	Tb927.11.10210	hypothetical protein, conserved	0.01	9.83	0.15	0.886479123838081	0.919424417756486	-7.45
Tb927_11	1148541	1150595	forward	Tb927.11.3920	hypothetical protein, conserved	0.01	9.9	0.15	0.886760686409548	0.919565380023809	-7.45
Tb927_09	2344978	2346060	forward	Tb927.9.15020	hypothetical protein, conserved	0.01	8.44	0.15	0.88824039988985	0.920645178567715	-7.45
Tb927_08	617921	619105	reverse	Tb927.8.1910	acetylornithine deacetylase, putative	0.01	9.36	0.15	0.888272497240178	0.920645178567715	-7.45
Tb927_09	1082566	1083015	forward	Tb927.9.6570	hypothetical protein, conserved	0.01	6.66	0.14	0.888984827869657	0.921188282072752	-7.45
Tb927_08	1778351	1778818	forward	Tb927.8.6090	ubiquitin-conjugating enzyme E2, putative	0.01	8.1	0.14	0.889282022570115	0.921203518297695	-7.45
Tb927_10	197518	198342	forward	Tb927.10.760	hypothetical protein, conserved	0.01	7.97	0.14	0.890731568802699	0.922314451481457	-7.45
Tb927_04	1084790	1085779	reverse	Tb927.4.4090	hypothetical protein, conserved	0.01	7.93	0.14	0.890834952051035	0.922323879343346	-7.45
Tb927_07	1259243	1260238	reverse	Tb927.7.4740	hypothetical protein, conserved	0.01	8.48	0.14	0.891512634720477	0.922830187860589	-7.45
Tb927_11	3270492	3271982	forward	Tb927.11.12230	heat shock protein HslVU, ATPase subunit HslU, putative	0.01	9.73	0.14	0.8927535989587	0.923919227611654	-7.45
Tb927_10	1176795	1177436	reverse	Tb927.10.4630	hypothetical protein, conserved	0.01	7.67	0.14	0.892879706674542	0.923951996022535	-7.45
Tb927_03	550052	551899	reverse	Tb927.3.2090	aminopeptidase P1, putative	0.01	9.15	0.14	0.893903215794564	0.924716099718204	-7.45
Tb927_11_bin	1760588	1761766	forward	Tb11.v5.0442	retrotransposon hot spot protein, RHS3, putative	0.01	8	0.14	0.893996204756698	0.924716099718204	-7.45
Tb927_08	884710	886503	forward	Tb927.8.2920	mannosyl-oligosaccharide 1,2-alpha-mannosidase IB, putative	0.01	9.03	0.13	0.897171335841558	0.926950464547764	-7.45
Tb927_11	2740794	2742218	forward	Tb927.11.10260	hypothetical protein, conserved	0.01	9.49	0.13	0.8971986046001	0.926950464547764	-7.45
Tb927_08	2319585	2323139	forward	Tb927.8.7910	receptor-type adenylate cyclase GRESAG 4 (pseudogene), putative	0.01	9.83	0.13	0.897522666534335	0.927187354456747	-7.45
Tb927_10	322922	323959	reverse	Tb927.10.1200	hypothetical protein, conserved	0.01	8	0.13	0.897769403307678	0.927344321883541	-7.45
Tb927_11	4126064	4126543	reverse	Tb927.11.15540	hypothetical protein, conserved	0.01	7.17	0.13	0.8996613955972	0.929102442006482	-7.45
Tb927_09	2090445	2090942	reverse	Tb927.9.13240	hypothetical protein, conserved	0.01	7.9	0.13	0.900334899879805	0.929525747105383	-7.45
Tb927_07	514253	515074	reverse	Tb927.7.2040	hypothetical protein, conserved	0.01	7.58	0.13	0.900356330325116	0.929525747105383	-7.45
Tb927_05	226524	227138	reverse	Tb927.5.540	hypothetical protein	0.01	7.73	0.13	0.900640542627918	0.929569222312885	-7.45
Tb927_08	614630	615406	reverse	Tb927.8.1890	cytochrome c1, heme protein, mitochondrial precursor	0.01	9.45	0.13	0.90113653620645	0.92984060053873	-7.45
Tb927_01	330289	332058	forward	Tb927.1.1240	cytidine triphosphate synthase, putative	0.01	9.56	0.13	0.901931578887043	0.93040013937791	-7.45
Tb927_08	319329	320102	reverse	Tb927.8.1000	hypothetical protein, conserved	0.01	7.86	0.13	0.902663220084983	0.930826845376978	-7.45
Tb927_03	183811	185463	reverse	Tb927.3.760	hypothetical protein, conserved	0.01	9.18	0.12	0.905649824122812	0.932891899614034	-7.45
Tb927_08	1129045	1130856	reverse	Tb927.8.3800	nucleoside phosphatase, putative	0.01	9.8	0.12	0.906416462135967	0.93331988728304	-7.45
Tb927_11_RH_fork	134621	135586	forward	Tb927.11.19020	hypothetical protein	0.01	5.21	0.12	0.90912101993068	0.935490440584465	-7.45
Tb927_03	278267	279439	forward	Tb927.3.1140	hypothetical protein, conserved	0.01	8.94	0.12	0.910012604137091	0.93613599435049	-7.45
Tb927_09	2243287	2245269	reverse	Tb927.9.14300	hypothetical protein, conserved	0.01	8.96	0.11	0.911474918159247	0.937344594171336	-7.45
Tb927_11_bin	5358477	5360141	reverse	Tb11.v5.1020	retrotransposon hot spot (RHS) protein, putative	0.01	8.83	0.11	0.912379049170129	0.938175766032307	-7.45
Tb927_11_bin	2631586	2632725	reverse	Tb11.v5.0577	protein kinase, putative	0.01	7.47	0.11	0.91460959463968	0.939975382325874	-7.45
Tb927_07	1306638	1308017	reverse	Tb927.7.4960	hypothetical protein, conserved	0.01	7.73	0.11	0.914721840937837	0.939991992636014	-7.45
Tb927_11	2438192	2440090	forward	Tb927.11.8860	hypothetical protein, conserved	0.01	9.1	0.11	0.914992817335779	0.940171697510338	-7.45
Tb927_11	4206699	4209563	reverse	Tb927.11.15890	hypothetical protein, conserved	0.01	9.12	0.11	0.916384328952428	0.941097509813607	-7.45
Tb927_10	813169	814902	forward	Tb927.10.3110	DNA primase large subunit, putative	0.01	8.83	0.11	0.91640145147909	0.941097509813607	-7.45
Tb927_07	1612050	1613807	forward	Tb927.7.5990	protein associated with differentiation 7, putative	0.01	9.07	0.1	0.919952355180554	0.943780819078372	-7.45
Tb927_06	514514	515758	reverse	Tb927.6.1460	cyclin 3	0.01	9.36	0.1	0.92100118671544	0.944658692559987	-7.45
Tb927_07	663662	665578	reverse	Tb927.7.2580	zinc finger protein family member, putative	0.01	8.93	0.1	0.921944966207557	0.945121908743571	-7.45
Tb927_09	2177114	2177995	reverse	Tb927.9.13780	hypothetical protein, conserved	0.01	8.62	0.1	0.9220909757664	0.945121908743571	-7.45
Tb927_08	848100	848813	forward	Tb927.8.2830	hypothetical protein, conserved	0.01	7.62	0.1	0.922129062553142	0.945121908743571	-7.45
Tb927_08	1488407	1488988	forward	Tb927.8.5030	trafficking protein particle complex subunit 3, putative	0.01	8.23	0.1	0.924848775540893	0.947171435085387	-7.45
Tb927_11	392609	393532	forward	Tb927.11.1350	calcium uniporter protein, mitochondrial	0.01	8.61	0.1	0.925280209101128	0.947320153362385	-7.45
Tb927_11	2749800	2751035	forward	Tb927.11.10300	hypothetical protein, conserved	0.01	8.97	0.1	0.92533899473893	0.947320153362385	-7.45
Tb927_01	133484	135438	reverse	Tb927.1.350	retrotransposon hot spot protein (RHS, pseudogene), putative	0.01	8.26	0.09	0.927441963419793	0.94917509448016	-7.46
Tb927_11	852459	853610	reverse	Tb927.11.2910	phosphoglycerate mutase, putative	0.01	8.94	0.09	0.928146544690324	0.949415156025861	-7.46
Tb927_10	3842996	3845050	forward	Tb927.10.15670	hypothetical protein, conserved	0.01	8.75	0.09	0.9282384643268	0.949415156025861	-7.46
Tb927_03	1065182	1066234	forward	Tb927.3.3840	hypothetical protein, conserved	0.01	7.7	0.09	0.928835953802877	0.949906140085046	-7.46
Tb927_11_bin	4528018	4530972	reverse	Tb11.v5.0868	mitotubule-associated protein Gb4, putative	0.01	8.06	0.09	0.929211651463102	0.950032762686646	-7.46
Tb927_08	357127	357498	reverse	Tb927.8.1120	hypothetical protein, conserved	0.01	7.97	0.09	0.929427615406333	0.950113935373057	-7.46
Tb927_08	2194103	2195722	forward	Tb927.8.7600	amino acid transporter, putative	0.01	8.8	0.09	0.93054071239382	0.950728228892392	-7.46
Tb927_11	3726791	3727426	forward	Tb927.11.14080	cyclin 2	0.01	7.78	0.09	0.930702663638067	0.950728228892392	-7.46
Tb927_04	1059789	1061243	reverse	Tb927.4.3990	amino acid transporter, putative	0.01	7.63	0.09	0.930708805898236	0.950728228892392	-7.46
Tb927_11	620154	620453	forward	Tb927.11.2190	hypothetical protein, conserved	0.01	7.42	0.09	0.93129223928651	0.951125584814692	-7.46
Tb927_10	1396189	1397229	forward	Tb927.10.5580	hypothetical protein, conserved	0.01	8.43	0.09	0.933885396809569	0.952978078333996	-7.46
Tb927_01	332202	332513	forward	Tb927.1.1250	hypothetical protein, unlikely	0.01	6.46	0.08	0.938964332338812	0.956763677040996	-7.46
Tb927_03	845530	846948	reverse	Tb927.3.3290	protein kinase, putative	0.01	7.95	0.08	0.939778482219105	0.957493531717299	-7.46
Tb927_09	626651	627109	reverse	Tb927.9.2810	hypothetical protein, unlikely	0.01	5.67	0.08	0.941361823256723	0.958707340924476	-7.46
Tb927_11	4456875	4457579	reverse	Tb927.11.16750	hypothetical protein, conserved	0.01	8.74	0.07	0.946258424102635	0.962691988664318	-7.46
Tb927_10	3975648	3976478	forward	Tb927.10.16180	hypothetical protein, conserved	0.01	6.77	0.07	0.946695026040482	0.963036023682441	-7.46
Tb927_09	1604537	1604785	reverse	Tb927.9.10170	predicted zinc finger protein	0.01	6.23	0.07	0.947967108954216	0.963929136981509	-7.46
Tb927_09	1387158	1387418	forward	Tb927.9.8560	hypothetical protein, unlikely	0.01	6.2	0.07	0.948309031891881	0.964176601434034	-7.46
Tb927_10	1190731	1192164	reverse	Tb927.10.4730	ribonuclease HII, putative	0.01	7.8	0.07	0.948725554339285	0.964399636128556	-7.46
Tb927_09	1122621	1122992	forward	Tb927.9.6830	hypothetical protein	0.01	2.34	0.06	0.951622942205967	0.96644111321509	-7.46
Tb927_05	1223519	1223998	forward	Tb927.5.3740	hypothetical protein, conserved	0.01	7.17	0.06	0.952606768250114	0.967139063282573	-7.46
Tb927_02	952306	953415	forward	Tb927.2.5340	hypothetical protein, conserved	0.01	6.67	0.06	0.952884703982847	0.967220487555945	-7.46
Tb927_11_bin	2530166	2531548	reverse	Tb11.v5.0558	oligosaccharyl transferase subunit, putative	0.01	8.67	0.06	0.95389518817297	0.967844495529576	-7.46
Tb927_10	176446	177126	forward	Tb927.10.670	hypothetical protein, conserved	0.01	7.17	0.06	0.956160498799203	0.969198588580472	-7.46
Tb927_11	876270	876500	reverse	Tb927.11.3040	hypothetical protein	0.01	6.66	0.05	0.963258583678561	0.974212625258696	-7.46
Tb927_10	800812	801444	forward	Tb927.10.3060	hypothetical protein	0.01	4.41	0.04	0.971682283648186	0.979794658929107	-7.46
Tb927_10	3072261	3072854	reverse	Tb927.10.12650	hypothetical protein, conserved	0.01	5.25	0.03	0.9765538573039	0.98338923170397	-7.46
Tb927_01	131092	131944	reverse	Tb927.1.330	retrotransposon hot spot protein (RHS, pseudogene), putative	0.01	5.89	0.03	0.98041605706608	0.986567608133869	-7.46
Tb927_10	3179655	3180080	reverse	Tb927.10.13060	hypothetical protein	0.01	2.07	0.01	0.992144417811379	0.993973255447897	-7.46
Tb927_10	77658	78398	forward	Tb927.10.230	proteasome alpha 5 subunit, putative	-0.01	10.04	-0.44	0.669544042443613	0.752112684260635	-7.35
Tb927_11	2126108	2128069	reverse	Tb927.11.7510	glucose-regulated protein 78, putative	-0.01	12.4	-0.38	0.713565835985235	0.787902322059092	-7.38
Tb927_10	79978	82149	forward	Tb927.10.250	hypothetical protein, conserved	-0.01	9.38	-0.34	0.745011612455902	0.813600502261866	-7.4
Tb927_10	397209	400871	reverse	Tb927.10.1490	hypothetical protein, conserved	-0.01	11.15	-0.33	0.746951961358046	0.814833969443105	-7.4
Tb927_11	676961	678835	forward	Tb927.11.2360	phenylalanyl-tRNA synthetase (beta subunit), putative	-0.01	10.74	-0.33	0.752970794113917	0.819754426754557	-7.4
Tb927_07	1340687	1342858	forward	Tb927.7.5080	ATP-NAD kinase-like protein	-0.01	8.61	-0.31	0.763194417789118	0.827936459218334	-7.41
Tb927_10	1259784	1260611	forward	Tb927.10.5130	Protein C21orf2 homolog, putative	-0.01	8.79	-0.31	0.765434023603028	0.829806283796366	-7.41
Tb927_07	1646448	1650251	reverse	Tb927.7.6070	receptor-type adenylate cyclase GRESAG 4, putative	-0.01	10.56	-0.31	0.766507296059486	0.830295713565856	-7.41
Tb927_11_bin	200394	204650	reverse	Tb11.v5.0171	5-3 exonuclease XRNA, putative	-0.01	10.43	-0.31	0.76732595863616	0.830760275933771	-7.41
Tb927_01	1004308	1005123	forward	Tb927.1.5000	hypothetical protein, conserved	-0.01	9.16	-0.3	0.770378741088844	0.832717638204426	-7.41
Tb927_09	1050763	1052775	forward	Tb927.9.6410	hypothetical protein, conserved	-0.01	9.55	-0.3	0.771969250509639	0.833757471598123	-7.41
Tb927_11_bin	4216577	4217539	reverse	Tb11.v5.0809	hypothetical protein, conserved	-0.01	8.45	-0.3	0.772738309746898	0.83440385035915	-7.41
Tb927_10	2250745	2252667	forward	Tb927.10.9080	pteridine transporter, putative	-0.01	10.83	-0.29	0.77790393369149	0.838655673163035	-7.41
Tb927_06	1381837	1382511	forward	Tb927.6.5050	V-type ATPase, C subunit, putative	-0.01	9.39	-0.29	0.777961794332468	0.838655673163035	-7.41
Tb927_04	886658	888475	reverse	Tb927.4.3400	hypothetical protein, conserved	-0.01	9.93	-0.29	0.779169796012915	0.839766476296688	-7.41
Tb927_11	2501094	2502485	forward	Tb927.11.9130	replication factor A, 51kDa subunit, putative	-0.01	9.42	-0.29	0.779249726241576	0.839766476296688	-7.41
Tb927_08	2230503	2231906	forward	Tb927.8.7740	amino acid transporter, putative	-0.01	9.64	-0.29	0.77946339605028	0.83981469957612	-7.41
Tb927_11	1075346	1077154	forward	Tb927.11.3650	adenylosuccinate synthetase, putative	-0.01	10.46	-0.28	0.784813250893618	0.84436687930191	-7.42
Tb927_04	218135	218797	reverse	Tb927.4.790	hypothetical protein, conserved	-0.01	7.95	-0.28	0.785753250953422	0.844974094424856	-7.42
Tb927_06	463493	465190	reverse	Tb927.6.1220	hypothetical protein, conserved	-0.01	9.18	-0.28	0.786016421969478	0.845010841332681	-7.42
Tb927_10	3611256	3611738	reverse	Tb927.10.14810	Multiprotein-bridging factor 1, putative	-0.01	9.11	-0.27	0.792558699897945	0.85033766592762	-7.42
Tb927_11	4006111	4009341	reverse	Tb927.11.15070	hypothetical protein, conserved	-0.01	9.99	-0.27	0.792810887751685	0.85033766592762	-7.42
Tb927_11	2620333	2622207	reverse	Tb927.11.9640	glycyl-tRNA synthetase, putative	-0.01	10.83	-0.27	0.793263508421769	0.850651858258267	-7.42
Tb927_03	695723	700807	reverse	Tb927.3.2730	hypothetical protein, conserved	-0.01	10.71	-0.27	0.793962845214464	0.851184191275706	-7.42
Tb927_10	249357	251747	forward	Tb927.10.910	DNA repair and recombination helicase protein PIF6	-0.01	9.05	-0.27	0.794983763159715	0.852029596296175	-7.42
Tb927_04	402146	403495	reverse	Tb927.4.1550	hypothetical protein, conserved	-0.01	10.02	-0.27	0.795836563670682	0.852663355863573	-7.42
Tb927_09	1045334	1046746	forward	Tb927.9.6370	hypothetical protein, conserved	-0.01	9.21	-0.26	0.803173669324296	0.85854982593964	-7.42
Tb927_08	1010209	1010937	forward	Tb927.8.3380	electron transfer protein, putative	-0.01	9.18	-0.25	0.811546884731993	0.86457183636427	-7.43
Tb927_03	1047551	1048081	forward	Tb927.3.3750	paraflagellar rod component, putative	-0.01	10.2	-0.25	0.812560773222632	0.865275067425385	-7.43
Tb927_08	1986193	1988703	reverse	Tb927.8.6870	hypothetical protein, conserved	-0.01	9.72	-0.24	0.813177422987598	0.865743250526464	-7.43
Tb927_08	1331172	1333421	reverse	Tb927.8.4500	eukaryotic translation initation factor 4 gamma, putative	-0.01	9.06	-0.24	0.816412324932578	0.868107025742931	-7.43
Tb927_11	2680725	2683043	forward	Tb927.11.9950	hypothetical protein, conserved	-0.01	9.94	-0.24	0.816462510871993	0.868107025742931	-7.43
Tb927_11	648084	650672	forward	Tb927.11.2280	hypothetical protein, conserved	-0.01	10.23	-0.24	0.817150990871674	0.868650238367661	-7.43
Tb927_11	2226038	2228884	reverse	Tb927.11.7860	DNA replication licensing factor MCM2, putative	-0.01	9.85	-0.23	0.820247666456134	0.870927309271103	-7.43
Tb927_07	776417	777913	forward	Tb927.7.3070	hypothetical protein, conserved	-0.01	10.19	-0.23	0.820710353780742	0.871297817801085	-7.43
Tb927_11_bin	3208926	3210860	reverse	Tb11.v5.0652	protein kinase, putative	-0.01	8.15	-0.23	0.822938631245374	0.87290563043191	-7.43
Tb927_02	861375	862133	reverse	Tb927.2.4850	hypothetical protein, conserved	-0.01	10.16	-0.23	0.823201406704648	0.872995855745092	-7.43
Tb927_05	989472	990632	forward	Tb927.5.2960	phosphoribosylpyrophosphate synthetase, putative	-0.01	10.51	-0.23	0.823202163881066	0.872995855745092	-7.43
Tb927_11	925327	926961	forward	Tb927.11.3240	T-complex protein 1, zeta subunit, putative	-0.01	11.78	-0.23	0.823398203924374	0.873109107846537	-7.43
Tb927_11	4269603	4271435	reverse	Tb927.11.16120	hypothetical protein, conserved	-0.01	8.93	-0.23	0.825153954026306	0.874686437559796	-7.43
Tb927_10	1890614	1892083	reverse	Tb927.10.7510	chromatin binding protein, putative	-0.01	8.73	-0.23	0.826286847490367	0.875507877071185	-7.43
Tb927_04	309801	310820	reverse	Tb927.4.1170	ankyrin, putative	-0.01	8.12	-0.23	0.82642663764915	0.875561164838817	-7.43
Tb927_09	1861981	1863342	forward	Tb927.9.11910	hypothetical protein, conserved	-0.01	9.3	-0.22	0.828648732606214	0.877060537821767	-7.43
Tb927_10	1810710	1813250	reverse	Tb927.10.7200	hypothetical protein, conserved	-0.01	9.53	-0.22	0.829846054288931	0.87785809831222	-7.43
Tb927_06	927480	941045	forward	Tb927.6.3150	Hydin	-0.01	11.97	-0.22	0.830774720574184	0.878360433521803	-7.43
Tb927_05	415484	417451	forward	Tb927.5.1100	peroxisome targeting signal 1 receptor	-0.01	10.49	-0.22	0.830874014959344	0.878370487178222	-7.43
Tb927_11	962243	965041	forward	Tb927.11.3300	hypothetical protein, conserved	-0.01	9.94	-0.22	0.831727443782276	0.87908271202701	-7.43
Tb927_11	3538300	3539514	reverse	Tb927.11.13190	elongation factor 1 gamma, putative	-0.01	11.95	-0.22	0.833335769944991	0.880381101643919	-7.43
Tb927_08	698275	698940	forward	Tb927.8.2300	hypothetical protein, conserved	-0.01	8.08	-0.21	0.835727952202329	0.88205798064904	-7.43
Tb927_11	2721501	2722142	forward	Tb927.11.10170	hypothetical protein, conserved	-0.01	8.35	-0.21	0.835739991534252	0.88205798064904	-7.43
Tb927_03	679159	680754	reverse	Tb927.3.2680	hypothetical protein, conserved	-0.01	9.36	-0.21	0.836248130073784	0.882286385179416	-7.43
Tb927_10	2589236	2590018	reverse	Tb927.10.10630	hypothetical protein, conserved	-0.01	8.39	-0.21	0.836374939374682	0.882286385179416	-7.43
Tb927_01	246646	248931	reverse	Tb927.1.760	hypothetical protein, conserved	-0.01	9.17	-0.21	0.836381995371285	0.882286385179416	-7.43
Tb927_06	697471	698334	forward	Tb927.6.2190	hypothetical protein, conserved	-0.01	8.3	-0.21	0.836863411269605	0.882413747839033	-7.43
Tb927_11	2336580	2337884	forward	Tb927.11.8320	hypothetical protein, conserved	-0.01	8.47	-0.21	0.837346840976499	0.882638093446082	-7.43
Tb927_09	1279297	1281612	reverse	Tb927.9.7820	hypothetical protein, conserved	-0.01	9.85	-0.21	0.83841894424316	0.88329232517024	-7.44
Tb927_03	1273860	1275755	reverse	Tb927.3.4560	serine/threonine protein kinase, putative	-0.01	9.47	-0.21	0.84056449514453	0.884885661895936	-7.44
Tb927_08	2411939	2414404	forward	Tb927.8.8160	hypothetical protein, conserved	-0.01	9.27	-0.21	0.841639951283205	0.885731889350645	-7.44
Tb927_10	3266032	3268173	reverse	Tb927.10.13380	hypothetical protein, conserved	-0.01	9.15	-0.21	0.8425683260546	0.886422834045828	-7.44
Tb927_06	870435	872642	forward	Tb927.6.2900	dendritic cell-derived IFNG-induced protein	-0.01	10.08	-0.2	0.843322284320272	0.886929897603228	-7.44
Tb927_01	932707	933594	forward	Tb927.1.4500	hypothetical protein, conserved	-0.01	9.59	-0.2	0.847412105758707	0.890274122705909	-7.44
Tb927_11	3600095	3601045	reverse	Tb927.11.13440	mitochondrial carrier protein	-0.01	8.4	-0.2	0.847697537037455	0.89038275765916	-7.44
Tb927_07	288012	289067	forward	Tb927.7.1110	asparagine synthetase a, putative	-0.01	11.22	-0.2	0.848829675632224	0.891290774411994	-7.44
Tb927_11	397850	398137	forward	Tb927.11.1370	glutaredoxin, putative	-0.01	8.02	-0.2	0.848835341428657	0.891290774411994	-7.44
Tb927_01	971016	971492	forward	Tb927.1.4730	hypothetical protein, conserved	-0.01	8	-0.2	0.850007357542749	0.89232986144873	-7.44
Tb927_11_bin	2835148	2836974	forward	Tb11.v5.0602	leucine-rich repeat protein 1 (LRRP1), putative	-0.01	8.78	-0.19	0.85067858829728	0.892786485721219	-7.44
Tb927_11	2148807	2151731	reverse	Tb927.11.7590	hypothetical protein, conserved	-0.01	10.03	-0.19	0.850958005266523	0.892944563501276	-7.44
Tb927_06	200193	203930	forward	Tb927.6.430	receptor-type adenylate cyclase GRESAG 4, putative	-0.01	8.79	-0.19	0.851199701091453	0.893006614024417	-7.44
Tb927_11	1012954	1014606	forward	Tb927.11.3420	leucine-rich repeat protein (LRRP), putative	-0.01	8.92	-0.19	0.85472293942473	0.895518546232814	-7.44
Tb927_05	537354	538781	reverse	Tb927.5.1520	heat shock protein HslVU, ATPase subunit HslU, putative	-0.01	10.14	-0.19	0.855701163919629	0.896383390794061	-7.44
Tb927_08	984655	985758	forward	Tb927.8.3280	hypothetical protein, conserved	-0.01	8.53	-0.18	0.858990758736882	0.899444139218979	-7.44
Tb927_11	2457007	2460744	forward	Tb927.11.8960	hypothetical protein, conserved	-0.01	10.72	-0.18	0.860512933831926	0.90033834939158	-7.44
Tb927_11	1947875	1950625	reverse	Tb927.11.6910	hypothetical protein, conserved	-0.01	10.19	-0.18	0.860642617120595	0.90033834939158	-7.44
Tb927_06	723038	723457	forward	Tb927.6.2340	hypothetical protein, conserved	-0.01	7.86	-0.18	0.861010239108507	0.900508163509183	-7.44
Tb927_07	567798	568598	reverse	Tb927.7.2190	hypothetical protein, conserved	-0.01	11.11	-0.18	0.861804999873966	0.901127847382585	-7.44
Tb927_01	327663	329105	forward	Tb927.1.1230	chaperone protein DNAj, putative	-0.01	8.38	-0.18	0.862370796836619	0.901439630884992	-7.44
Tb927_11_bin	1823765	1824748	reverse	Tb11.v5.0452	GTPase activating protein, putative	-0.01	7.92	-0.18	0.865030052629415	0.903160996232947	-7.44
Tb927_10	1783506	1784495	forward	Tb927.10.7090	alternative oxidase	-0.01	11.38	-0.17	0.866698732825676	0.904128140673234	-7.44
Tb927_04	735980	738352	forward	Tb927.4.2780	hypothetical protein, conserved	-0.01	9.3	-0.17	0.868089349024668	0.905385725107497	-7.44
Tb927_11	4375568	4376008	reverse	Tb927.11.16510	hypothetical protein, conserved	-0.01	8.96	-0.17	0.871992615051458	0.908681695041374	-7.44
Tb927_01	1020872	1021855	forward	Tb927.1.5120	expression site-associated gene (ESAG) protein, putative	-0.01	9.8	-0.17	0.872846463267912	0.90937773697018	-7.44
Tb927_11	249745	254406	forward	Tb927.11.980	Nucleoporin	-0.01	11.7	-0.16	0.874053032757325	0.910247053381404	-7.45
Tb927_07	1201438	1202661	reverse	Tb927.7.4510	hypothetical protein, conserved	-0.01	8.18	-0.16	0.87436931513895	0.91038261068586	-7.45
Tb927_09	2416469	2417710	forward	Tb927.9.15490	ADP-ribosylation factor GTPase activating protein, putative	-0.01	8.66	-0.16	0.877029530443795	0.91257300770109	-7.45
Tb927_06	1308862	1309833	forward	Tb927.6.4700	hypothetical protein, conserved	-0.01	8.61	-0.16	0.877559542699839	0.912829878387297	-7.45
Tb927_07	356731	359223	forward	Tb927.7.1410	hypothetical protein, conserved	-0.01	9.47	-0.16	0.878820233930725	0.913580731902303	-7.45
Tb927_10	552066	554795	forward	Tb927.10.2130	hypothetical protein, conserved	-0.01	9.75	-0.16	0.879279254892595	0.913938477540826	-7.45
Tb927_02	726265	728454	reverse	Tb927.2.4140	hypothetical protein, conserved	-0.01	9.95	-0.15	0.880860237918615	0.915192832153549	-7.45
Tb927_06	1336586	1337071	forward	Tb927.6.4790	hypothetical protein, conserved	-0.01	7.97	-0.15	0.883055055629236	0.91691139995284	-7.45
Tb927_11	2274177	2275160	forward	Tb927.11.8120	protein transport protein SEC13, putative	-0.01	8.86	-0.15	0.883890930375213	0.91736997873681	-7.45
Tb927_09	1342253	1344181	reverse	Tb927.9.8180	hypothetical protein, conserved	-0.01	9.81	-0.15	0.883893429374749	0.91736997873681	-7.45
Tb927_01	641279	643237	reverse	Tb927.1.2820	pteridine transporter, putative	-0.01	9.11	-0.15	0.884427313806231	0.91782671167565	-7.45
Tb927_01	333686	334180	reverse	Tb927.1.1260	hypothetical protein, unlikely	-0.01	6.87	-0.15	0.885048841205306	0.918141373657721	-7.45
Tb927_11	1243683	1244432	reverse	Tb927.11.4260	hypothetical protein, conserved	-0.01	7.88	-0.15	0.886530771000402	0.919424417756486	-7.45
Tb927_03	1198788	1199894	reverse	Tb927.3.4260	hypothetical protein, conserved	-0.01	9	-0.15	0.887046547567805	0.919764321659336	-7.45
Tb927_04	115494	116648	reverse	Tb927.4.400	RNA-binding protein, putative	-0.01	9.73	-0.15	0.887651696218256	0.920294250116914	-7.45
Tb927_06	879851	880606	forward	Tb927.6.2940	hypothetical protein, conserved	-0.01	9.01	-0.15	0.88812641762424	0.920645178567715	-7.45
Tb927_03	1318525	1320315	reverse	Tb927.3.4660	hypothetical protein, conserved	-0.01	9.45	-0.14	0.889201917054721	0.921203518297695	-7.45
Tb927_09	723546	724100	forward	Tb927.9.3590	monothiol glutaredoxin, putative	-0.01	7.66	-0.14	0.889611958793529	0.921447728202974	-7.45
Tb927_03	1076071	1079769	forward	Tb927.3.3870	lipase domain protein, putative	-0.01	11.27	-0.14	0.890284789902633	0.921949412471415	-7.45
Tb927_11	3091579	3095946	forward	Tb927.11.11550	DNA topoisomerase II, putative	-0.01	10.66	-0.14	0.89104575819997	0.92244451348892	-7.45
Tb927_02	767903	769195	reverse	Tb927.2.4340	hypothetical protein, conserved	-0.01	8.36	-0.14	0.891670021791481	0.922895453151298	-7.45
Tb927_10	1573755	1575590	reverse	Tb927.10.6210	hypothetical protein, conserved	-0.01	9.19	-0.14	0.893746653331606	0.924653501432223	-7.45
Tb927_09	1847890	1851717	forward	Tb927.9.11850	structural maintenance of chromosome 1, putative	-0.01	10.76	-0.14	0.894697673479767	0.925085332051011	-7.45
Tb927_10	3786037	3787008	forward	Tb927.10.15410	glycosomal malate dehydrogenase	-0.01	8.36	-0.14	0.894762059808916	0.925085332051011	-7.45
Tb927_11	2668628	2670376	forward	Tb927.11.9890	signal recognition particle receptor alpha subunit, putative	-0.01	9.89	-0.14	0.89482597334138	0.925085332051011	-7.45
Tb927_04	290687	292591	reverse	Tb927.4.1090	endosomal integral membrane protein, putative	-0.01	9.76	-0.13	0.89611618700304	0.926027744528439	-7.45
Tb927_08	982395	982982	forward	Tb927.8.3260	hypothetical protein, conserved	-0.01	6.62	-0.13	0.90068349773115	0.929569222312885	-7.45
Tb927_11_bin	1976413	1977450	forward	Tb11.v5.0487	hypothetical protein, conserved	-0.01	8.32	-0.13	0.900983226878072	0.929780475585251	-7.45
Tb927_11_bin	573195	574406	forward	Tb11.v5.0272	hypothetical protein, conserved	-0.01	7.83	-0.13	0.901866886949432	0.93040013937791	-7.45
Tb927_04	552094	553050	forward	Tb927.4.2130	hypothetical protein, conserved	-0.01	8.49	-0.13	0.902956247262234	0.93103087763137	-7.45
Tb927_07	1527714	1529630	forward	Tb927.7.5650	kinesin, putative	-0.01	8.69	-0.13	0.90340855801502	0.93131830973315	-7.45
Tb927_04	1143480	1144232	reverse	Tb927.4.4330	kinetoplastid-specific phospho-protein phosphatase, putative	-0.01	7.83	-0.13	0.903425407274619	0.93131830973315	-7.45
Tb927_11	4249468	4251276	reverse	Tb927.11.16050	hypothetical protein, conserved	-0.01	9.23	-0.12	0.90379415483491	0.931600275708558	-7.45
Tb927_10	976942	977793	reverse	Tb927.10.3760	vacuolar ATP synthase subunit d, putative	-0.01	9.29	-0.12	0.904164296223078	0.931883618831687	-7.45
Tb927_05	1053062	1053841	reverse	Tb927.5.3200	hypothetical protein, conserved	-0.01	8.39	-0.12	0.904833890552038	0.932474163717232	-7.45
Tb927_04	1428794	1429996	reverse	Tb927.4.5260	UDP-Gal or UDP-GlcNAc-dependent glycosyltransferase, putative	-0.01	8.4	-0.12	0.905791394147444	0.932891899614034	-7.45
Tb927_07	1145574	1146407	reverse	Tb927.7.4320	hypothetical protein, conserved	-0.01	7.86	-0.12	0.907180832635144	0.934008638778111	-7.45
Tb927_10	416353	418800	reverse	Tb927.10.1530	hypothetical protein, conserved	-0.01	9.12	-0.12	0.907786525022917	0.93453389185512	-7.45
Tb927_07	175574	176608	reverse	Tb927.7.770	hypothetical protein, conserved	-0.01	8.33	-0.12	0.90877318282252	0.93525437066618	-7.45
Tb927_07	367712	369178	forward	Tb927.7.1440	non-canonical poly (A) polymerase	-0.01	9.33	-0.12	0.909331354523668	0.93553356202598	-7.45
Tb927_11	506342	507481	reverse	Tb927.11.1640	hypothetical protein, conserved	-0.01	8.85	-0.12	0.91061452988714	0.936656707589726	-7.45
Tb927_10	102867	103895	forward	Tb927.10.380	mitochondrial RNA binding complex 1 subunit	-0.01	7.5	-0.12	0.910861132703106	0.936811865142397	-7.45
Tb927_08	496662	498110	forward	Tb927.8.1530	hypothetical protein, conserved	-0.01	9.16	-0.11	0.912483762780632	0.938184829351857	-7.45
Tb927_04	559051	559446	forward	Tb927.4.2170	hypothetical protein, conserved	-0.01	8.47	-0.11	0.912600118634767	0.93820585966834	-7.45
Tb927_07	1665485	1666129	reverse	Tb927.7.6110	hypothetical protein, conserved	-0.01	7.19	-0.11	0.913555882775231	0.939089755299999	-7.45
Tb927_03	235135	236397	forward	Tb927.3.950	hypothetical protein, conserved	-0.01	8.88	-0.11	0.91384071974141	0.939283858082602	-7.45
Tb927_01	260024	260743	reverse	Tb927.1.840	hypothetical protein, conserved	-0.01	7.77	-0.11	0.916364454536067	0.941097509813607	-7.45
Tb927_10	1187595	1188215	reverse	Tb927.10.4710	proteasome beta 2 subunit, putative	-0.01	9.25	-0.11	0.916471018705329	0.941097509813607	-7.45
Tb927_11	3462666	3463958	reverse	Tb927.11.12920	hypothetical protein, conserved	-0.01	8.68	-0.11	0.91686664337665	0.941207384276366	-7.45
Tb927_06	609900	610934	reverse	Tb927.6.1840	hypothetical protein, conserved	-0.01	8.72	-0.1	0.919350859554249	0.943314074054992	-7.45
Tb927_01	536277	538325	forward	Tb927.1.2110	calpain-like cysteine peptidase, putative	-0.01	8.63	-0.1	0.919400970675084	0.943314074054992	-7.45
Tb927_09	601229	601771	forward	Tb927.9.2740	hypothetical protein, unlikely	-0.01	8.54	-0.1	0.921396594151896	0.944965182994863	-7.45
Tb927_11_bin	4114178	4115071	forward	Tb11.v5.0788	expression site-associated gene 2 (ESAG2) protein, putative	-0.01	10.7	-0.1	0.922841133044337	0.945752650803765	-7.45
Tb927_10	1909291	1910130	reverse	Tb927.10.7590	hypothetical protein, conserved	-0.01	8.71	-0.1	0.923256906809523	0.946005865153997	-7.45
Tb927_10	3902634	3903071	forward	Tb927.10.15790	hypothetical protein, conserved	-0.01	6.73	-0.1	0.923685421488079	0.946320502504751	-7.45
Tb927_11_bin	5411868	5412974	forward	Tb11.01.6251	expression site-associated gene 11 (ESAG11) protein, putative	-0.01	7.87	-0.1	0.923877963103674	0.946418650580444	-7.45
Tb927_11_bin	310281	311021	reverse	Tb11.v5.0204	hypothetical protein, conserved	-0.01	7.25	-0.09	0.927352281813108	0.94917509448016	-7.46
Tb927_11	2231739	2232218	reverse	Tb927.11.7880	hypothetical protein, conserved	-0.01	8.16	-0.09	0.928102219567083	0.949415156025861	-7.46
Tb927_10	352678	354486	reverse	Tb927.10.1330	hypothetical protein, conserved	-0.01	8.88	-0.09	0.929170361065768	0.950032762686646	-7.46
Tb927_01	113137	117318	forward	Tb927.1.290	leucine-rich repeat protein (LRRP), putative	-0.01	9.34	-0.09	0.929251099473425	0.950032762686646	-7.46
Tb927_02	628937	629941	reverse	Tb927.2.3400	hypothetical protein, conserved	-0.01	8.23	-0.09	0.93024498758999	0.950651489981497	-7.46
Tb927_02	591980	592447	forward	Tb927.2.3190	hypothetical protein, conserved	-0.01	7.56	-0.09	0.93034341829714	0.950652774305506	-7.46
Tb927_11_bin	1013141	1014199	reverse	Tb11.v5.0340	hypothetical protein, conserved	-0.01	7.82	-0.09	0.932073167736237	0.951724433771381	-7.46
Tb927_09	1933515	1934999	forward	Tb927.9.12380	hypothetical protein, conserved	-0.01	8.88	-0.09	0.932619260944259	0.952182658089927	-7.46
Tb927_09	2409699	2411744	forward	Tb927.9.15470	kinesin, putative	-0.01	9.55	-0.09	0.933316658822343	0.95267933230172	-7.46
Tb927_11	524597	525469	reverse	Tb927.11.1730	hypothetical protein	-0.01	8.74	-0.09	0.933381134291855	0.95267933230172	-7.46
Tb927_10	433322	433666	reverse	Tb927.10.1580	hypothetical protein, conserved	-0.01	6.3	-0.09	0.933495254977439	0.95267933230172	-7.46
Tb927_10	3689494	3690186	forward	Tb927.10.15100	hypothetical protein, conserved	-0.01	6.41	-0.08	0.935010986301018	0.9538282042735	-7.46
Tb927_01	564977	565366	forward	Tb927.1.2260	calpain-like protein fragment, putative	-0.01	8.42	-0.08	0.93572682636452	0.954181737530956	-7.46
Tb927_11_bin	4409460	4410293	reverse	Tb11.v5.0843	hypothetical protein, conserved	-0.01	7.67	-0.08	0.937263590409387	0.955371447448392	-7.46
Tb927_09	333746	334018	forward	Tb927.9.1330	hypothetical protein, unlikely	-0.01	6.38	-0.08	0.937402690795984	0.955371447448392	-7.46
Tb927_10	1069123	1070796	reverse	Tb927.10.4050	serine palmitoyltransferase, putative	-0.01	8.96	-0.08	0.94031348239497	0.957938852261791	-7.46
Tb927_11	2092912	2093490	forward	Tb927.11.7440	hypothetical protein, conserved	-0.01	6.34	-0.08	0.9418330935737	0.958987630561147	-7.46
Tb927_11_bin	499323	501512	reverse	Tb11.v5.0245	protein kinase, putative	-0.01	8.06	-0.07	0.945408563364899	0.962109778680958	-7.46
Tb927_09	1947369	1947929	forward	Tb927.9.12460	hypothetical protein, unlikely	-0.01	6.58	-0.07	0.947288490971025	0.963439370742232	-7.46
Tb927_10	101719	102258	forward	Tb927.10.370	calcineurin B subunit, putative	-0.01	6.48	-0.06	0.950429444923148	0.965730292862812	-7.46
Tb927_09	1388787	1389179	reverse	Tb927.9.8580	hypothetical protein, conserved	-0.01	8.97	-0.06	0.951975007264545	0.966698307667536	-7.46
Tb927_05	65071	65901	reverse	Tb927.5.280	retrotransposon hot spot protein (RHS, pseudogene), putative	-0.01	5.99	-0.06	0.95272808682521	0.967161862966798	-7.46
Tb927_05	1051916	1052542	reverse	Tb927.5.3190	hypothetical protein, conserved	-0.01	7.2	-0.06	0.954830574844533	0.968433247755721	-7.46
Tb927_01	112381	112743	forward	Tb927.1.280	hypothetical protein, conserved	-0.01	5.74	-0.06	0.957212865634524	0.969925194972118	-7.46
Tb927_11	1024638	1025534	forward	Tb927.11.3460	hypothetical protein, conserved	-0.01	8.14	-0.05	0.95784967121405	0.9701463229617	-7.46
Tb927_11	1672175	1673140	forward	Tb927.11.5900	hypothetical protein, conserved	-0.01	7.09	-0.05	0.958678690397275	0.970784973414403	-7.46
Tb927_03	42899	43863	forward	Tb927.3.250	expression site-associated gene (ESAG, pseudogene), putative	-0.01	6.41	-0.05	0.959118856195199	0.97102967713522	-7.46
Tb927_11_bin	4700530	4701531	forward	Tb11.v5.0900	hypothetical protein, conserved	-0.01	6.83	-0.05	0.96471598155563	0.975081769558707	-7.46
Tb927_01	411411	412223	forward	Tb927.1.1610	hypothetical protein, conserved	-0.01	7.07	-0.05	0.964922730640142	0.975189986968235	-7.46
Tb927_08	2140640	2140855	forward	Tb927.8.7430	ubiquinol-cytochrome c reductase, putative	-0.01	6.38	-0.04	0.965907345880207	0.9759212482471	-7.46
Tb927_09	1083989	1084312	forward	Tb927.9.6600	hypothetical protein, unlikely	-0.01	7.57	-0.04	0.970842263934637	0.979048538096336	-7.46
Tb927_02	1135099	1136058	forward	Tb927.2.6230	iron/ascorbate oxidoreductase family protein, putative	-0.01	0.71	-0.01	0.988884333933893	0.991824424736034	-7.46
Tb927_10	819673	821565	forward	Tb927.10.3140	leucine-rich repeat protein (LRRP), putative	0.02	9.61	0.82	0.433966017489582	0.545720189085651	-7.1
Tb927_04	1155027	1157507	reverse	Tb927.4.4380	vacuolar-type proton translocating pyrophosphatase 1, putative	0.02	11.45	0.77	0.465873053318582	0.575313819820208	-7.14
Tb927_01	91365	99081	reverse	Tb927.1.240	retrotransposon hot spot protein (RHS, pseudogene), putative	0.02	11.51	0.76	0.469248856349625	0.578023364601912	-7.15
Tb927_09	864680	865894	forward	Tb927.9.4680	ATP-dependent DEAD box helicase, putative	0.02	12.19	0.75	0.476395657611194	0.58469184774938	-7.16
Tb927_03	253218	254291	forward	Tb927.3.1030	RNA-binding protein	0.02	9.84	0.63	0.543170790214098	0.645667052328618	-7.24
Tb927_09	1896837	1897829	forward	Tb927.9.12140	mitochondrial carrier protein	0.02	9.12	0.63	0.546642979089973	0.648454985381012	-7.24
Tb927_09	602935	604545	reverse	Tb927.9.2760	hypothetical protein, conserved	0.02	9.19	0.62	0.551176796105954	0.65225143296293	-7.25
Tb927_06	1194763	1195110	reverse	Tb927.6.4140	paraflagellar rod component, putative	0.02	11.29	0.61	0.556991935303543	0.657542186928269	-7.25
Tb927_11	1951187	1956184	reverse	Tb927.11.6920	hypothetical protein, conserved	0.02	10.69	0.61	0.5603794219056	0.66074386941093	-7.26
Tb927_10	1071415	1072521	reverse	Tb927.10.4060	hypothetical protein, conserved	0.02	9.49	0.6	0.561974976561928	0.662146356221286	-7.26
Tb927_10	1118865	1120664	forward	Tb927.10.4300	Trk system potassium uptake protein	0.02	9.35	0.6	0.564999593268018	0.664669434937592	-7.26
Tb927_10	2027749	2031726	reverse	Tb927.10.8170	nuclear pore complex protein (NUP155), putative	0.02	11	0.59	0.572738037356741	0.671431542176273	-7.27
Tb927_02	158854	163038	forward	Tb927.2.950	paraflagellar rod component, putative	0.02	9.05	0.59	0.573874070151759	0.672279969859257	-7.27
Tb927_04	368836	370239	reverse	Tb927.4.1430	hypothetical protein, conserved	0.02	9.19	0.56	0.589010462441465	0.686068502686612	-7.29
Tb927_05	834123	835694	forward	Tb927.5.2430	membrane transporter protein, putative	0.02	10.72	0.55	0.594178498870762	0.690444025947578	-7.29
Tb927_06	817710	823067	forward	Tb927.6.2730	hypothetical protein, conserved	0.02	10.68	0.54	0.60422664254523	0.699378755799808	-7.3
Tb927_06	1100712	1101452	reverse	Tb927.6.3680	hypothetical protein, conserved	0.02	9.21	0.53	0.608346993250185	0.703066584166162	-7.3
Tb927_01	685542	686459	forward	Tb927.1.3150	hypothetical protein, conserved	0.02	9.12	0.53	0.610123079030423	0.70460631945568	-7.31
Tb927_08	813493	814827	forward	Tb927.8.2750	hypothetical protein, conserved	0.02	9.33	0.52	0.614873863045306	0.708100176830162	-7.31
Tb927_10	1418036	1419199	forward	Tb927.10.5690	procyclin-associated gene 2 (PAG2) protein, putative	0.02	9.71	0.52	0.618437378459386	0.710531165410238	-7.31
Tb927_11	49775	52231	reverse	Tb927.11.230	cleavage and polyadenylation specificity factor, putative	0.02	9.58	0.52	0.61936569474434	0.711263598037783	-7.31
Tb927_05	422509	440697	forward	Tb927.5.1120	hypothetical protein, conserved	0.02	10.64	0.51	0.622071934519233	0.713358004749488	-7.32
Tb927_03	263824	265158	forward	Tb927.3.1070	peptide chain release factor 1, putative	0.02	9.36	0.51	0.622871950431008	0.713949184659233	-7.32
Tb927_02	880788	883385	reverse	Tb927.2.4990	hypothetical protein, conserved	0.02	10.12	0.5	0.633310656349982	0.72328719951808	-7.32
Tb927_05	266270	267475	reverse	Tb927.5.630	acidic phosphatase, putative	0.02	12	0.49	0.635308950807514	0.725061533568585	-7.33
Tb927_05	351334	352113	forward	Tb927.5.860	selenoprotein, putative	0.02	10.68	0.49	0.635535346487446	0.725066156814773	-7.33
Tb927_10	2864592	2866862	forward	Tb927.10.11730	zinc finger protein family member, putative	0.02	9.83	0.49	0.636357077779535	0.725665146510921	-7.33
Tb927_10	1370851	1373724	forward	Tb927.10.5450	nucleoplasmin-like protein (NLP)	0.02	10.19	0.48	0.643788327705705	0.731581044249612	-7.33
Tb927_07	2088432	2092385	reverse	Tb927.7.7250	hypothetical protein, conserved	0.02	10.44	0.48	0.644142463871448	0.731728486304502	-7.33
Tb927_09	2245647	2248013	reverse	Tb927.9.14330	mismatch repair protein PMS1, putative	0.02	10.83	0.48	0.644915601206132	0.732096696054722	-7.33
Tb927_11	2406551	2406940	forward	Tb927.11.8740	hypothetical protein, conserved	0.02	9.57	0.48	0.645730960159437	0.732796886322982	-7.33
Tb927_10	2391217	2396730	forward	Tb927.10.9690	predicted C2 domain protein	0.02	10.27	0.47	0.648503041109034	0.734485164819219	-7.34
Tb927_08	1160256	1161233	reverse	Tb927.8.3890	hypothetical protein, conserved	0.02	9.15	0.47	0.65261699631812	0.738354582511874	-7.34
Tb927_11	777488	779749	reverse	Tb927.11.2650	heat shock protein 84, putative	0.02	11.92	0.46	0.657212670130213	0.742352101591487	-7.34
Tb927_11	4179122	4180318	reverse	Tb927.11.15790	hypothetical protein, conserved	0.02	8.64	0.46	0.657877297723924	0.742845522118323	-7.34
Tb927_08	1286610	1287260	reverse	Tb927.8.4330	small GTP-binding protein Rab11	0.02	9.7	0.46	0.658945872523524	0.743622963536467	-7.34
Tb927_11	4408966	4410816	reverse	Tb927.11.16610	hypothetical protein, conserved	0.02	9.79	0.46	0.659462129882289	0.744119725102472	-7.34
Tb927_10	262544	267814	forward	Tb927.10.970	hypothetical protein, conserved	0.02	11.1	0.46	0.66027919358999	0.744955754917642	-7.34
Tb927_11	3013330	3014670	forward	Tb927.11.11260	hypothetical protein, conserved	0.02	9.14	0.45	0.662589155929557	0.746653396416549	-7.35
Tb927_04	791219	795088	forward	Tb927.4.2990	hypothetical protein, conserved	0.02	9.22	0.45	0.66262340669411	0.746653396416549	-7.35
Tb927_10	3738314	3741778	forward	Tb927.10.15300	protein kinase, putative	0.02	9.71	0.44	0.668456009307627	0.75124728021677	-7.35
Tb927_11	1959751	1961376	reverse	Tb927.11.6960	ATG16/SAP18/CVT11/APG16, putative	0.02	9.31	0.44	0.668543271140468	0.75124728021677	-7.35
Tb927_03	610862	613624	forward	Tb927.3.2430	hypothetical protein, conserved	0.02	10.3	0.44	0.669959755552906	0.752493259308161	-7.35
Tb927_02	231301	234354	forward	Tb927.2.1260	expression site-associated gene (ESAG, pseudogene), putative	0.02	8.7	0.44	0.671644029654953	0.753952213667746	-7.35
Tb927_10	2613335	2618047	reverse	Tb927.10.10750	zinc carboxypeptidase, putative	0.02	10.47	0.44	0.673249739887069	0.75511430797085	-7.35
Tb927_08	2286360	2288756	forward	Tb927.8.7840	dynein heavy chain, cytosolic, putative	0.02	8.9	0.43	0.675184862536865	0.756439990727618	-7.36
Tb927_11	2117818	2119779	reverse	Tb927.11.7460	glucose-regulated protein 78, putative	0.02	12.58	0.43	0.678878843679012	0.759806855933162	-7.36
Tb927_11	2447158	2448834	forward	Tb927.11.8920	hypothetical protein, conserved	0.02	9.02	0.43	0.67913020697446	0.760001237111776	-7.36
Tb927_10	3194400	3195857	reverse	Tb927.10.13130	UTP-glucose-1-phosphate uridylyltransferase	0.02	8.78	0.43	0.679673488937411	0.760435240424827	-7.36
Tb927_11_bin	271699	273030	reverse	Tb11.v5.0193	hypothetical protein, conserved	0.02	7.75	0.43	0.680041507838401	0.760759985269648	-7.36
Tb927_07	996424	998514	reverse	Tb927.7.3820	hypothetical protein, conserved	0.02	9.1	0.43	0.680160837820457	0.760772588350062	-7.36
Tb927_02	427699	431358	reverse	Tb927.2.2240	tRNA exportin, putative	0.02	10.24	0.42	0.683208412663612	0.763214311116433	-7.36
Tb927_04	932834	934153	reverse	Tb927.4.3690	hypothetical protein, conserved	0.02	8.82	0.42	0.684117503514318	0.76396998352886	-7.36
Tb927_11	3456547	3459819	reverse	Tb927.11.12880	hypothetical protein, conserved	0.02	10.23	0.42	0.684160382878089	0.76396998352886	-7.36
Tb927_08	1132715	1133887	reverse	Tb927.8.3810	hypothetical protein, conserved	0.02	8.99	0.42	0.684597160082157	0.76428323828412	-7.36
Tb927_07	2185049	2185687	forward	Tb07.30D13.130	hypothetical protein, conserved (pseudogene)	0.02	7.88	0.42	0.68599904114741	0.76503689508073	-7.36
Tb927_11	3601447	3602274	reverse	Tb927.11.13450	hypothetical protein, conserved	0.02	9.47	0.42	0.686384887718654	0.765072873428664	-7.36
Tb927_09	504553	505752	reverse	Tb927.9.2260	hypothetical protein, conserved	0.02	9.08	0.42	0.688374680889703	0.766837793571392	-7.36
Tb927_02	858279	859289	reverse	Tb927.2.4830	TFIIF-stimulated CTD phosphatase, putative	0.02	9.36	0.41	0.690605650948331	0.768833171918718	-7.37
Tb927_11	1157097	1159286	forward	Tb927.11.3960	hypothetical protein, conserved	0.02	9.99	0.41	0.695624495547456	0.773328913629632	-7.37
Tb927_11	3946961	3948898	reverse	Tb927.11.14860	hypothetical protein, conserved	0.02	8.64	0.41	0.695713591455752	0.773340082401048	-7.37
Tb927_03	1482820	1483596	forward	Tb927.3.5280	spliceosome-associated protein 49, putative	0.02	8.66	0.4	0.69742729848461	0.774716456828729	-7.37
Tb927_09	2077353	2079326	forward	Tb927.9.13140	hypothetical protein, conserved	0.02	8.92	0.4	0.697585328447743	0.774716456828729	-7.37
Tb927_11	1587393	1588526	forward	Tb927.11.5610	hypothetical protein, conserved	0.02	8.5	0.4	0.698287783253999	0.775408556591813	-7.37
Tb927_03	574447	575208	reverse	Tb927.3.2190	RNA triphosphatase	0.02	8.83	0.4	0.700575194093822	0.777242812862311	-7.37
Tb927_11	4070209	4071030	reverse	Tb927.11.15350	RNA-binding protein, putative	0.02	8.31	0.4	0.702398519049622	0.778912345484295	-7.37
Tb927_10	324529	326571	reverse	Tb927.10.1210	katanin, putative	0.02	9.53	0.39	0.706855872197004	0.782436184397294	-7.38
Tb927_11	2036051	2045179	forward	Tb927.11.7220	neurobeachin/beige protein, putative	0.02	10.24	0.39	0.7072909727098	0.782829232494623	-7.38
Tb927_10	1829438	1830841	reverse	Tb927.10.7250	hypothetical protein, conserved	0.02	8.95	0.39	0.708071004862910	0.783371564174126	-7.38
Tb927_01	876435	878804	forward	Tb927.1.4250	hypothetical protein, conserved	0.02	9.01	0.38	0.711513343031617	0.786257204888547	-7.38
Tb927_10	2377684	2381904	forward	Tb927.10.9650	hypothetical protein, conserved	0.02	10.43	0.38	0.713712978599406	0.78797585708588	-7.38
Tb927_11	2609452	2609847	reverse	Tb927.11.9580.1	hypothetical protein, conserved	0.02	8.66	0.38	0.714794190931462	0.788991489324438	-7.38
Tb927_11_bin	4454721	4456352	reverse	Tb11.v5.0852	hypothetical protein, conserved	0.02	7.77	0.38	0.716056510644126	0.790117397206349	-7.38
Tb927_11	2544698	2547274	forward	Tb927.11.9270	protein kinase	0.02	9.32	0.38	0.717228815881851	0.790912867240786	-7.38
Tb927_11_bin	661542	663437	reverse	Tb11.02.5420b	NADPH-cytochrome p450 reductase, putative	0.02	9.69	0.38	0.717251790128795	0.790912867240786	-7.38
Tb927_08	1967088	1968389	reverse	Tb927.8.6810	protein kinase, putative	0.02	8.71	0.37	0.719065840523913	0.792300516322631	-7.38
Tb927_11	2131174	2133357	reverse	Tb927.11.7530	long-chain-fatty-acid-CoA ligase, putative	0.02	9.63	0.37	0.719367053962818	0.792518906409713	-7.38
Tb927_11	2737266	2737895	forward	Tb927.11.10240	hslVU complex proteolytic subunit, putative	0.02	9.6	0.37	0.72038498627773	0.793372320247104	-7.38
Tb927_04	296344	297870	reverse	Tb927.4.1120	hypothetical protein, conserved	0.02	9.9	0.37	0.722308174203548	0.795042851961443	-7.38
Tb927_07	1669989	1670633	reverse	Tb927.7.6170	hypothetical protein, conserved	0.02	7.96	0.37	0.72377416974595	0.796119035599801	-7.39
Tb927_10	2163164	2164420	forward	Tb927.10.8770	disgorgin, putative	0.02	8.81	0.36	0.728598262995552	0.80025561994897	-7.39
Tb927_06	759002	759724	forward	Tb927.6.2490	hypothetical protein, conserved	0.02	9.02	0.36	0.728902754326079	0.800500184729685	-7.39
Tb927_11	1989754	1990188	reverse	Tb927.11.7090	hypothetical protein, conserved	0.02	8.3	0.36	0.731013417665103	0.80218780314276	-7.39
Tb927_01	108058	110934	forward	Tb927.1.275	expression site-associated gene (ESAG, pseudogene), putative	0.02	8.4	0.35	0.732825986551406	0.803635985476113	-7.39
Tb927_11	895181	896548	reverse	Tb927.11.3140	protein kinase, putative	0.02	9.91	0.35	0.73307001659807	0.803813491636282	-7.39
Tb927_04	892337	894148	reverse	Tb927.4.3420	serine/threonine-protein kinase, putative	0.02	9.29	0.35	0.733542763863483	0.804151597812243	-7.39
Tb927_11	4032426	4033556	reverse	Tb927.11.15160	hypothetical protein, conserved	0.02	9.2	0.35	0.733831328774678	0.804377802734194	-7.39
Tb927_06	1317878	1320760	forward	Tb927.6.4740	importin-alpha re-exporter protein, putative	0.02	10.13	0.35	0.73434168338036	0.804713429385241	-7.39
Tb927_05	1365928	1366584	reverse	Tb927.5.4410	hypothetical protein, conserved	0.02	8.55	0.35	0.734384288822594	0.804713429385241	-7.39
Tb927_07	586310	587011	reverse	Tb927.7.2270	hypothetical protein, conserved	0.02	8.44	0.35	0.734545239223782	0.804799650053339	-7.39
Tb927_06	1342104	1343696	forward	Tb927.6.4830	hypothetical protein, conserved	0.02	9.34	0.35	0.735946600220916	0.806059114731985	-7.39
Tb927_08	1252921	1256169	reverse	Tb927.8.4230	hypothetical protein, conserved	0.02	10.11	0.35	0.73602433526534	0.806059114731985	-7.39
Tb927_10	2382374	2384704	forward	Tb927.10.9660	hypothetical protein, conserved	0.02	9.37	0.35	0.738795965573763	0.808460954273839	-7.39
Tb927_01	50428	52205	reverse	Tb927.1.90	retrotransposon hot spot protein (RHS, pseudogene), putative	0.02	9.18	0.34	0.743566689468652	0.812735254353174	-7.4
Tb927_08	1437486	1441508	reverse	Tb927.8.4880	DNA polymerase alpha catalytic subunit	0.02	10.61	0.34	0.744375041422815	0.813440271368165	-7.4
Tb927_08	561910	563889	reverse	Tb927.8.1690	serine/threonine-protein kinase, putative	0.02	9.63	0.33	0.747721270307949	0.815491325242214	-7.4
Tb927_05	686004	686582	forward	Tb927.5.2010	hypothetical protein	0.02	7.84	0.33	0.74952592913845	0.816913119960055	-7.4
Tb927_11	2342924	2344588	forward	Tb927.11.8350	katanin, putative	0.02	9.2	0.33	0.749964227066941	0.81729947839796	-7.4
Tb927_11_bin	2910583	2913507	reverse	Tb11.v5.0614	hypothetical protein, conserved	0.02	8.7	0.33	0.75004750251016	0.81729947839796	-7.4
Tb927_03	1171660	1172019	reverse	Tb927.3.4170	hypothetical protein, conserved	0.02	7.43	0.33	0.752055180553485	0.819122225713064	-7.4
Tb927_10	2321102	2322745	forward	Tb927.10.9380	hypothetical protein, conserved	0.02	9.47	0.33	0.752791944729774	0.819748105633148	-7.4
Tb927_06	357614	358669	reverse	Tb927.6.840	hypothetical protein, conserved	0.02	9.1	0.33	0.753161536812969	0.819819603589942	-7.4
Tb927_11	977380	978132	forward	Tb927.11.3340	RNA-binding protein, putative	0.02	8.26	0.33	0.753198261991864	0.819819603589942	-7.4
Tb927_06	523150	524334	reverse	Tb927.6.1490	leucine-rich repeat protein (LRRP), putative	0.02	8.93	0.32	0.757539528604627	0.823811606084823	-7.4
Tb927_06	1068311	1071052	reverse	Tb927.6.3580	ATP-dependent DEAD/H DNA helicase recQ, putative	0.02	9.59	0.32	0.758745597007802	0.824756463947481	-7.4
Tb927_01	712980	713735	forward	Tb927.1.3280	septum formation protein MAF homologue, putative	0.02	8.22	0.32	0.760732232960907	0.826422932083334	-7.4
Tb927_11	4021104	4023275	reverse	Tb927.11.15120	hypothetical protein, conserved	0.02	9.48	0.31	0.760785538826792	0.826422932083334	-7.4
Tb927_11	4470512	4473061	reverse	Tb927.11.16800	hypothetical protein, conserved	0.02	9.56	0.31	0.762362503450589	0.827768298696683	-7.41
Tb927_10	3117763	3118683	reverse	Tb927.10.12830	acetyltransferase, putative	0.02	8.32	0.31	0.762847874353601	0.827871740301213	-7.41
Tb927_08	391386	393080	reverse	Tb927.8.1240	electron transfer flavoprotein-ubiquinone oxidoreductase, putative	0.02	8.99	0.31	0.763121756196137	0.827936459218334	-7.41
Tb927_07	1221082	1223913	reverse	Tb927.7.4600	hypothetical protein, conserved	0.02	8.45	0.31	0.763749950529804	0.828355406433822	-7.41
Tb927_01	468196	468879	forward	Tb927.1.1790	hypothetical protein	0.02	8.45	0.31	0.766643462496259	0.83029702132192	-7.41
Tb927_03	1560401	1561183	forward	Tb927.3.5570	syntaxin, putative	0.02	8.57	0.3	0.769901166900047	0.83253488623667	-7.41
Tb927_10	1866162	1866494	reverse	Tb927.10.7390	hypothetical protein, conserved	0.02	7.49	0.3	0.77068071705292	0.832917527057968	-7.41
Tb927_11_bin	4565861	4567648	reverse	Tb11.v5.0875	hypothetical protein, conserved	0.02	9.46	0.3	0.772968956337454	0.834560787975865	-7.41
Tb927_06	400174	401217	reverse	Tb927.6.940	metacaspase MCA2	0.02	9.12	0.3	0.77346196814337	0.835000930737872	-7.41
Tb927_08	1635647	1636465	forward	Tb927.8.5540	hypothetical protein, conserved	0.02	8.6	0.3	0.774908153683213	0.836279172889795	-7.41
Tb927_08	1420939	1421772	reverse	Tb927.8.4810	prohibitin 1	0.02	9.56	0.3	0.77546461292495	0.836608988558093	-7.41
Tb927_05	659005	660840	forward	Tb927.5.1950	hypothetical protein, conserved	0.02	9.4	0.29	0.776135820336716	0.837240790644403	-7.41
Tb927_01	474175	475821	forward	Tb927.1.1840	hypothetical protein, conserved	0.02	8.76	0.29	0.777345150361169	0.83827389715897	-7.41
Tb927_08	1993981	1994775	reverse	Tb927.8.6920	hypothetical protein, conserved	0.02	8.69	0.29	0.779490310411407	0.83981469957612	-7.41
Tb927_07	1428286	1429836	forward	Tb927.7.5350	hypothetical protein, conserved	0.02	9.13	0.29	0.779796386241555	0.83981469957612	-7.41
Tb927_05	887891	888688	forward	Tb927.5.2590	hypothetical protein, conserved	0.02	8	0.28	0.785855630867486	0.844974094424856	-7.42
Tb927_03	1496089	1497300	forward	Tb927.3.5320	UBX domain-containing protein	0.02	9.09	0.28	0.788472695500267	0.846813962024274	-7.42
Tb927_08	1126727	1127227	reverse	Tb927.8.3780	hypothetical protein, conserved	0.02	7.97	0.28	0.789346014750984	0.84747278998122	-7.42
Tb927_07	893320	894669	reverse	Tb927.7.3460	hypothetical protein, conserved	0.02	8.63	0.27	0.791878177615568	0.84981836459117	-7.42
Tb927_11	2379939	2381657	forward	Tb927.11.8490	DNA polymerase kappa, putative	0.02	7.58	0.27	0.79402094751938	0.851184191275706	-7.42
Tb927_11	2320103	2320657	forward	Tb927.11.8250	hypothetical protein, conserved	0.02	8.14	0.27	0.795966536345107	0.85270922306879	-7.42
Tb927_06	1197350	1198663	reverse	Tb927.6.4160	hypothetical protein, conserved	0.02	8.98	0.26	0.798006154435672	0.854332918455262	-7.42
Tb927_11	517376	517927	reverse	Tb927.11.1690	hypothetical protein, conserved	0.02	8.18	0.26	0.800886458833777	0.857039743035779	-7.42
Tb927_11	3208176	3208508	forward	Tb927.11.11970	hypothetical protein	0.02	7.78	0.26	0.804276294692513	0.859287093933546	-7.42
Tb927_06	736625	738343	forward	Tb927.6.2390	hypothetical protein, conserved	0.02	9.17	0.25	0.80651197452868	0.861138496950285	-7.42
Tb927_07	855890	856294	reverse	Tb927.7.3320	ATG12/APG12, putative	0.02	7.09	0.25	0.80654838892799	0.861138496950285	-7.42
Tb927_08	1198784	1199512	reverse	Tb927.8.4020	zinc finger protein family member, putative	0.02	8.01	0.25	0.808570598148379	0.862401187979049	-7.43
Tb927_07	2178717	2179475	forward	Tb07.30D13.160	hypothetical protein, conserved (pseudogene)	0.02	8.25	0.25	0.811808187415725	0.864661894119547	-7.43
Tb927_04	13666	16569	forward	Tb927.4.130	receptor-type adenylate cyclase GRESAG 4, pseudogene, putative	0.02	8.37	0.24	0.81358849582334	0.865992411559106	-7.43
Tb927_06	242936	243232	reverse	Tb927.6.590	hypothetical protein, conserved	0.02	8.68	0.24	0.814911591072486	0.866834847826697	-7.43
Tb927_11	675655	676362	forward	Tb927.11.2350	hypothetical protein, conserved	0.02	7.53	0.24	0.817301541312165	0.868715882079195	-7.43
Tb927_07	1556268	1557662	forward	Tb927.7.5770	Nuclear Dbf2-related kinase	0.02	7.52	0.24	0.81750627483152	0.86883909686874	-7.43
Tb927_08	1359362	1359967	reverse	Tb927.8.4590	hypothetical protein, conserved	0.02	8.93	0.24	0.818592796931905	0.869804858519042	-7.43
Tb927_07	793614	796484	forward	Tb927.7.3130	hypothetical protein, conserved	0.02	9.75	0.24	0.818824079240233	0.86986165351365	-7.43
Tb927_03	1354950	1355801	reverse	Tb927.3.4810	DNA replication complex GINS protein SLD5, putative	0.02	8.03	0.23	0.82027233237493	0.870927309271103	-7.43
Tb927_06	1261803	1262306	reverse	Tb927.6.4490	hypothetical protein, conserved	0.02	9.09	0.23	0.822325720673974	0.872444694214672	-7.43
Tb927_10	1429344	1429991	reverse	Tb927.10.5760	adenylate kinase, putative	0.02	7.9	0.23	0.82428112696111	0.873950608546715	-7.43
Tb927_10	3609426	3610589	reverse	Tb927.10.14800	protein kinase, putative	0.02	7.75	0.23	0.825551113026394	0.874921960313438	-7.43
Tb927_10	1849557	1850168	reverse	Tb927.10.7320	hypothetical protein, conserved	0.02	7.71	0.23	0.82555500517769	0.874921960313438	-7.43
Tb927_06	1421549	1423291	forward	Tb927.6.5160	retrotransposon hot spot protein (RHS, pseudogene), putative	0.02	8.11	0.21	0.837131580708006	0.882565807441301	-7.43
Tb927_08	2265937	2266302	forward	Tb927.8.7790	hypothetical protein, conserved	0.02	8.68	0.21	0.83798620309517	0.88302660759156	-7.44
Tb927_09	1785443	1786375	forward	Tb927.9.11350	hypothetical protein, conserved	0.02	8.61	0.21	0.83867129084318	0.883463038475161	-7.44
Tb927_01	468994	469428	forward	Tb927.1.1800	hypothetical protein, unlikely	0.02	7.37	0.21	0.841437660699218	0.885614269458897	-7.44
Tb927_10	23060	23503	forward	Tb927.10.40	hypothetical protein	0.02	6.47	0.2	0.844392520875181	0.887797444151578	-7.44
Tb927_07	1669344	1669877	reverse	Tb927.7.6160	hypothetical protein	0.02	7.07	0.2	0.846168943204117	0.889214125746335	-7.44
Tb927_03	837686	838654	reverse	Tb927.3.3260	hypothetical protein, conserved	0.02	8.62	0.2	0.846197262258349	0.889214125746335	-7.44
Tb927_11_bin	3806087	3807124	forward	Tb11.v5.0738	thymidylate kinase, putative	0.02	7.14	0.19	0.85033147577787	0.892574337718337	-7.44
Tb927_10	2942948	2943730	forward	Tb927.10.12080	hypothetical protein, conserved	0.02	7.21	0.18	0.859176582737156	0.899542434601627	-7.44
Tb927_10	3720023	3722278	forward	Tb927.10.15260	leucine-rich repeat protein (LRRP), putative	0.02	8.1	0.18	0.860654508470165	0.90033834939158	-7.44
Tb927_11	2979490	2979999	forward	Tb927.11.11130	hypothetical protein, conserved	0.02	7.75	0.18	0.862850618005146	0.901652167906895	-7.44
Tb927_05	1626329	1627435	reverse	Tb927.5.5230	expression site-associated gene (ESAG, pseudogene), putative	0.02	5.83	0.17	0.866347054960256	0.90392800348461	-7.44
Tb927_05	728937	730502	reverse	Tb927.5.2130	hypothetical protein, conserved	0.02	9.01	0.17	0.869708881021192	0.906881473356462	-7.44
Tb927_04	1083687	1084427	reverse	Tb927.4.4080	C-5 sterol desaturase, putative	0.02	7.35	0.17	0.870552960530158	0.907664884670845	-7.44
Tb927_10	1585205	1586950	reverse	Tb927.10.6250	hypothetical protein, conserved	0.02	8.21	0.17	0.871040001830228	0.907979151614823	-7.44
Tb927_11	1406973	1407704	forward	Tb927.11.4930	hypothetical protein, conserved	0.02	7.82	0.17	0.872309970764003	0.908915586748774	-7.44
Tb927_09	1691144	1691611	reverse	Tb927.9.10680	hypothetical protein, conserved	0.02	8	0.16	0.878841691498781	0.913580731902303	-7.45
Tb927_01	548865	549257	forward	Tb927.1.2160	calpain-like protein fragment, putative	0.02	5.71	0.16	0.879480667503864	0.913987840590732	-7.45
Tb927_09	768328	768774	reverse	Tb927.9.3960	hypothetical protein, unlikely	0.02	6.85	0.15	0.882439224929167	0.916455669081213	-7.45
Tb927_05	1424413	1424904	forward	Tb927.5.4590	small GTP-binding rab protein, pseudogene, putative	0.02	6.56	0.15	0.884815308495494	0.918034591474326	-7.45
Tb927_10	1830866	1831240	reverse	Tb927.10.7260	hypothetical protein, unlikely	0.02	6.23	0.14	0.889091114036139	0.9212008439542	-7.45
Tb927_05	1656996	1657997	reverse	Tb927.5.5340	expression site-associated gene (ESAG, pseudogene), putative	0.02	5.16	0.14	0.894625049521272	0.925085332051011	-7.45
Tb927_02	177859	178311	reverse	Tb927.2.1060	retrotransposon hot spot protein (RHS, pseudogene), putative	0.02	6.49	0.14	0.895575902570618	0.92566498202307	-7.45
Tb927_01	626895	627206	forward	Tb927.1.2720	hypothetical protein, unlikely	0.02	5.76	0.13	0.90223915991535	0.930487634561657	-7.45
Tb927_06	1377034	1377675	forward	Tb927.6.5020	cyclin 7, putative	0.02	6.77	0.12	0.905810094493888	0.932891899614034	-7.45
Tb927_01	687105	687290	forward	Tb927.1.3160	hypothetical protein, unlikely	0.02	5.77	0.11	0.915418852937619	0.94041191203284	-7.45
Tb927_01	652719	652937	forward	Tb927.1.2910	hypothetical protein, unlikely	0.02	5.38	0.09	0.927796401335377	0.949339210779624	-7.46
Tb927_11	4616627	4617650	reverse	Tb927.11.17180	expression site-associated gene 3 (ESAG3), degenerate and frameshifted	0.02	4.37	0.07	0.949056364167821	0.964635679028966	-7.46
Tb927_11_bin	1279029	1279394	reverse	Tb11.v5.0376	hypothetical protein, conserved	0.02	0.7	0.05	0.963120688914274	0.97417387299921	-7.46
Tb927_08	2032599	2037164	forward	Tb927.8.7080	hypothetical protein, conserved	-0.02	10.4	-0.77	0.465193040839611	0.574836872367553	-7.14
Tb927_03	1547572	1554963	forward	Tb927.3.5530	Tb-292 membrane associated protein	-0.02	11.65	-0.74	0.479421178936247	0.587299949102592	-7.16
Tb927_11	1325339	1326172	forward	Tb927.11.4590	hypothetical protein, conserved	-0.02	7.81	-0.69	0.510874706478997	0.616057007843449	-7.2
Tb927_11	1217814	1219343	reverse	Tb927.11.4170	kinetoplastid-specific dual specificity phosphatase, putative	-0.02	9.48	-0.69	0.511107190334984	0.616057007843449	-7.2
Tb927_06	729735	733196	forward	Tb927.6.2370	ubiquitin-protein ligase, putative	-0.02	10.2	-0.67	0.52234079411859	0.626770512555153	-7.22
Tb927_09	1422097	1425258	reverse	Tb927.9.8820	hypothetical protein, conserved	-0.02	10.85	-0.6	0.565173701418322	0.66479431537519	-7.26
Tb927_11	4454833	4455987	reverse	Tb927.11.16740	chaperone protein DNAj, putative	-0.02	9.95	-0.6	0.565255236484565	0.664810288353991	-7.26
Tb927_10	3088703	3091411	reverse	Tb927.10.12720	hypothetical protein, conserved	-0.02	9.86	-0.58	0.578333581587006	0.676451151203453	-7.28
Tb927_11	3836881	3837705	forward	Tb927.11.14430	proteasome regulatory non-ATP-ase subunit	-0.02	9.43	-0.57	0.583362887168795	0.680949662948613	-7.28
Tb927_06	641531	644119	reverse	Tb927.6.1950	hypothetical protein, conserved	-0.02	10.08	-0.56	0.587568918407833	0.684797084677607	-7.28
Tb927_03	1538252	1539265	forward	Tb927.3.5500	DNA-directed RNA polymerase II subunit 3, putative	-0.02	9.21	-0.56	0.588460741789132	0.685509816256618	-7.29
Tb927_10	521750	524341	forward	Tb927.10.1990	major vault protein, putative	-0.02	10.65	-0.56	0.591881030416304	0.688592236955965	-7.29
Tb927_10	2385059	2387992	forward	Tb927.10.9670	hypothetical protein, conserved	-0.02	10.42	-0.55	0.595535667636015	0.691881795422715	-7.29
Tb927_11_bin	453851	458959	reverse	Tb11.v5.0233	hypothetical protein, conserved	-0.02	10.04	-0.55	0.595658991330482	0.69191782381692	-7.29
Tb927_11	2812025	2814118	forward	Tb927.11.10560	eukaryotic translation initation factor 4 gamma, putative	-0.02	10.8	-0.55	0.596034547509448	0.6921896935286	-7.29
Tb927_08	1960007	1964359	reverse	Tb927.8.6790	hypothetical protein, conserved	-0.02	10.79	-0.55	0.599201295657441	0.695207100974471	-7.3
Tb927_03	1202789	1205539	reverse	Tb927.3.4270	hypothetical protein, conserved	-0.02	11.24	-0.54	0.60139166551595	0.697087045467126	-7.3
Tb927_01	1018107	1019468	forward	Tb927.1.5100	expression site-associated gene 2 (ESAG2) protein, putative	-0.02	11.87	-0.54	0.606369864457239	0.70119579006917	-7.3
Tb927_04	128072	128728	reverse	Tb927.4.430	proteasome beta 7 subunit	-0.02	9.94	-0.53	0.610264429693785	0.70461665474971	-7.31
Tb927_11	2316372	2318573	forward	Tb927.11.8240	hypothetical protein, conserved	-0.02	9.82	-0.53	0.611916962205629	0.705858229130723	-7.31
Tb927_06	942151	943779	forward	Tb927.6.3160	splicing factor 3a, putative	-0.02	9.27	-0.53	0.612701520198521	0.706335529566649	-7.31
Tb927_11	1143563	1146889	forward	Tb927.11.3910	hypothetical protein, conserved	-0.02	10.33	-0.53	0.612908342072093	0.706335529566649	-7.31
Tb927_01	818596	820566	forward	Tb927.1.3840	hypothetical protein, conserved	-0.02	9.03	-0.52	0.61457081973797	0.707834510183254	-7.31
Tb927_04	553424	556426	forward	Tb927.4.2140	MBO2	-0.02	10.3	-0.52	0.617015605484398	0.709647739061117	-7.31
Tb927_11_bin	176436	177032	reverse	Tb11.v5.0160	cyclophilin-type peptidyl-prolyl cis-trans isomerase, putative	-0.02	10.38	-0.52	0.620395419341302	0.711777692906762	-7.31
Tb927_05	825029	829048	forward	Tb927.5.2410	kinesin, putative	-0.02	10.96	-0.51	0.625735159127546	0.716359280541142	-7.32
Tb927_11	498871	501498	reverse	Tb927.11.1610	hypothetical protein, conserved	-0.02	10.03	-0.5	0.630228190662817	0.720692272268186	-7.32
Tb927_11	3972495	3974471	reverse	Tb927.11.14930	hypothetical protein, conserved	-0.02	9.86	-0.5	0.631149975046187	0.721577679779929	-7.32
Tb927_08	1463533	1467903	forward	Tb927.8.4950	kinesin, putative	-0.02	9.91	-0.49	0.63469261552623	0.724527171259406	-7.33
Tb927_06	429988	431199	reverse	Tb927.6.1090	proteasome regulatory ATPase subunit 3	-0.02	9.71	-0.49	0.635222175447336	0.725047082300932	-7.33
Tb927_08	929015	930586	forward	Tb927.8.3100	coronin, putative	-0.02	10.64	-0.49	0.638337449910651	0.727278717021651	-7.33
Tb927_05	314952	317174	forward	Tb927.5.760	cell cycle sequence binding phosphoprotein (RBP33), putative	-0.02	9.97	-0.49	0.639540357078208	0.728022261263219	-7.33
Tb927_11	704939	717862	reverse	Tb927.11.2430	Cytoplasmic dynein 2 heavy chain (DYNC2H1), putative	-0.02	12.86	-0.48	0.641666591039044	0.730082242291569	-7.33
Tb927_11	2278935	2282696	forward	Tb927.11.8150	protein kinase, putative	-0.02	10.23	-0.48	0.644502085930046	0.732011886688331	-7.33
Tb927_11	118957	119616	reverse	Tb927.11.500	RNA-binding protein, UBP1	-0.02	9.28	-0.48	0.645757125318453	0.732796886322982	-7.33
Tb927_02	201606	203037	reverse	Tb927.2.1150	retrotransposon hot spot protein (RHS, pseudogene), putative	-0.02	8.43	-0.47	0.647966619022851	0.73419706206863	-7.34
Tb927_07	156246	158165	reverse	Tb927.7.710	heat shock 70 kDa protein, putative	-0.02	12.07	-0.47	0.648705971555495	0.734609389944138	-7.34
Tb927_10	1991925	1995914	reverse	Tb927.10.8000	hypothetical protein, conserved	-0.02	10.5	-0.47	0.653324664159239	0.739069749013626	-7.34
Tb927_08	531411	533165	forward	Tb927.8.1600	lysyl-tRNA synthetase, putative	-0.02	11.35	-0.46	0.657185580455133	0.742352101591487	-7.34
Tb927_07	820174	821472	forward	Tb927.7.3180	Mu-adaptin 1, putative	-0.02	10.76	-0.45	0.661525534614831	0.745931800960915	-7.35
Tb927_07	617417	618694	reverse	Tb927.7.2400	tyrosyl-tRNA synthetase, putative	-0.02	9.57	-0.45	0.661746682525336	0.746095170582616	-7.35
Tb927_11	951904	954063	forward	Tb927.11.3280	kinesin, putative	-0.02	10.39	-0.45	0.662013522830164	0.746205856471723	-7.35
Tb927_03	309482	310453	forward	Tb927.3.1240	protein phosphatase 2A, putative	-0.02	8.67	-0.45	0.662073682323884	0.746205856471723	-7.35
Tb927_10	2562282	2563760	reverse	Tb927.10.10390	trypanothione reductase	-0.02	10.93	-0.45	0.663859814630421	0.74761604311378	-7.35
Tb927_11	1832511	1833242	reverse	Tb927.11.6490	hypothetical protein, conserved	-0.02	8.79	-0.44	0.6728769714848	0.754845501874388	-7.35
Tb927_09	1401265	1402080	reverse	Tb927.9.8680	cytochrome c oxidase assembly factor, putative	-0.02	8.79	-0.44	0.674869929138176	0.75627176595175	-7.36
Tb927_11	4458569	4460086	reverse	Tb927.11.16760	T-complex protein 1, alpha subunit, putative	-0.02	11.49	-0.43	0.67952542619297	0.760356541741487	-7.36
Tb927_10	3181160	3184915	reverse	Tb927.10.13070	hypothetical protein, conserved	-0.02	9.8	-0.43	0.680314632357462	0.760772588350062	-7.36
Tb927_10	2764817	2765503	forward	Tb927.10.11330	hypothetical protein, conserved	-0.02	9.66	-0.43	0.680363832717438	0.760772588350062	-7.36
Tb927_08	594809	596482	reverse	Tb927.8.1830	tRNA-methyl transferase, putative	-0.02	9.42	-0.43	0.680586259509402	0.760779437478018	-7.36
Tb927_11	2368463	2369833	forward	Tb927.11.8460	amastin-like protein	-0.02	9.18	-0.42	0.685287545679804	0.764619458734218	-7.36
Tb927_02	1071806	1073164	forward	Tb927.2.5890	hypothetical protein, conserved	-0.02	9.03	-0.42	0.686383226675901	0.765072873428664	-7.36
Tb927_09	1061318	1065880	forward	Tb927.9.6460	hypothetical protein, conserved	-0.02	11.27	-0.42	0.687813115655908	0.766561370524237	-7.36
Tb927_08	1622908	1623933	forward	Tb927.8.5480	hypothetical protein, conserved	-0.02	9.25	-0.42	0.687998792008925	0.76668075055529	-7.36
Tb927_07	605377	608436	reverse	Tb927.7.2350	hypothetical protein, conserved	-0.02	10.09	-0.41	0.693379036239894	0.771353368119949	-7.37
Tb927_06	450522	451811	reverse	Tb927.6.1170	hypothetical protein, conserved	-0.02	9.45	-0.41	0.69381543142479	0.771580807733173	-7.37
Tb927_11	969346	969762	forward	Tb927.11.3310	ubiquitin-conjugating enzyme, putative	-0.02	10.27	-0.41	0.694236245993469	0.771961035980235	-7.37
Tb927_10	3568311	3570320	reverse	Tb927.10.14560	hypothetical protein, conserved	-0.02	9.08	-0.41	0.695898102261117	0.773457297707397	-7.37
Tb927_11_bin	3973907	3975565	forward	Tb11.v5.0760	hypothetical protein, conserved	-0.02	8.17	-0.4	0.696454456549156	0.77389981240577	-7.37
Tb927_11	1994427	1997438	reverse	Tb927.11.7120	hypothetical protein, conserved	-0.02	10.01	-0.4	0.69853995017993	0.775587806940206	-7.37
Tb927_10	1437008	1438618	reverse	Tb927.10.5790	hypothetical protein, conserved	-0.02	9.66	-0.4	0.698687043091489	0.775587806940206	-7.37
Tb927_09	2249998	2251080	reverse	Tb927.9.14400	leucine-rich repeat protein (LRRP), putative	-0.02	9.13	-0.4	0.69958692216087	0.776322465914224	-7.37
Tb927_10	310584	311030	reverse	Tb927.10.1160	hypothetical protein, conserved	-0.02	8.39	-0.4	0.700410401521516	0.777148118190427	-7.37
Tb927_04	1453048	1455555	reverse	Tb927.4.5340	hypothetical protein, conserved	-0.02	9.44	-0.4	0.701360708097327	0.777937846634484	-7.37
Tb927_03	575548	576594	reverse	Tb927.3.2200	hypothetical protein, conserved	-0.02	8.7	-0.4	0.701915496906806	0.77846494799221	-7.37
Tb927_10	3150232	3150924	reverse	Tb927.10.12960	ras-related protein rab-5	-0.02	10.21	-0.39	0.703706902450927	0.77992122200945	-7.37
Tb927_05	240200	241411	reverse	Tb927.5.590	protein phosphatase 1, regulatory subunit, putative	-0.02	9.06	-0.39	0.704379205647798	0.78048949698181	-7.37
Tb927_10	78627	79727	forward	Tb927.10.240	peroxin 14, putative	-0.02	9.36	-0.39	0.70461334966042	0.780572120906793	-7.37
Tb927_10	3574012	3574947	reverse	Tb927.10.14590	hypothetical protein, conserved	-0.02	8.49	-0.39	0.705234407148033	0.781171671776404	-7.37
Tb927_06	1240697	1241809	reverse	Tb927.6.4410	S-adenosylmethionine decarboxylase	-0.02	8.65	-0.39	0.710128673131862	0.78508179559826	-7.38
Tb927_11	588391	590646	forward	Tb927.11.2040	protein kinase, putative	-0.02	9.84	-0.38	0.711470460947395	0.786257204888547	-7.38
Tb927_04	546879	547823	forward	Tb927.4.2110	protein phosphatase 2C, putative	-0.02	8.95	-0.38	0.716595414155014	0.790622864179373	-7.38
Tb927_10	1468544	1469914	reverse	Tb927.10.5870	hypothetical protein, conserved	-0.02	8.14	-0.38	0.71726249189004	0.790912867240786	-7.38
Tb927_07	613867	616722	reverse	Tb927.7.2390	hypothetical protein, conserved	-0.02	9.73	-0.37	0.719827627535082	0.792925942980773	-7.38
Tb927_11	4495085	4496971	reverse	Tb927.11.16880	leucine-rich repeat protein (LRRP), putative	-0.02	9.3	-0.37	0.719898622667406	0.792925942980773	-7.38
Tb927_10	1951270	1951962	reverse	Tb927.10.7770	hypothetical protein	-0.02	8.22	-0.37	0.72078262148462	0.793720889912657	-7.38
Tb927_02	480609	482150	reverse	Tb927.2.2440	proteasome regulatory non-ATPase subunit 6	-0.02	10.21	-0.37	0.722537852000702	0.795116738596498	-7.38
Tb927_08	1248877	1250136	reverse	Tb927.8.4210	hypothetical protein, conserved	-0.02	9.38	-0.37	0.722834053880511	0.795353227883595	-7.39
Tb927_02	571241	574339	forward	Tb927.2.3020	hypothetical protein, conserved	-0.02	9.71	-0.36	0.7252591859821	0.797483490666842	-7.39
Tb927_08	733252	734184	forward	Tb927.8.2450	hypothetical protein, conserved	-0.02	8.86	-0.36	0.728525472281177	0.80025561994897	-7.39
Tb927_08	430515	431603	reverse	Tb927.8.1350	hypothetical protein, conserved	-0.02	8.5	-0.36	0.731382513403464	0.802412821422686	-7.39
Tb927_11	3272481	3274853	forward	Tb927.11.12240	ubiquitin carboxyl-terminal hydrolase, putative	-0.02	10.36	-0.35	0.731986380102197	0.802895252443076	-7.39
Tb927_05	1143621	1145204	reverse	Tb927.5.3450	hypothetical protein, conserved	-0.02	10.31	-0.35	0.733269585274799	0.803942211447199	-7.39
Tb927_11_bin	3384544	3385650	forward	Tb11.v5.0677	expression site-associated gene 11 (ESAG11) protein, putative	-0.02	8.56	-0.35	0.735003889478898	0.805121828549106	-7.39
Tb927_06	469738	470586	reverse	Tb927.6.1260	proteasome beta-1 subunit, putative	-0.02	8.96	-0.35	0.737452788336876	0.807309176612753	-7.39
Tb927_09	1699500	1699562	forward	Tb927.9.10760	hypothetical protein, unlikely	-0.02	9.21	-0.34	0.740850073227091	0.810346183629319	-7.39
Tb927_09	1742654	1744291	reverse	Tb927.9.11050	4E-interacting protein, putative	-0.02	9.31	-0.34	0.741932017994047	0.811257508889658	-7.4
Tb927_09	828086	829381	forward	Tb927.9.4440	hypothetical protein, conserved	-0.02	8.8	-0.34	0.744474251080315	0.813440271368165	-7.4
Tb927_11_bin	911614	912591	forward	Tb11.v5.0325	retrotransposon hot spot (RHS) protein, putative	-0.02	10.11	-0.34	0.744676562377057	0.813531078697348	-7.4
Tb927_10	806054	807238	forward	Tb927.10.3080	methionine biosynthetic protein, putative	-0.02	8.74	-0.34	0.74507276906512	0.813600502261866	-7.4
Tb927_02	1053845	1057090	forward	Tb927.2.5820	hypothetical protein, conserved	-0.02	10.16	-0.33	0.74851934143106	0.816061711093883	-7.4
Tb927_07	1581148	1582407	forward	Tb927.7.5880	cis-prenyltransferase-like protein	-0.02	9.47	-0.33	0.750214670867586	0.81739059194761	-7.4
Tb927_10	3800959	3802374	forward	Tb927.10.15480	transporter, putative	-0.02	9.45	-0.33	0.75154155359158	0.818653938179092	-7.4
Tb927_11	3450967	3451674	reverse	Tb927.11.12860.2	undefined product	-0.02	8.22	-0.32	0.753920527227534	0.820514464108017	-7.4
Tb927_11	3806352	3806600	forward	Tb927.11.14310	small nuclear ribonucleoprotein Sm-G	-0.02	8.02	-0.32	0.754918164299345	0.821508832184704	-7.4
Tb927_11	571784	572962	forward	Tb927.11.1960	leucine-rich repeat protein (LRRP), putative	-0.02	9.25	-0.32	0.755014394042778	0.821522168492993	-7.4
Tb927_06	1166942	1167805	reverse	Tb927.6.3980	hypothetical protein, conserved	-0.02	8.45	-0.32	0.757448239783387	0.82380390548092	-7.4
Tb927_11	3764615	3765358	forward	Tb927.11.14200	ubiquitin-conjugating enzyme E2, putative	-0.02	9.21	-0.31	0.76172466815027	0.827299080583673	-7.41
Tb927_04	1078313	1081144	reverse	Tb927.4.4060	hypothetical protein, conserved	-0.02	9.5	-0.31	0.761998930201884	0.82746537175769	-7.41
Tb927_02	124625	125050	forward	Tb927.2.680	hypothetical protein	-0.02	6.49	-0.31	0.762796214575076	0.827871740301213	-7.41
Tb927_03	1421350	1423176	forward	Tb927.3.5070	hypothetical protein, conserved	-0.02	9.68	-0.31	0.764066979985145	0.828607390000518	-7.41
Tb927_11	601276	601920	forward	Tb927.11.2110	hypothetical protein, conserved	-0.02	8.98	-0.31	0.766557383719392	0.830295713565856	-7.41
Tb927_09	1270305	1271270	reverse	Tb927.9.7740	lipid-like atypical dual specificity phosphatase, putative	-0.02	8.84	-0.31	0.766806743215603	0.830381931467594	-7.41
Tb927_06	785293	787107	forward	Tb927.6.2580	hypothetical protein, conserved	-0.02	9.2	-0.31	0.767828477405432	0.831120380001919	-7.41
Tb927_10	3499574	3501241	reverse	Tb927.10.14390	hypothetical protein, conserved	-0.02	10.08	-0.31	0.768036081866188	0.831253124117371	-7.41
Tb927_11	3412405	3413238	reverse	Tb927.11.12750	cleavage and polyadenylation specificity factor 30 kDa subunit	-0.02	7.62	-0.3	0.768170196590845	0.831260681487948	-7.41
Tb927_03	866616	868391	reverse	Tb927.3.3390	kinesin, putative	-0.02	9.27	-0.3	0.77005140388344	0.832605314344793	-7.41
Tb927_10	1583583	1584794	reverse	Tb927.10.6240	ras-like small GTPase, putative	-0.02	9.88	-0.3	0.774630315022803	0.836077710929841	-7.41
Tb927_11_bin	4716841	4717482	forward	Tb11.v5.0904	glutaredoxin-like protein, putative	-0.02	7.56	-0.29	0.777492780426293	0.838334825406197	-7.41
Tb927_10	2195915	2196781	forward	Tb927.10.8870	hypothetical protein, conserved	-0.02	9.05	-0.28	0.78496453568416	0.84443677728152	-7.42
Tb927_09	866790	866903	forward	Tb927.9.4730	hypothetical protein, unlikely	-0.02	8.24	-0.28	0.785895868871692	0.844974094424856	-7.42
Tb927_05	998317	999081	forward	Tb927.5.2990	hypothetical protein, conserved	-0.02	8.32	-0.28	0.787006787552357	0.845733569152627	-7.42
Tb927_11_bin	4343148	4344884	reverse	Tb11.v5.0831	hypothetical protein, conserved	-0.02	8.35	-0.28	0.787034489784884	0.845733569152627	-7.42
Tb927_11	3450967	3451875	reverse	Tb927.11.12860.1	cAMP response protein, putative	-0.02	8.25	-0.27	0.79278805897214	0.85033766592762	-7.42
Tb927_07	447061	448068	forward	Tb927.7.1850	hypothetical protein, conserved	-0.02	7.71	-0.27	0.792845107066259	0.85033766592762	-7.42
Tb927_07	1260954	1262195	reverse	Tb927.7.4750	hypothetical protein, conserved	-0.02	8.29	-0.27	0.795646860082632	0.852553475595661	-7.42
Tb927_02	120231	123178	forward	Tb927.2.660	expression site-associated gene (ESAG, pseudogene), putative	-0.02	8.63	-0.26	0.800995688289292	0.857039743035779	-7.42
Tb927_08	2013381	2013674	forward	Tb927.8.6990	hypothetical protein, conserved	-0.02	6.97	-0.26	0.80174265553598	0.857614053295604	-7.42
Tb927_09	662685	663227	reverse	Tb927.9.2910	hypothetical protein, conserved	-0.02	7.57	-0.25	0.80606191397274	0.860884683885952	-7.42
Tb927_07	798592	800280	forward	Tb927.7.3150	hypothetical protein, conserved	-0.02	8.74	-0.25	0.806563635649132	0.861138496950285	-7.42
Tb927_10	3912283	3913470	forward	Tb927.10.15850	peroxisome assembly protein, putative	-0.02	8.24	-0.25	0.806837064147857	0.861148483368807	-7.42
Tb927_09	1402521	1403564	reverse	Tb927.9.8700	hypothetical protein, conserved	-0.02	8.94	-0.25	0.807150220125387	0.861350408560143	-7.42
Tb927_09	899713	900303	forward	Tb927.9.4990	hypothetical protein, conserved	-0.02	8.11	-0.25	0.807757926427486	0.861755266547448	-7.42
Tb927_11	3253376	3255142	forward	Tb927.11.12170	hypothetical protein, conserved	-0.02	8.48	-0.25	0.810224149118903	0.863538822402247	-7.43
Tb927_10	1658030	1658752	forward	Tb927.10.6550	hypothetical protein, conserved	-0.02	7.71	-0.25	0.810413682724708	0.863552669436425	-7.43
Tb927_11	2365920	2366819	forward	Tb927.11.8450	hypothetical protein, conserved	-0.02	7.89	-0.25	0.811424970265597	0.864536101514739	-7.43
Tb927_09	755001	755855	forward	Tb927.9.3820	syntaxin, putative	-0.02	8.71	-0.24	0.814040132161514	0.866284631016653	-7.43
Tb927_11	536052	537056	reverse	Tb927.11.1780	protein phosphatase 2C, putative	-0.02	7.66	-0.24	0.81432843908573	0.866497185074581	-7.43
Tb927_10	1326114	1328303	forward	Tb927.10.5310	protein kinase, putative	-0.02	8.09	-0.24	0.814538035578215	0.866625949109481	-7.43
Tb927_01	1021859	1022026	forward	Tb927.1.5130	hypothetical protein, unlikely	-0.02	6.92	-0.24	0.817859688032377	0.869120283295757	-7.43
Tb927_11	886460	887293	reverse	Tb927.11.3110	hypothetical protein, conserved	-0.02	8.21	-0.23	0.82016376403634	0.870927309271103	-7.43
Tb927_09	394652	396847	reverse	Tb927.9.1730	hypothetical protein, conserved	-0.02	8.71	-0.23	0.821780094264236	0.872149561964311	-7.43
Tb927_04	1418433	1420358	reverse	Tb927.4.5200	nucleoporin (NUP54/57), putative	-0.02	9.01	-0.23	0.827131085360984	0.876212605098701	-7.43
Tb927_10	1087320	1087709	reverse	Tb927.10.4150	hypothetical protein, unlikely	-0.02	7.73	-0.22	0.828495339526287	0.877060537821767	-7.43
Tb927_04	404419	406026	reverse	Tb927.4.1560	hypothetical protein, conserved	-0.02	8.79	-0.22	0.82985093459996	0.87785809831222	-7.43
Tb927_10	153636	154352	forward	Tb927.10.580	hypothetical protein, conserved	-0.02	7.51	-0.22	0.83033819427879	0.878088699019501	-7.43
Tb927_08	2208976	2209305	forward	Tb927.8.7660	amino acid transporter (pseudogene), putative	-0.02	8.32	-0.22	0.833871605147785	0.880778008330899	-7.43
Tb927_02	556982	558328	forward	Tb927.2.2920	hypothetical protein, conserved	-0.02	8.57	-0.21	0.836472066088018	0.882286385179416	-7.43
Tb927_03	156134	156694	reverse	Tb927.3.610	N-acetyltransferase complex ARD1 subunit, putative	-0.02	8.31	-0.21	0.837188049990317	0.882565807441301	-7.43
Tb927_09	766504	767589	forward	Tb927.9.3930	hypothetical protein, conserved	-0.02	7.83	-0.21	0.838374311602174	0.88329232517024	-7.44
Tb927_07	885081	886394	reverse	Tb927.7.3400	hypothetical protein, conserved	-0.02	9	-0.21	0.83930586840611	0.883941146583806	-7.44
Tb927_09	1649709	1650113	reverse	Tb927.9.10510	hypothetical protein, conserved	-0.02	6.74	-0.21	0.839429913123083	0.883976624336181	-7.44
Tb927_04	1420657	1420911	reverse	Tb927.4.5210	hypothetical protein, conserved	-0.02	7.55	-0.2	0.844510172265623	0.887797444151578	-7.44
Tb927_08	657751	658335	forward	Tb927.8.2090	cyclophilin type peptidyl-prolyl cis-trans isomerase, putative	-0.02	8.04	-0.2	0.847673591741348	0.89038275765916	-7.44
Tb927_05	136952	140662	reverse	Tb927.5.320	receptor-type adenylate cyclase GRESAG 4, putative	-0.02	9.31	-0.18	0.863795640192859	0.90232063745951	-7.44
Tb927_11	3688047	3689531	forward	Tb927.11.13880	kinetoplastid-specific protein tyrosine phosphatase, putative	-0.02	7.88	-0.18	0.865014279207863	0.903160996232947	-7.44
Tb927_05	1051044	1051625	reverse	Tb927.5.3180	hypothetical protein, conserved	-0.02	6.74	-0.17	0.871157170033814	0.908004538082336	-7.44
Tb927_11	1743323	1743760	reverse	Tb927.11.6190	hypothetical protein, conserved	-0.02	7.09	-0.16	0.874962064149463	0.910902827878493	-7.45
Tb927_07	1228173	1230377	reverse	Tb927.7.4640	hypothetical protein, conserved	-0.02	7.92	-0.16	0.875709593989037	0.911487068623763	-7.45
Tb927_10	1061818	1062447	reverse	Tb927.10.4020	hypothetical protein, conserved	-0.02	7.03	-0.16	0.878507117421522	0.913524142191193	-7.45
Tb927_10	3972198	3973100	forward	Tb927.10.16160	protein kinase, putative	-0.02	6.85	-0.15	0.88465705545315	0.917967752810582	-7.45
Tb927_08	1547313	1548083	forward	Tb927.8.5190	hypothetical protein, conserved	-0.02	7.11	-0.14	0.893463177431788	0.924457986759934	-7.45
Tb927_06	680916	681443	reverse	Tb927.6.2130	nuclear movement protein, putative	-0.02	7.94	-0.12	0.908745430119718	0.93525437066618	-7.45
Tb927_01	130249	131017	forward	Tb927.1.320	retrotransposon hot spot protein (RHS, pseudogene), putative	-0.02	6.47	-0.12	0.909193816730767	0.935490440584465	-7.45
Tb927_09	524336	524668	forward	Tb927.9.2430	hypothetical protein, unlikely	-0.02	5.4	-0.11	0.915099122950873	0.940182180196218	-7.45
Tb927_09	2480111	2480758	reverse	Tb927.9.15740	hypothetical protein, conserved	-0.02	4.8	-0.11	0.916811105698997	0.941207384276366	-7.45
Tb927_09	907392	907709	forward	Tb927.9.5070	hypothetical protein, unlikely	-0.02	7.13	-0.1	0.924903272960309	0.947171435085387	-7.45
Tb927_09	2381878	2382051	forward	Tb927.9.15350	hypothetical protein, conserved	-0.02	5.2	-0.08	0.936511426183563	0.954761492533743	-7.46
Tb927_09	2288185	2288574	reverse	Tb927.9.14620	hypothetical protein, unlikely	-0.02	3.34	-0.08	0.940844725259376	0.958280473421393	-7.46
Tb927_09	3039010	3039694	forward	Tb927.9.17900	expression site-associated gene 3 (ESAG3, pseudogene), putative	-0.02	4.66	-0.07	0.947812515238149	0.963872124384076	-7.46
Tb927_03	12861	13874	forward	Tb927.3.160	expression site-associated gene (ESAG, pseudogene), putative	-0.02	2.92	-0.05	0.959786134611072	0.97150416501812	-7.46
Tb927_09	2426051	2426923	forward	Tb927.9.15540	BARP protein	-0.02	5.33	-0.05	0.96173027598818	0.97296869596612	-7.46
Tb927_11_RH_fork	413630	414232	reverse	Tb927.11.19800	hypothetical protein	-0.02	3.58	-0.05	0.962152195308945	0.973294894706588	-7.46
Tb927_11	184546	185046	forward	Tb927.11.740	eukaryotic translation initiation factor 5A, putative	0.03	12.38	1.06	0.321708829275944	0.436148521762012	-6.88
Tb927_08	478123	485529	forward	Tb927.8.1480	hypothetical protein, conserved	0.03	11.3	0.97	0.359872073231158	0.47318015766085	-6.96
Tb927_11_bin	3237077	3238360	reverse	Tb11.v5.0655	hypothetical protein, conserved	0.03	10.3	0.97	0.361849008194470	0.475355021776084	-6.96
Tb927_10	1635920	1636657	forward	Tb927.10.6440	phosphomannomutase, putative	0.03	8.92	0.96	0.3628172290999	0.476307159458444	-6.97
Tb927_11	1057399	1060014	forward	Tb927.11.3570	aminopeptidase, putative	0.03	11.74	0.96	0.364566698073077	0.477962477519286	-6.97
Tb927_11	3497162	3498376	reverse	Tb927.11.13090	elongation factor 1 gamma, putative	0.03	11.43	0.93	0.379188987479815	0.492120703703241	-7
Tb927_09	1249259	1249828	reverse	Tb927.9.7650	ADP-ribosylation factor, putative	0.03	8.53	0.9	0.395876410132939	0.508846776470235	-7.03
Tb927_11	3960891	3970703	reverse	Tb927.11.14920	hypothetical protein, conserved	0.03	11.76	0.89	0.400215977280666	0.51291722289936	-7.04
Tb927_10	406644	413624	reverse	Tb927.10.1510	NOT1	0.03	12.04	0.88	0.403076373555256	0.51559834760605	-7.04
Tb927_11	1942960	1946106	reverse	Tb927.11.6900	DNA repair and recombination helicase protein PIF2	0.03	10.4	0.88	0.40656910030032	0.519183593295657	-7.05
Tb927_04	862494	864653	reverse	Tb927.4.3300	mitochondrial ATP-dependent zinc metallopeptidase, putative	0.03	10.15	0.87	0.409589198461743	0.522222224495143	-7.05
Tb927_09	1469243	1469497	reverse	Tb927.9.9210	60S ribosomal protein L37, putative	0.03	10.68	0.87	0.410024655475386	0.522368954878981	-7.06
Tb927_11	3693490	3696837	forward	Tb927.11.13920	kinesin-II 85 Kd subunit, putative	0.03	10.85	0.85	0.417864977416858	0.530079496118921	-7.07
Tb927_11	684322	687063	forward	Tb927.11.2380	phosphoglycerate kinase, putative	0.03	10.04	0.83	0.429875171313886	0.541872026924848	-7.09
Tb927_10	1449336	1449941	reverse	Tb927.10.5840	translation elongation factor 1-beta, putative	0.03	11.59	0.82	0.434744754070211	0.546308342083098	-7.1
Tb927_02	915171	917198	forward	Tb927.2.5200	hypothetical protein, conserved	0.03	9.82	0.82	0.43571969856572	0.547194584219311	-7.1
Tb927_06	435316	438606	reverse	Tb927.6.1110	ubiquitin carboxyl-terminal hydrolase, putative	0.03	9.99	0.81	0.438808448861997	0.550296507526845	-7.1
Tb927_10	2827191	2828477	forward	Tb927.10.11590	nicotinate phosphoribosyltransferase, putative	0.03	9.74	0.81	0.443666659104378	0.555390934021695	-7.11
Tb927_11	2619175	2619861	reverse	Tb927.11.9630	hypothetical protein, conserved	0.03	9.05	0.8	0.444513855130822	0.556097064545375	-7.11
Tb927_03	563494	566340	reverse	Tb927.3.2140	transcription activator, putative	0.03	11.47	0.79	0.449563100842154	0.560907513778701	-7.12
Tb927_02	533630	538135	forward	Tb927.2.2720	protein kinase, putative	0.03	9.34	0.78	0.455362588610287	0.566409689049515	-7.13
Tb927_10	3126455	3129718	reverse	Tb927.10.12870	hypothetical protein, conserved	0.03	10.52	0.77	0.464332367892605	0.574245458932842	-7.14
Tb927_07	257177	259513	forward	Tb927.7.990	chaperone protein DNAj, putative	0.03	9.21	0.76	0.466606453262372	0.576074070200124	-7.14
Tb927_09	448276	450390	reverse	Tb927.9.1980	hypothetical protein, conserved	0.03	10.41	0.76	0.4673242541561	0.576741917296471	-7.15
Tb927_07	1639890	1643702	reverse	Tb927.7.6060	receptor-type adenylate cyclase GRESAG 4, putative	0.03	10.15	0.76	0.468801565655695	0.5776906054679	-7.15
Tb927_07	253061	255682	forward	Tb927.7.980	hypothetical protein, conserved	0.03	9.38	0.75	0.474461593947505	0.583122835877945	-7.16
Tb927_10	1147705	1150860	reverse	Tb927.10.4470	hypothetical protein, conserved	0.03	10.5	0.75	0.476289876018004	0.584635364753342	-7.16
Tb927_11	1807847	1811806	reverse	Tb927.11.6420	hypothetical protein, conserved	0.03	10.83	0.74	0.478164107341897	0.58634738808295	-7.16
Tb927_11	896832	897962	reverse	Tb927.11.3150	hypothetical protein, conserved	0.03	9.17	0.74	0.478280958951555	0.586391854176587	-7.16
Tb927_09	1409325	1410308	reverse	Tb927.9.8740	RNA-binding protein	0.03	10.98	0.74	0.47832024903702	0.586391854176587	-7.16
Tb927_04	293016	293495	reverse	Tb927.4.1100	ribosomal protein L21E (60S), putative	0.03	11.21	0.73	0.483983462269696	0.591333859296171	-7.17
Tb927_11	3648469	3650733	reverse	Tb927.11.13700	hypothetical protein, conserved	0.03	9.58	0.73	0.488852335377537	0.596165843555029	-7.17
Tb927_06	1066024	1067925	reverse	Tb927.6.3570	tubulin-tyrosine ligase-like protein, conserved	0.03	9.38	0.71	0.496012405439419	0.60264398440311	-7.18
Tb927_06	299469	301253	reverse	Tb927.6.730	hypothetical protein, conserved	0.03	9.32	0.71	0.49859122626327	0.6050618144262	-7.19
Tb927_07	85331	86224	reverse	Tb927.7.470	hypothetical protein	0.03	9.75	0.71	0.500146612728539	0.60638670372082	-7.19
Tb927_11	1470026	1471612	forward	Tb927.11.5150	hypothetical protein, conserved	0.03	9.19	0.7	0.50452555002083	0.610636330057376	-7.19
Tb927_03	701653	702573	reverse	Tb927.3.2740	hypothetical protein, conserved	0.03	9.35	0.7	0.505924627492073	0.611799830748449	-7.2
Tb927_11	503188	505683	reverse	Tb927.11.1630	hypothetical protein, conserved	0.03	9.81	0.7	0.506073784100196	0.611806886220055	-7.2
Tb927_11	942792	947681	forward	Tb927.11.3260	mitochondrial DNA polymerase I protein D, putative	0.03	11.51	0.69	0.508993435925735	0.614593245433589	-7.2
Tb927_10	2229945	2234870	forward	Tb927.10.9000	hypothetical protein, conserved	0.03	10.33	0.69	0.511145326859376	0.616057007843449	-7.2
Tb927_08	1957895	1959079	reverse	Tb927.8.6780	hypothetical protein, conserved	0.03	9.13	0.69	0.511655467894215	0.616368112598092	-7.2
Tb927_08	1157696	1158607	reverse	Tb927.8.3880	hypothetical protein, conserved	0.03	9.79	0.68	0.513630718791377	0.61859526307227	-7.21
Tb927_07	1369681	1371855	forward	Tb927.7.5200	hypothetical protein, conserved	0.03	9.1	0.68	0.515652236980456	0.620484851524733	-7.21
Tb927_08	1575347	1577200	forward	Tb927.8.5290	hypothetical protein, conserved	0.03	9.35	0.68	0.516423367514727	0.621041156041373	-7.21
Tb927_11	1737626	1741321	reverse	Tb927.11.6170	protein transport protein SEC31, putative	0.03	10.83	0.67	0.52300095054331	0.627331816964836	-7.22
Tb927_11	2236210	2236761	reverse	Tb927.11.7910	hypothetical protein	0.03	8.21	0.66	0.526315489184397	0.630302904968902	-7.22
Tb927_05	1012071	1013792	forward	Tb927.5.3050	poly(ADP-ribose) polymerase, putative	0.03	9.37	0.66	0.528914963643944	0.63295108126345	-7.22
Tb927_11	2423032	2424081	forward	Tb927.11.8830	hypothetical protein	0.03	9.68	0.66	0.529550458249282	0.633479106511705	-7.22
Tb927_09	2017402	2019075	forward	Tb927.9.12790	dolichol kinase, putative	0.03	9.47	0.65	0.532232000939551	0.635576694959622	-7.23
Tb927_06	605394	606635	reverse	Tb927.6.1810	hypothetical protein, conserved	0.03	8.58	0.63	0.544971622093109	0.647011670967842	-7.24
Tb927_11_bin	3113761	3115152	forward	Tb11.v5.0638	serine carboxypeptidase III precursor, putative	0.03	9.71	0.63	0.547792363340471	0.64950341662342	-7.24
Tb927_11	1348528	1348857	forward	Tb927.11.4670	hypothetical protein, conserved	0.03	8.04	0.62	0.549928365968792	0.651404432046578	-7.25
Tb927_09	2049800	2053645	forward	Tb927.9.12990	hypothetical protein, conserved	0.03	9.97	0.62	0.551576717362985	0.652425406157697	-7.25
Tb927_07	1626783	1630586	reverse	Tb927.7.6040	receptor-type adenylate cyclase GRESAG 4, putative	0.03	10.54	0.62	0.555168930061234	0.655864949014498	-7.25
Tb927_11	1541385	1542377	forward	Tb927.11.5420	hypothetical protein, conserved	0.03	8.77	0.61	0.558302160864406	0.658850426988719	-7.26
Tb927_11	4461953	4462795	reverse	Tb927.11.16770	glucosamine-6-phosphate isomerase, putative	0.03	8.49	0.61	0.559667876714492	0.660223180742539	-7.26
Tb927_11	3802287	3802967	forward	Tb927.11.14290	vacuolar sorting protein, putative	0.03	8.58	0.61	0.560269242114999	0.66074386941093	-7.26
Tb927_08	347671	349911	reverse	Tb927.8.1090	NPAPL	0.03	9.82	0.6	0.563806634141868	0.663571578493492	-7.26
Tb927_02	1073575	1076748	forward	Tb927.2.5900	hypothetical protein, conserved	0.03	9.85	0.6	0.563862877646571	0.663571578493492	-7.26
Tb927_11	1528095	1529033	forward	Tb927.11.5360	aldo/keto reductase, putative	0.03	8.9	0.6	0.566315923279581	0.665779616778075	-7.26
Tb927_10	3432891	3433349	reverse	Tb927.10.14130	hypothetical protein, conserved	0.03	8.45	0.6	0.56701438225518	0.66623849406707	-7.26
Tb927_04	203661	205139	reverse	Tb927.4.730	hypothetical protein, conserved	0.03	8.36	0.6	0.568166643624317	0.6673519359559	-7.27
Tb927_11	1500620	1503526	forward	Tb927.11.5260	SNF2 DNA repair protein, putative	0.03	9.3	0.59	0.570559591095866	0.66951954896136	-7.27
Tb927_10	2188636	2189484	forward	Tb927.10.8840	hypothetical protein, conserved	0.03	8.48	0.59	0.572400893343062	0.671189475053825	-7.27
Tb927_08	2252048	2254747	forward	Tb927.8.7760	hypothetical protein, conserved	0.03	10.11	0.59	0.5732172412587	0.671751829328445	-7.27
Tb927_07	158785	163998	reverse	Tb927.7.720	hypothetical protein, conserved	0.03	9.83	0.58	0.576053642786431	0.674112829281314	-7.27
Tb927_10	3694308	3694682	forward	Tb927.10.15140	hypothetical protein, conserved	0.03	9.09	0.58	0.577289571285491	0.67531075880497	-7.27
Tb927_01	405678	410249	forward	Tb927.1.1600	hypothetical protein, conserved	0.03	9.54	0.58	0.580278964410241	0.6779160626732	-7.28
Tb927_10	2176298	2179027	forward	Tb927.10.8810	hypothetical protein, conserved	0.03	9.33	0.57	0.582095584901148	0.679794808056336	-7.28
Tb927_11_bin	140066	142270	reverse	Tb11.v5.0149	hypothetical protein, conserved	0.03	8.85	0.57	0.582752296000745	0.680399297264028	-7.28
Tb927_10	1117602	1118429	forward	Tb927.10.4290	hypothetical protein, conserved	0.03	8.58	0.56	0.591319912283408	0.688175024124867	-7.29
Tb927_07	955510	957459	reverse	Tb927.7.3660	hypothetical protein, conserved	0.03	8.54	0.56	0.591458703481066	0.6881827421688	-7.29
Tb927_11	3278853	3280715	forward	Tb927.11.12260	hypothetical protein, conserved	0.03	9.23	0.55	0.59594288149051	0.692165405392574	-7.29
Tb927_11	804168	806684	reverse	Tb927.11.2740	hypothetical protein, conserved	0.03	10.03	0.54	0.600881671399664	0.696743557105952	-7.3
Tb927_07	763458	764387	forward	Tb927.7.3030	hypothetical protein, conserved	0.03	8.49	0.54	0.601355534616455	0.697087045467126	-7.3
Tb927_11	4151025	4152584	reverse	Tb927.11.15660	hypothetical protein, conserved	0.03	8.73	0.54	0.601962652645993	0.69749776442984	-7.3
Tb927_06	273656	278161	reverse	Tb927.6.650	hypothetical protein, conserved	0.03	10.77	0.54	0.603628579780957	0.698851881183089	-7.3
Tb927_08	172338	174983	reverse	Tb927.8.610	hypothetical protein, conserved	0.03	9.77	0.53	0.607896162976274	0.702794630394338	-7.3
Tb927_06	1144969	1145613	reverse	Tb927.6.3870	RNA-binding protein, putative	0.03	8.86	0.53	0.609303259114836	0.703839152665066	-7.3
Tb927_08	1873114	1876353	forward	Tb927.8.6490	protein kinase, putative	0.03	8.99	0.53	0.612799045565473	0.706335529566649	-7.31
Tb927_05	913728	914534	forward	Tb927.5.2700	otubain, putative	0.03	8.76	0.53	0.612842148920736	0.706335529566649	-7.31
Tb927_11	1866744	1867838	reverse	Tb927.11.6610	hypothetical protein, conserved	0.03	9.49	0.52	0.615472684908861	0.708539571247751	-7.31
Tb927_10	3596820	3597977	reverse	Tb927.10.14740	hypothetical protein, conserved	0.03	9.54	0.52	0.619330222239319	0.711263598037783	-7.31
Tb927_07	374765	375118	forward	Tb927.7.1470	ATPase subunit 9, putative	0.03	9.47	0.52	0.619652425996206	0.71142585183909	-7.31
Tb927_07	318350	320872	forward	Tb927.7.1230	hypothetical protein, conserved	0.03	9.81	0.52	0.619893871954353	0.711536049434405	-7.31
Tb927_11_bin	4261805	4263586	reverse	Tb11.v5.0817	ubiquitin-protein ligase, putative	0.03	7.99	0.51	0.622547093847362	0.71366044282971	-7.32
Tb927_10	1652366	1653580	forward	Tb927.10.6530	dolichyl-P-Man:GDP-Man5GlcNAc2-PP-dolichyl alpha-1,3-mannosyltransferase, putative	0.03	9.32	0.51	0.625973426781048	0.716496786498069	-7.32
Tb927_11	43125	45086	reverse	Tb927.11.190	elongation factor, putative	0.03	9.45	0.5	0.62893991677906	0.719471375800928	-7.32
Tb927_10	3773873	3777160	forward	Tb927.10.15390	kinesin, putative	0.03	8.77	0.49	0.6339348365431	0.723831058111712	-7.32
Tb927_11	750008	751531	reverse	Tb927.11.2550	recombinase rad51, putative	0.03	8.85	0.49	0.634033025160003	0.723858686560896	-7.32
Tb927_11	2510874	2512241	forward	Tb927.11.9160	ATPase-like protein, putative	0.03	7.98	0.49	0.635526980320068	0.725066156814773	-7.33
Tb927_11	3384411	3385991	forward	Tb927.11.12630	hypothetical protein, conserved	0.03	8.64	0.49	0.63660172611814	0.725774931431507	-7.33
Tb927_07	994663	995808	reverse	Tb927.7.3810	hypothetical protein, conserved	0.03	9.64	0.49	0.63803360054623	0.727068458257865	-7.33
Tb927_11	379002	380198	forward	Tb927.11.1290	hypothetical protein, conserved	0.03	9.03	0.49	0.639028731802297	0.72761762739289	-7.33
Tb927_09	750397	751059	forward	Tb927.9.3770	hypothetical protein, conserved	0.03	8.56	0.48	0.644857119140538	0.732096696054722	-7.33
Tb927_06	1365488	1365931	forward	Tb927.6.4950	mago nashi-like protein, putative	0.03	8.85	0.47	0.647815418788064	0.73419706206863	-7.34
Tb927_10	1258825	1259319	forward	Tb927.10.5120	KREPA6	0.03	8.2	0.47	0.647888135276402	0.73419706206863	-7.34
Tb927_08	706861	711807	forward	Tb927.8.2370	dicer-like protein	0.03	10.83	0.47	0.648521195309048	0.734485164819219	-7.34
Tb927_01	631269	632888	forward	Tb927.1.2740	lipase-like protein, putative	0.03	9.2	0.47	0.652502145495338	0.738328925162562	-7.34
Tb927_04	379060	380871	reverse	Tb927.4.1490	hypothetical protein, conserved	0.03	8.8	0.46	0.65443059797083	0.74014965779753	-7.34
Tb927_10	3552891	3554036	reverse	Tb927.10.14530	proteasome regulatory non-ATPase subunit 8	0.03	9.98	0.46	0.655414586038684	0.740919909315512	-7.34
Tb927_06	240267	242057	reverse	Tb927.6.580	hypothetical protein, conserved	0.03	9.69	0.46	0.657493825937215	0.742583941254187	-7.34
Tb927_11	3150565	3152052	forward	Tb927.11.11750	membrane-bound acid phosphatase, putative	0.03	9.02	0.46	0.657696639780218	0.742727256951388	-7.34
Tb927_10	2877260	2877649	forward	Tb927.10.11770	hypothetical protein, conserved	0.03	8.17	0.46	0.658311225346491	0.743249707739726	-7.34
Tb927_04	616567	618795	forward	Tb927.4.2390	ATP-dependent RNA helicase, putative	0.03	10.09	0.46	0.660650149195147	0.745288331362561	-7.35
Tb927_09	933978	935228	forward	Tb927.9.5350	actin related protein 3, putative	0.03	8.47	0.46	0.660833673888005	0.745409412158002	-7.35
Tb927_09	1995965	1997308	forward	Tb927.9.12700	phospholipase A1, putative	0.03	9.75	0.45	0.664599290833087	0.748190432936719	-7.35
Tb927_03	320722	321954	forward	Tb927.3.1300	hypothetical protein, conserved	0.03	9	0.45	0.666001522931461	0.749337883707703	-7.35
Tb927_05	222028	223623	reverse	Tb927.5.520	stomatin-like protein, putative	0.03	8.93	0.45	0.667381076019185	0.750717381475875	-7.35
Tb927_10	173390	174052	forward	Tb927.10.650	TAX-2	0.03	8.34	0.45	0.667637249721732	0.750746576325024	-7.35
Tb927_05	1311533	1312258	reverse	Tb927.5.4090	hypothetical protein, conserved	0.03	8.47	0.44	0.66830849477627	0.75124728021677	-7.35
Tb927_10	2144222	2144638	forward	Tb927.10.8670	hypothetical protein, conserved	0.03	7.95	0.44	0.668506004103722	0.75124728021677	-7.35
Tb927_11	569285	570679	forward	Tb927.11.1940	hypothetical protein, conserved	0.03	8.01	0.44	0.670602313971021	0.752955633832033	-7.35
Tb927_09	1912102	1913175	forward	Tb927.9.12300	replication factor C, subunit 3, putative	0.03	9.21	0.44	0.673917281658084	0.75564473223444	-7.35
Tb927_11_bin	4273222	4274352	reverse	Tb11.v5.0818	peroxin-2, putative	0.03	7.66	0.44	0.67392418365997	0.75564473223444	-7.35
Tb927_10	2426054	2426599	forward	Tb927.10.9790	hypothetical protein, conserved	0.03	7.71	0.44	0.674386846525514	0.755990205060055	-7.35
Tb927_05	918536	919951	forward	Tb927.5.2720	zinc-finger protein ZPR1, putative	0.03	9.81	0.43	0.678151203111459	0.759166176912622	-7.36
Tb927_06	1108869	1110881	reverse	Tb927.6.3720	hypothetical protein, conserved	0.03	10.16	0.43	0.680219683070943	0.760772588350062	-7.36
Tb927_11	1185690	1186520	forward	Tb927.11.4040	hypothetical protein, conserved	0.03	8.94	0.43	0.6815000374889	0.761694832257958	-7.36
Tb927_11	1918303	1919466	reverse	Tb927.11.6800	hypothetical protein, conserved	0.03	8.38	0.42	0.685080749291832	0.764619458734218	-7.36
Tb927_07	826374	828248	forward	Tb927.7.3210	protein kinase, putative	0.03	8.07	0.42	0.685142096094757	0.764619458734218	-7.36
Tb927_09	1910323	1911180	forward	Tb927.9.12290	Peroxin 19	0.03	9.84	0.42	0.685461579494872	0.764724670110427	-7.36
Tb927_07	290302	290802	forward	Tb927.7.1120	trypanothione/tryparedoxin dependent peroxidase 1, cytosolic	0.03	9.61	0.42	0.685574771685853	0.764763739042497	-7.36
Tb927_08	1355519	1356523	reverse	Tb927.8.4570	hypothetical protein, conserved	0.03	9.14	0.42	0.686399326391024	0.765072873428664	-7.36
Tb927_11_bin	4148491	4149342	forward	Tb11.v5.0796	hypothetical protein, conserved	0.03	6.24	0.41	0.689127151644897	0.76750124368648	-7.36
Tb927_08	2005570	2005920	forward	Tb927.8.6950	dynein light chain 2B, cytoplasmic, putative	0.03	8.03	0.41	0.693311442129348	0.771353368119949	-7.37
Tb927_09	1388063	1388527	reverse	Tb927.9.8570	hypothetical protein, conserved	0.03	8.81	0.41	0.69355407457635	0.771377843517557	-7.37
Tb927_08	2169925	2173254	forward	Tb927.8.7540	hypothetical protein	0.03	7.98	0.4	0.697286622859625	0.774716456828729	-7.37
Tb927_11	3293766	3296345	forward	Tb927.11.12320	hypothetical protein, conserved	0.03	10.08	0.4	0.699409336661872	0.776213447596494	-7.37
Tb927_08	838362	839459	forward	Tb927.8.2800	hypothetical protein, conserved	0.03	9.23	0.39	0.705791805355956	0.7815517048315	-7.38
Tb927_09	2071749	2073068	forward	Tb927.9.13110	hypothetical protein, conserved	0.03	9.01	0.38	0.712315010470448	0.786965301799254	-7.38
Tb927_11_bin	1114542	1115216	forward	Tb11.v5.0355	hypothetical protein, conserved	0.03	7.34	0.38	0.71691563905025	0.790886975285137	-7.38
Tb927_07	2045035	2045985	reverse	Tb927.7.7140	hypothetical protein, conserved	0.03	8.88	0.37	0.717373671367332	0.790946312068817	-7.38
Tb927_11_bin	2616298	2617530	reverse	Tb11.v5.0574	hypothetical protein, conserved	0.03	7.24	0.37	0.7179928154637	0.791536166961173	-7.38
Tb927_09	1706460	1708397	reverse	Tb927.9.10820	hypothetical protein, conserved	0.03	9.14	0.37	0.718269775155157	0.791666652810151	-7.38
Tb927_06	1243221	1244279	reverse	Tb927.6.4420	hypothetical protein, conserved	0.03	9.06	0.37	0.721297608258469	0.794198593313742	-7.38
Tb927_02	328427	328699	forward	Tb927.2.1770	hypothetical protein, conserved (pseudogene)	0.03	7.5	0.37	0.723589393626824	0.796005289311956	-7.39
Tb927_10	3450150	3451175	reverse	Tb927.10.14220	hypothetical protein, conserved	0.03	9.02	0.36	0.725083697875513	0.797380150215394	-7.39
Tb927_03	772495	773475	reverse	Tb927.3.3020	actin-like protein, putative	0.03	7.98	0.36	0.729217962312272	0.800756462599726	-7.39
Tb927_11	258816	259931	forward	Tb927.11.1010	chaperone protein DNAj, putative	0.03	9	0.36	0.729765722154657	0.80117810120514	-7.39
Tb927_09	1232606	1233022	reverse	Tb927.9.7490	hypothetical protein, unlikely	0.03	7.64	0.36	0.731221628406512	0.802326288773094	-7.39
Tb927_11	2985149	2986129	forward	Tb927.11.11150	U5 snRNP-specific 40 kDa protein	0.03	8.11	0.35	0.737578393188673	0.807309176612753	-7.39
Tb927_08	907053	909089	forward	Tb927.8.3020	hypothetical protein, conserved	0.03	9.05	0.35	0.738539672590138	0.808270904681656	-7.39
Tb927_11	1176843	1177334	forward	Tb927.11.4020	hypothetical protein, conserved	0.03	7.98	0.33	0.746755525932642	0.814732407657561	-7.4
Tb927_11	2752300	2753499	forward	Tb927.11.10320	hypothetical protein, conserved	0.03	9.16	0.32	0.757194973478963	0.823620016182421	-7.4
Tb927_09	724578	725504	forward	Tb927.9.3600	hypothetical protein, conserved	0.03	8.75	0.31	0.762498205218827	0.827823764471844	-7.41
Tb927_11_bin	638488	639798	forward	Tb11.02.5110b	cell division cycle 6 (CDC6), putative;current=false	0.03	7.28	0.31	0.766255000274852	0.830152011925679	-7.41
Tb927_11_bin	416440	417573	forward	Tb11.v5.0224	hypothetical protein, conserved	0.03	7.78	0.31	0.767102345731334	0.830610099423314	-7.41
Tb927_10	1661863	1662825	forward	Tb927.10.6570	hypothetical protein, conserved	0.03	8.44	0.3	0.768399978051574	0.831371044600592	-7.41
Tb927_09	950006	950380	forward	Tb927.9.5480	hypothetical protein, unlikely	0.03	7.47	0.3	0.768725692442385	0.831618594803047	-7.41
Tb927_10	1516680	1517216	reverse	Tb927.10.6020	hypothetical protein, conserved	0.03	7.04	0.3	0.769023470277762	0.831769663872564	-7.41
Tb927_05	341994	343784	forward	Tb927.5.830	hypothetical protein, conserved	0.03	8.66	0.3	0.769410249319323	0.832096005868996	-7.41
Tb927_11_bin	2624759	2626786	forward	Tb11.v5.0576	receptor-type adenylate cyclase GRESAG 4, putative	0.03	7.63	0.3	0.770410645342764	0.832717638204426	-7.41
Tb927_03	632832	633857	reverse	Tb927.3.2510.2	expression site-associated gene 2 (ESAG2) protein, putative	0.03	7.42	0.3	0.771178891154859	0.833271823742875	-7.41
Tb927_02	478293	479411	reverse	Tb927.2.2430	casein kinase II, alpha chain	0.03	8.94	0.3	0.773576745152491	0.835032693128856	-7.41
Tb927_08	577011	577571	reverse	Tb927.8.1760	hypothetical protein	0.03	6.94	0.29	0.777350587245853	0.83827389715897	-7.41
Tb927_11	4289178	4289576	reverse	Tb927.11.16200	microtubule-associated protein	0.03	7.59	0.28	0.78359165914703	0.843238059777295	-7.42
Tb927_10	2119597	2119995	forward	Tb927.10.8550	hypothetical protein	0.03	6.38	0.28	0.785837000982454	0.844974094424856	-7.42
Tb927_01	230291	230632	reverse	Tb927.1.680	hypothetical protein, unlikely	0.03	6.46	0.28	0.78650709235846	0.845445432869225	-7.42
Tb927_07	1997405	1998307	reverse	Tb927.7.6990	hypothetical protein, conserved	0.03	8.51	0.28	0.787419073841547	0.845985226663538	-7.42
Tb927_05	1230390	1231535	forward	Tb927.5.3770	hypothetical protein, conserved	0.03	7.5	0.28	0.787441630787915	0.845985226663538	-7.42
Tb927_08	1349440	1349991	reverse	Tb927.8.4550	hypothetical protein, conserved	0.03	8.1	0.27	0.79356045980333	0.850877025236298	-7.42
Tb927_09	1833803	1834159	forward	Tb927.9.11780	hypothetical protein, unlikely	0.03	6.86	0.26	0.80186875101066	0.857623482140295	-7.42
Tb927_10	3565010	3566992	reverse	Tb927.10.14550	ATP-dependent DEAD/H RNA helicase, putative	0.03	7.48	0.26	0.802140323832367	0.857726395021537	-7.42
Tb927_01	132309	132683	forward	Tb927.1.340	hypothetical protein, unlikely	0.03	5.83	0.25	0.807290391095569	0.861350408560143	-7.42
Tb927_11	3606451	3607209	reverse	Tb927.11.13480	hypothetical protein, conserved	0.03	7.77	0.25	0.809822217346454	0.863204483798252	-7.43
Tb927_03	267367	268005	forward	Tb927.3.1090	small nuclear RNA (snRNA) U1	0.03	8.17	0.24	0.812859605763586	0.865499077403696	-7.43
Tb927_09	1453269	1453607	reverse	Tb927.9.9110	hypothetical protein, unlikely	0.03	7.17	0.24	0.815128948557516	0.866971787751488	-7.43
Tb927_11_bin	1329035	1330285	reverse	Tb11.v5.0383	zeta tubulin, putative	0.03	7.25	0.23	0.821123449016019	0.87164178621134	-7.43
Tb927_11_bin	1827087	1828109	reverse	Tb11.v5.0454	GTPase activating protein, putative	0.03	7.38	0.23	0.822749945008204	0.872800120582874	-7.43
Tb927_09	849725	849997	forward	Tb927.9.4580	hypothetical protein, unlikely	0.03	6.98	0.23	0.825121595041703	0.874686437559796	-7.43
Tb927_11_bin	4237856	4238437	forward	Tb11.v5.0813	expression site-associated gene 3 (ESAG3)-like protein	0.03	6.69	0.22	0.834340565375751	0.881083090573292	-7.43
Tb927_01	859290	859595	forward	Tb927.1.4060	hypothetical protein, unlikely	0.03	6.07	0.21	0.836677256057817	0.882371217372774	-7.43
Tb927_09	568631	568987	reverse	Tb927.9.2570	hypothetical protein, unlikely	0.03	5.77	0.21	0.839802631174762	0.884273936151404	-7.44
Tb927_09	1049407	1050030	forward	Tb927.9.6390	hypothetical protein, conserved	0.03	7.85	0.2	0.847405224886278	0.890274122705909	-7.44
Tb927_10	2848232	2848717	forward	Tb927.10.11650	hypothetical protein, conserved	0.03	6.74	0.19	0.850716101389472	0.892786485721219	-7.44
Tb927_09	1234282	1234629	forward	Tb927.9.7510	hypothetical protein, unlikely	0.03	7.42	0.19	0.85115863362283	0.893006614024417	-7.44
Tb927_04	196848	197600	reverse	Tb927.4.700	hypothetical protein, conserved	0.03	7.75	0.19	0.854696259006036	0.895518546232814	-7.44
Tb927_02	196319	197055	reverse	Tb927.2.1130	retrotransposon hot spot protein (RHS, pseudogene), putative	0.03	6.15	0.16	0.875246770183558	0.911102272047855	-7.45
Tb927_09	2155906	2156277	reverse	Tb927.9.13590	hypothetical protein, unlikely	0.03	5.76	0.15	0.883445286832954	0.91709945257712	-7.45
Tb927_09	2431610	2432446	forward	Tb927.9.15570	BARP protein	0.03	5.61	0.14	0.88839731150208	0.920677001951785	-7.45
Tb927_02	397335	397808	reverse	Tb927.2.2070	hypothetical protein	0.03	5.72	0.14	0.890115100188883	0.921871270923972	-7.45
Tb927_05	1518837	1519931	reverse	Tb927.5.4860	expression site-associated gene (ESAG, pseudogene), putative	0.03	2.15	0.11	0.916730974242027	0.941207384276366	-7.45
Tb927_11_bin	3744697	3745590	reverse	Tb11.v5.0730	pumillio RNA binding protein 4, putative	0.03	4.01	0.1	0.924106318275607	0.946553461594625	-7.45
Tb927_09	755885	756175	forward	Tb927.9.3830	hypothetical protein, unlikely	0.03	5.6	0.09	0.928258812980411	0.949415156025861	-7.46
Tb927_10	3988690	3991758	forward	Tb927.10.16200	hypothetical protein, conserved	0.03	3.91	0.09	0.930821006186295	0.95074356896226	-7.46
Tb927_11_bin	1271171	1272349	reverse	Tb11.v5.0375	hypothetical protein, conserved	0.03	4.99	0.08	0.935536377335757	0.954165177176367	-7.46
Tb927_03	98736	99841	forward	Tb927.3.460	expression site-associated gene (ESAG, pseudogene), putative	0.03	2.47	0.07	0.94623028274392	0.962691988664318	-7.46
Tb927_10	3330420	3332843	reverse	Tb927.10.13630	glucosidase, putative	-0.03	11.56	-1	0.345639312589581	0.459740230464156	-6.93
Tb927_10	3889322	3894568	forward	Tb927.10.15750	hypothetical protein, conserved	-0.03	10.45	-0.95	0.371218582400246	0.484023909319153	-6.98
Tb927_09	1697950	1698531	forward	Tb927.9.10740	hypothetical protein, unlikely	-0.03	11.02	-0.94	0.375286757454325	0.488376938789959	-6.99
Tb927_11_bin	2789263	2791071	reverse	Tb11.v5.0594	retrotransposon hot spot (RHS) protein, putative	-0.03	11.38	-0.94	0.375604972716435	0.488571127255004	-6.99
Tb927_11_bin	3880631	3881350	forward	Tb11.v5.0752	expression site-associated gene 3 (ESAG3) protein, putative	-0.03	10.53	-0.92	0.385104660880952	0.497937826666637	-7.01
Tb927_11_bin	3001423	3003057	reverse	Tb11.v5.0624	retrotransposon hot spot protein (PHS), putative	-0.03	10.89	-0.91	0.388407407447867	0.501257914626921	-7.02
Tb927_06	1247039	1248097	reverse	Tb927.6.4440	RNA-binding protein 42 (RNA-binding motif protein 42)	-0.03	11.37	-0.9	0.392271395950450	0.505212094073624	-7.02
Tb927_08	699549	699878	forward	Tb927.8.2310	(H+)-ATPase G subunit, putative	-0.03	9.76	-0.89	0.398627378803313	0.511177303294378	-7.04
Tb927_03	1344510	1346492	reverse	Tb927.3.4760	dynamin, putative	-0.03	10.97	-0.89	0.400574084037259	0.513269975656385	-7.04
Tb927_09	664883	666370	reverse	Tb927.9.2940	hypothetical protein, conserved	-0.03	9.57	-0.86	0.412509925961618	0.524783433768857	-7.06
Tb927_03	626648	629539	forward	Tb927.3.2490	hypothetical protein, conserved	-0.03	10.94	-0.86	0.413308238839451	0.525525669426351	-7.06
Tb927_06	316098	319829	forward	Tb927.6.760	receptor-type adenylate cyclase GRESAG 4, putative	-0.03	8.83	-0.84	0.426112833348573	0.538308606488777	-7.08
Tb927_10	3051347	3054148	reverse	Tb927.10.12590	hypothetical protein, conserved	-0.03	10.02	-0.82	0.435199782709351	0.546682007478888	-7.1
Tb927_03	458820	461513	reverse	Tb927.3.1770	leucine-rich repeat protein (LRRP), putative	-0.03	9.63	-0.81	0.441318449432901	0.553018879313702	-7.11
Tb927_11	1708415	1713538	reverse	Tb927.11.6050	hypothetical protein, conserved	-0.03	11.09	-0.81	0.442096835454859	0.553710580112007	-7.11
Tb927_07	1328266	1330140	forward	Tb927.7.5040	kinesin, putative	-0.03	8.43	-0.8	0.44591302762142	0.55763353562832	-7.11
Tb927_06	1173822	1175072	reverse	Tb927.6.4000	small glutamine-rich tetratricopeptide repeat protein, putative	-0.03	10.43	-0.8	0.446610808669318	0.558340407508876	-7.11
Tb927_11	273676	275730	forward	Tb927.11.1070	glycosomal transporter (GAT3), putative	-0.03	10.72	-0.78	0.456647910735477	0.567071148860773	-7.13
Tb927_11	58091	62161	reverse	Tb927.11.260	predicted WD40 repeat protein	-0.03	10.17	-0.78	0.458285165882802	0.568815500866715	-7.13
Tb927_11	2532570	2538278	forward	Tb927.11.9240	hypothetical protein, conserved	-0.03	11.12	-0.78	0.460357232202455	0.570446460118634	-7.14
Tb927_09	922331	925138	forward	Tb927.9.5240	mismatch repair protein MSH3, putative	-0.03	10.17	-0.77	0.463465792673325	0.573571897498183	-7.14
Tb927_05	1373806	1376322	reverse	Tb927.5.4460	major vault protein, putative	-0.03	10.4	-0.76	0.469877954079881	0.578652571093086	-7.15
Tb927_09	1738211	1739134	reverse	Tb927.9.11040	mitochondrial carrier protein	-0.03	7.67	-0.76	0.470503882784122	0.579204666575697	-7.15
Tb927_09	1352300	1353745	reverse	Tb927.9.8250	atypical dual specificity phosphatase, putative	-0.03	9.21	-0.75	0.474546159160607	0.583153507733729	-7.16
Tb927_11	640550	641251	forward	Tb927.11.2260	eukaryotic translation initiation factor 4e, putative	-0.03	9.03	-0.72	0.491257977140425	0.59872639720503	-7.18
Tb927_04	208684	211089	reverse	Tb927.4.760	gamma-adaptin 1, putative	-0.03	11.41	-0.72	0.491363058576245	0.598779870708944	-7.18
Tb927_03	616993	617490	forward	Tb927.3.2450	hypothetical protein, conserved	-0.03	7.6	-0.72	0.493382891714471	0.600418563209686	-7.18
Tb927_09	1631439	1638179	reverse	Tb927.9.10440	DNA polymerase epsilon catalytic subunit, putative	-0.03	11.43	-0.71	0.49593481610991	0.602624556701434	-7.18
Tb927_11_bin	516103	517641	reverse	Tb11.v5.0253	hypothetical protein, conserved	-0.03	9.1	-0.7	0.501980604011871	0.60830871411472	-7.19
Tb927_08	2018034	2021228	forward	Tb927.8.7020	peptidase, putative	-0.03	11.18	-0.7	0.502594246380432	0.608901487596256	-7.19
Tb927_06	452528	456343	reverse	Tb927.6.1180	hypothetical protein, conserved	-0.03	10.45	-0.7	0.502706261391586	0.6089217128148	-7.19
Tb927_03	1022896	1024569	forward	Tb927.3.3650	hypothetical protein, conserved	-0.03	9.22	-0.7	0.502735426188811	0.6089217128148	-7.19
Tb927_05	380194	381201	forward	Tb927.5.960	hypothetical protein, conserved	-0.03	9.34	-0.7	0.504773424531557	0.610860763507202	-7.19
Tb927_11	4347649	4348284	reverse	Tb927.11.16380	hypothetical protein, conserved	-0.03	8.05	-0.69	0.511071412255653	0.616057007843449	-7.2
Tb927_11	2769724	2770878	forward	Tb927.11.10380	hypothetical protein, conserved	-0.03	9.05	-0.68	0.514866891364608	0.619702608048716	-7.21
Tb927_11	4047816	4049681	reverse	Tb927.11.15250	hypothetical protein, conserved	-0.03	9.29	-0.68	0.51516324007239	0.619983020990059	-7.21
Tb927_10	374347	375084	reverse	Tb927.10.1430	hypothetical protein, conserved	-0.03	8.73	-0.68	0.516712506235598	0.621159799521118	-7.21
Tb927_08	1321193	1324222	reverse	Tb927.8.4460	hypothetical protein, conserved	-0.03	10.14	-0.67	0.52047338665319	0.624832806082238	-7.21
Tb927_08	2142547	2143653	forward	Tb927.8.7440	lipase, putative	-0.03	9.46	-0.66	0.525331185706985	0.629355252237501	-7.22
Tb927_11	3908400	3909212	reverse	Tb927.11.14690	hypothetical protein, conserved	-0.03	9.04	-0.65	0.531276183092083	0.634811600344609	-7.23
Tb927_02	389045	389698	reverse	Tb927.2.2029	expression site-associated gene (ESAG, pseudogene), putative	-0.03	8.38	-0.65	0.532971683939328	0.636016343495785	-7.23
Tb927_03	1568765	1571803	forward	Tb927.3.5620	hypothetical protein, conserved	-0.03	10.68	-0.65	0.536411785337533	0.639341678357345	-7.23
Tb927_03	706555	711231	reverse	Tb927.3.2760	hypothetical protein, conserved	-0.03	10	-0.64	0.539823921907197	0.642782062806488	-7.24
Tb927_11	1304963	1310332	forward	Tb927.11.4510	hypothetical protein, conserved	-0.03	10.77	-0.64	0.542434317115946	0.645265173711841	-7.24
Tb927_10	401939	404260	reverse	Tb927.10.1500	methionyl-tRNA synthetase, putative	-0.03	10.86	-0.64	0.54291348972051	0.64551806878169	-7.24
Tb927_11	1291970	1292323	forward	Tb927.11.4450	ALBA-Domain Protein	-0.03	10.04	-0.63	0.544610921893131	0.646671762213921	-7.24
Tb927_07	645093	645641	reverse	Tb927.7.2510	endoplasmatic reticulum retrieval protein, putative	-0.03	9.68	-0.63	0.545657056747352	0.647579484798567	-7.24
Tb927_07	45233	46987	forward	Tb927.7.250	zinc finger protein family member, putative	-0.03	9.3	-0.63	0.546358174270299	0.648195733554007	-7.24
Tb927_11	3710570	3711328	forward	Tb927.11.14010	hypothetical protein, conserved	-0.03	8.23	-0.63	0.54820936084078	0.649840321956301	-7.25
Tb927_11	367153	370038	forward	Tb927.11.1260	copper-transporting ATPase-like protein, putative	-0.03	10.9	-0.62	0.550284545551947	0.651747422413402	-7.25
Tb927_11_bin	1723026	1726313	reverse	Tb11.v5.0434	kinesin, putative	-0.03	8.83	-0.62	0.553388154090763	0.654156151700089	-7.25
Tb927_02	245650	247458	forward	Tb927.2.1330	retrotransposon hot spot protein (RHS, pseudogene), putative	-0.03	9.59	-0.61	0.559947321550933	0.660473191069782	-7.26
Tb927_06	771759	773933	forward	Tb927.6.2550	RNA-binding protein, putative	-0.03	9.58	-0.6	0.562617396847958	0.662584084911951	-7.26
Tb927_10	1367462	1368307	forward	Tb927.10.5430	hypothetical protein, conserved	-0.03	8.64	-0.6	0.565987901573713	0.665591975128697	-7.26
Tb927_05	764658	765962	forward	Tb927.5.2280	acetyltransferase, putative	-0.03	9.52	-0.6	0.567877930544724	0.66709291480776	-7.27
Tb927_07	1264536	1265057	reverse	Tb927.7.4770	cyclophilin-type peptidyl-prolyl cis-trans isomerase, putative	-0.03	10.22	-0.59	0.569111295410011	0.668220811689406	-7.27
Tb927_11_bin	1924612	1926030	forward	Tb11.v5.0474	protein kinase, putative	-0.03	7.81	-0.58	0.576460057903294	0.67450170391914	-7.27
Tb927_01	424666	425379	forward	Tb927.1.1680	hypothetical protein, conserved	-0.03	8.23	-0.58	0.576872059143235	0.674903056039018	-7.27
Tb927_06	558177	559127	reverse	Tb927.6.1650	single strand-specific nuclease, putative	-0.03	8.83	-0.58	0.579860682000721	0.677661874231194	-7.28
Tb927_06	721884	722636	forward	Tb927.6.2330	RGG protein	-0.03	9.27	-0.57	0.581599420449115	0.679296457766677	-7.28
Tb927_10	1668732	1670969	forward	Tb927.10.6590	hypothetical protein, conserved	-0.03	9.12	-0.57	0.583058513449831	0.680675589150321	-7.28
Tb927_07	1288490	1292746	reverse	Tb927.7.4900	5-3 exonuclease XRNA, putative	-0.03	10.53	-0.57	0.58465100204713	0.682127698631732	-7.28
Tb927_04	474726	475400	reverse	Tb927.4.1890	hypothetical protein, conserved	-0.03	8.41	-0.57	0.587023710643774	0.684324709393236	-7.28
Tb927_07	103327	108015	reverse	Tb927.7.530	hypothetical protein, conserved	-0.03	9.29	-0.56	0.592134315195842	0.688744531662493	-7.29
Tb927_04	195568	196566	reverse	Tb927.4.690	geranylgeranyl transferase type II beta subunit, putative	-0.03	8.27	-0.56	0.592253411562259	0.688779734345409	-7.29
Tb927_11	3228270	3229220	forward	Tb927.11.12060	hypothetical protein, conserved	-0.03	8.47	-0.56	0.59353140613614	0.68985597555303	-7.29
Tb927_07	910069	912144	reverse	Tb927.7.3530	hypothetical protein, conserved	-0.03	9.78	-0.55	0.596307228736092	0.692341991303725	-7.29
Tb927_07	1808851	1810473	reverse	Tb927.7.6620	hypothetical protein, conserved	-0.03	9.65	-0.55	0.59819688365388	0.694371157188646	-7.29
Tb927_08	2021607	2022518	forward	Tb927.8.7030	hypothetical protein, conserved	-0.03	8.89	-0.55	0.598778222505623	0.694798642008363	-7.3
Tb927_10	3279970	3281538	reverse	Tb927.10.13440	hypothetical protein, conserved	-0.03	9.07	-0.54	0.602102486007359	0.69749776442984	-7.3
Tb927_03	599846	600844	forward	Tb927.3.2340	peroxin-2	-0.03	7.89	-0.52	0.614951817717765	0.708106595189842	-7.31
Tb927_11	2002035	2002880	reverse	Tb927.11.7150	NGG1 interacting factor 3-like	-0.03	9	-0.52	0.616896267210756	0.70959390736306	-7.31
Tb927_07	565094	565846	reverse	Tb927.7.2180.1	T. brucei spp.-specific protein, putative	-0.03	8.61	-0.52	0.617729229685146	0.710196984022852	-7.31
Tb927_06	1101787	1103058	reverse	Tb927.6.3690	pre-mRNA cleavage complex II Clp1-like, conserved	-0.03	9.14	-0.52	0.617856131147756	0.710196984022852	-7.31
Tb927_02	569459	570715	forward	Tb927.2.3000	hypothetical protein, conserved	-0.03	8.5	-0.52	0.617960413810523	0.710233403231714	-7.31
Tb927_11	914998	916116	reverse	Tb927.11.3220	metacaspase	-0.03	10.4	-0.51	0.625780068639947	0.716359280541142	-7.32
Tb927_07	1392657	1393238	forward	Tb927.7.5260	hypothetical protein, conserved	-0.03	8.44	-0.5	0.628694781319503	0.719275060887463	-7.32
Tb927_03	1097682	1099463	forward	Tb927.3.3940	RNA-binding protein, putative	-0.03	8.71	-0.5	0.629383106999458	0.719810022887036	-7.32
Tb927_11	1491304	1492011	forward	Tb927.11.5230	hypothetical protein, conserved	-0.03	8.95	-0.5	0.632230413414536	0.722383211840704	-7.32
Tb927_10	1297252	1302360	forward	Tb927.10.5240	predicted nucleotide-binding protein	-0.03	10.02	-0.49	0.636086390345266	0.725525609974087	-7.33
Tb927_02	153734	156642	forward	Tb927.2.910	expression site-associated gene (ESAG, pseudogene), putative	-0.03	9.13	-0.49	0.639110525624768	0.72761762739289	-7.33
Tb927_04	1243245	1246670	reverse	Tb927.4.4530	hypothetical protein, conserved	-0.03	9.87	-0.49	0.640090589635351	0.728563843909557	-7.33
Tb927_06	1142568	1143743	reverse	Tb927.6.3860	hypothetical protein, conserved	-0.03	8.35	-0.48	0.641930844849301	0.730233657576827	-7.33
Tb927_05	981216	982595	forward	Tb927.5.2920	hypothetical protein, conserved	-0.03	8.21	-0.48	0.642787618571172	0.730868348731029	-7.33
Tb927_07	1262599	1264218	reverse	Tb927.7.4760	hypothetical protein, conserved	-0.03	8.83	-0.48	0.643028680333518	0.731057475851575	-7.33
Tb927_11	3766797	3771167	forward	Tb927.11.14210	hypothetical protein, conserved	-0.03	10.14	-0.48	0.646277816125118	0.732877695044863	-7.33
Tb927_01	957223	957612	reverse	Tb927.1.4670	hypothetical protein, unlikely	-0.03	8.54	-0.47	0.65169501035709	0.737652700025848	-7.34
Tb927_01	942522	944105	forward	Tb927.1.4560	cyclin-like F-box protein	-0.03	8.6	-0.46	0.654553209059695	0.740202756239856	-7.34
Tb927_11_bin	2595577	2596881	reverse	Tb11.v5.0570	hypothetical protein, conserved	-0.03	8.67	-0.46	0.656099264547514	0.741608215490275	-7.34
Tb927_08	1365644	1366072	reverse	Tb927.8.4630	hypothetical protein, conserved	-0.03	8.06	-0.46	0.656452358214058	0.741835903939948	-7.34
Tb927_01	624700	626841	forward	Tb927.1.2710	hypothetical protein, conserved	-0.03	8.68	-0.46	0.661086498589265	0.745608625282313	-7.35
Tb927_04	1321321	1322673	reverse	Tb927.4.4830	amino acid transporter, putative	-0.03	8.46	-0.45	0.662037846286386	0.746205856471723	-7.35
Tb927_10	2992421	2993029	reverse	Tb927.10.12330	zinc finger protein family member, putative	-0.03	8.87	-0.45	0.662993197632611	0.746898025384596	-7.35
Tb927_10	1037103	1038542	reverse	Tb927.10.3910	hypothetical protein, conserved	-0.03	9.68	-0.45	0.663778545389356	0.747610581342859	-7.35
Tb927_10	1213720	1214898	reverse	Tb927.10.4860	hypothetical protein, conserved	-0.03	8.16	-0.45	0.667616165408533	0.750746576325024	-7.35
Tb927_10	1717161	1717955	forward	Tb927.10.6810	guanylate kinase, putative	-0.03	8.93	-0.44	0.669125440273393	0.751815112230918	-7.35
Tb927_06	297088	297813	reverse	Tb927.6.710	dephospho-CoA kinase, putative	-0.03	8	-0.44	0.67288892098804	0.754845501874388	-7.35
Tb927_10	2794186	2796375	forward	Tb927.10.11450	TFIIF-stimulated CTD phosphatase, putative	-0.03	9.12	-0.44	0.672902751900903	0.754845501874388	-7.35
Tb927_10	75527	76912	forward	Tb927.10.210	GPI transamidase component GAA1	-0.03	9.99	-0.44	0.674046073675029	0.755694790140134	-7.35
Tb927_11	296736	300026	forward	Tb927.11.1100	calpain, putative	-0.03	8.17	-0.44	0.674571479395459	0.756023918309746	-7.35
Tb927_11	2073067	2073984	forward	Tb927.11.7360	palmitoyl acyltransferase 9, putative	-0.03	8.84	-0.43	0.676438320966604	0.75768217243145	-7.36
Tb927_06	582171	583646	reverse	Tb927.6.1740	hypothetical protein, conserved	-0.03	9.25	-0.43	0.677675220404325	0.758720151203424	-7.36
Tb927_11	751886	753115	reverse	Tb927.11.2560	hypothetical protein, conserved	-0.03	8.74	-0.43	0.678454423734192	0.75941872166952	-7.36
Tb927_08	1419244	1420482	reverse	Tb927.8.4800	hypothetical protein, conserved	-0.03	8.93	-0.41	0.691344414070341	0.769357570566505	-7.37
Tb927_08	1941150	1942793	reverse	Tb927.8.6700	hypothetical protein, conserved	-0.03	7.84	-0.4	0.699403084665915	0.776213447596494	-7.37
Tb927_08	1555689	1559174	forward	Tb927.8.5210	cullin, putative	-0.03	9.81	-0.4	0.702997426271673	0.779399798415206	-7.37
Tb927_10	2687002	2687898	reverse	Tb927.10.11010	hypothetical protein, conserved	-0.03	8.41	-0.39	0.703651597010158	0.77992122200945	-7.37
Tb927_08	1234854	1235549	reverse	Tb927.8.4190	hypothetical protein, conserved	-0.03	9.56	-0.39	0.707509104711353	0.78298207821167	-7.38
Tb927_11_bin	3801079	3802506	forward	Tb11.v5.0735	hypothetical protein, conserved	-0.03	7.75	-0.39	0.708183376341379	0.783373809446823	-7.38
Tb927_11_bin	3104792	3105820	reverse	Tb11.v5.0637	hypothetical protein, conserved	-0.03	7.51	-0.38	0.71049777391669	0.785334946535233	-7.38
Tb927_10	599823	600968	forward	Tb927.10.2320	hypothetical protein, conserved	-0.03	8.74	-0.38	0.710518206254048	0.785334946535233	-7.38
Tb927_02	350887	351765	forward	Tb927.2.1890	E2-like ubiquitin-conjugation enzyme	-0.03	9.04	-0.38	0.7134642570644	0.787879086450054	-7.38
Tb927_06	630981	632501	reverse	Tb927.6.1910	hypothetical protein, conserved	-0.03	8.86	-0.36	0.725745414656822	0.797928454887355	-7.39
Tb927_11	2480142	2481335	forward	Tb927.11.9050	hypothetical protein, conserved	-0.03	9.25	-0.36	0.726688008945353	0.798678325912396	-7.39
Tb927_08	1595368	1595661	reverse	Tb927.8.5380	ubiquitin fold modifier protein, putative	-0.03	7.92	-0.36	0.72750359740733	0.799412298487691	-7.39
Tb927_10	2161204	2162373	forward	Tb927.10.8760	hypothetical protein, conserved	-0.03	7.67	-0.35	0.734841811169016	0.805034427622227	-7.39
Tb927_11	1533341	1534189	forward	Tb927.11.5380	hypothetical protein, conserved	-0.03	8.5	-0.34	0.741320162533099	0.810769720521107	-7.4
Tb927_08	1637126	1637605	forward	Tb927.8.5550	hypothetical protein, conserved	-0.03	6.85	-0.34	0.74361578878823	0.812735254353174	-7.4
Tb927_08	1910441	1911478	reverse	Tb927.8.6610	hypothetical protein, conserved	-0.03	8.65	-0.34	0.744510292326541	0.813440271368165	-7.4
Tb927_11	4119669	4120532	reverse	Tb927.11.15510	hypothetical protein, conserved	-0.03	7.78	-0.34	0.74490658267417	0.813600502261866	-7.4
Tb927_05	516479	520228	reverse	Tb927.5.1450	receptor-type adenylate cyclase GRESAG 4, putative	-0.03	9.5	-0.33	0.746570551451356	0.814703847310764	-7.4
Tb927_11_bin	1708167	1709480	reverse	Tb11.v5.0433	hypothetical protein, conserved	-0.03	7.12	-0.33	0.746582846891649	0.814703847310764	-7.4
Tb927_10	1503675	1505006	reverse	Tb927.10.5990	hypothetical protein, conserved	-0.03	7.76	-0.33	0.752805527771023	0.819748105633148	-7.4
Tb927_11_bin	1014681	1015247	reverse	Tb11.v5.0341	hypothetical protein, conserved	-0.03	7.26	-0.32	0.756981003586761	0.823478834436704	-7.4
Tb927_05	885706	886593	forward	Tb927.5.2580	hypothetical protein, conserved	-0.03	8.17	-0.31	0.763043631236091	0.827936459218334	-7.41
Tb927_10	1173075	1174448	reverse	Tb927.10.4600	predicted SET domain protein	-0.03	7.56	-0.31	0.765606445522873	0.829806283796366	-7.41
Tb927_09	718910	719170	forward	Tb927.9.3550	hypothetical protein, conserved	-0.03	7.84	-0.31	0.765623156770103	0.829806283796366	-7.41
Tb927_03	372975	373349	forward	Tb927.3.1460	hypothetical protein	-0.03	7.45	-0.3	0.768213004327153	0.831260681487948	-7.41
Tb927_05	1212118	1213179	forward	Tb927.5.3680	hypothetical protein, conserved	-0.03	7.45	-0.3	0.771790185148735	0.833703432051906	-7.41
Tb927_04	112862	113863	reverse	Tb927.4.380	hypothetical protein, conserved	-0.03	7.46	-0.3	0.771833996125331	0.833703432051906	-7.41
Tb927_05	806259	808364	forward	Tb927.5.2360	hypothetical protein, conserved	-0.03	6.86	-0.29	0.779651898481606	0.83981469957612	-7.41
Tb927_10	3399309	3399689	reverse	Tb927.10.13940	hypothetical protein, unlikely	-0.03	6.96	-0.28	0.788213075267667	0.846628075905093	-7.42
Tb927_04	54845	56518	reverse	Tb927.4.260	retrotransposon hot spot protein 3 (RHS3), putative	-0.03	6.74	-0.28	0.78957678376464	0.847626634711734	-7.42
Tb927_11	1258655	1261327	reverse	Tb927.11.4340	hypothetical protein, conserved	-0.03	9.25	-0.28	0.789662593147577	0.847626634711734	-7.42
Tb927_04	824258	825085	forward	Tb927.4.3130	Spef1	-0.03	8.33	-0.27	0.792883592823444	0.85033766592762	-7.42
Tb927_03	558218	559216	reverse	Tb927.3.2120	hypothetical protein, conserved	-0.03	8.31	-0.27	0.79741138889994	0.854001853201585	-7.42
Tb927_07	262523	263038	forward	Tb927.7.1010	hypothetical protein, conserved	-0.03	7.88	-0.26	0.798723140441613	0.854913400759332	-7.42
Tb927_08	486195	486506	forward	Tb927.8.1490	hypothetical protein, conserved	-0.03	7.79	-0.26	0.804672066155039	0.859587991176539	-7.42
Tb927_08	673605	673919	forward	Tb927.8.2170	hypothetical protein, conserved	-0.03	7.03	-0.25	0.806704816543791	0.861148483368807	-7.42
Tb927_07	693074	694459	reverse	Tb927.7.2670	zinc finger protein family member, putative	-0.03	7.64	-0.25	0.8081094119201	0.862036242156181	-7.42
Tb927_09	490572	490967	reverse	Tb927.9.2150	hypothetical protein	-0.03	6.66	-0.25	0.809316704531671	0.86294771884832	-7.43
Tb927_03	1603691	1604365	reverse	Tb927.3.5750	retrotransposon hot spot protein (RHS, pseudogene), putative	-0.03	5.02	-0.24	0.818724917258287	0.869850767326002	-7.43
Tb927_06	1189704	1190258	reverse	Tb927.6.4110	hypothetical protein	-0.03	6.38	-0.22	0.832792879897252	0.88001865889337	-7.43
Tb927_11	1452055	1452297	forward	Tb927.11.5080	hypothetical protein, conserved	-0.03	5.92	-0.2	0.843601627051245	0.88712831532219	-7.44
Tb927_01	353241	354962	forward	Tb927.1.1380	serine/threonine protein phosphatase 2A regulatory subunit, putative	-0.03	6.71	-0.2	0.849079891076765	0.891451875338483	-7.44
Tb927_11_RH_fork	439669	440767	reverse	Tb927.11.19900	expression site-associated gene (ESAG, pseudogene), putative	-0.03	6.83	-0.19	0.852330684270706	0.893954627384968	-7.44
Tb927_11_bin	4570058	4570705	forward	Tb11.v5.0876	hypothetical protein, conserved	-0.03	6.9	-0.19	0.85240122349431	0.893954627384968	-7.44
Tb927_09	1494370	1494780	reverse	Tb927.9.9350	hypothetical protein, unlikely	-0.03	5.6	-0.19	0.852468845842212	0.893954627384968	-7.44
Tb927_10	2492263	2492709	forward	Tb927.10.10110	hypothetical protein, conserved	-0.03	7.07	-0.18	0.861019458393632	0.900508163509183	-7.44
Tb927_09	602620	602820	reverse	Tb927.9.2750	hypothetical protein, unlikely	-0.03	6.78	-0.17	0.870990757744986	0.907979151614823	-7.44
Tb927_11_bin	2748768	2749796	forward	Tb11.v5.0591	hypothetical protein, conserved	-0.03	6.25	-0.15	0.883413802959482	0.91709945257712	-7.45
Tb927_06	518220	522833	reverse	Tb927.6.1480	hypothetical protein, conserved	0.04	11.49	1.28	0.237488107072409	0.345736034447824	-6.63
Tb927_07	2063715	2067671	reverse	Tb927.7.7190	hypothetical protein, conserved	0.04	10.25	1.27	0.238070280336224	0.346428908601707	-6.63
Tb927_06	577316	581146	reverse	Tb927.6.1730	hypothetical protein, conserved	0.04	10.57	1.26	0.244057129265297	0.353510644892271	-6.65
Tb927_10	3487971	3491492	reverse	Tb927.10.14340	hypothetical protein, conserved	0.04	10.09	1.24	0.249351505058757	0.35947624137781	-6.67
Tb927_04	450119	451408	reverse	Tb927.4.1800	ribosomal protein L3, mitochondrial, putative	0.04	13.2	1.22	0.256113486940678	0.366684946983851	-6.69
Tb927_09	1244829	1246556	reverse	Tb927.9.7580	hypothetical protein, conserved	0.04	9.4	1.21	0.262324275391738	0.373834983050932	-6.71
Tb927_08	1426400	1429444	reverse	Tb927.8.4840	kinesin, putative	0.04	10.42	1.2	0.262886539815195	0.374464038877702	-6.71
Tb927_02	61399	63768	reverse	Tb927.2.380	retrotransposon hot spot protein 2 (RHS2), putative	0.04	11.19	1.2	0.263892917494826	0.375678756090204	-6.72
Tb927_10	584741	587095	forward	Tb927.10.2260	hypothetical protein, conserved	0.04	9.63	1.18	0.271506491740774	0.384058416526893	-6.74
Tb927_11	3958573	3959862	reverse	Tb927.11.14910	protein phosphatase 2C, putative	0.04	9.22	1.16	0.277474293274035	0.390355336655146	-6.76
Tb927_06	1386635	1388335	forward	Tb927.6.5080	hypothetical protein, conserved	0.04	10.41	1.15	0.283227753245884	0.396227328563683	-6.77
Tb927_03	1362003	1364198	reverse	Tb927.3.4840	ubiquitin hydrolase, putative	0.04	10.53	1.14	0.285947463037863	0.399517856455215	-6.78
Tb927_08	890666	892135	forward	Tb927.8.2950	hypothetical protein, conserved	0.04	8.87	1.14	0.286838816020051	0.400534418658886	-6.78
Tb927_10	3384214	3385518	reverse	Tb927.10.13870	tubulin tyrosine ligase protein, putative	0.04	9.26	1.12	0.294070702682975	0.407882174129279	-6.8
Tb927_05	963583	970074	reverse	Tb927.5.2890	hypothetical protein, conserved	0.04	10.93	1.12	0.295875050608225	0.40987618523085	-6.81
Tb927_02	1000506	1006688	forward	Tb927.2.5600	hypothetical protein, conserved	0.04	10.33	1.1	0.302229013337847	0.416144466922471	-6.83
Tb927_03	823161	824672	reverse	Tb927.3.3190	serine/threonine-protein kinase, putative	0.04	10.6	1.1	0.30330919884701	0.417455527900999	-6.83
Tb927_07	2068788	2075975	reverse	Tb927.7.7200	hypothetical protein, conserved	0.04	11.16	1.09	0.307329548394719	0.42156547559528	-6.84
Tb927_11	4017871	4019592	reverse	Tb927.11.15110	hypothetical protein, conserved	0.04	8.96	1.07	0.315540404303952	0.429755224182871	-6.86
Tb927_07	630506	631963	reverse	Tb927.7.2450	hypothetical protein, conserved	0.04	9.67	1.05	0.322714574007106	0.437213222200736	-6.88
Tb927_02	1031968	1033629	forward	Tb927.2.5750	tyrosyl-DNA Phosphodiesterase (Tdp1), putative	0.04	9.14	1.05	0.325611914755211	0.440325112468196	-6.88
Tb927_11	1253083	1253517	reverse	Tb927.11.4290	40S ribosomal protein S12	0.04	11.72	1.04	0.328452118706468	0.443084263279837	-6.89
Tb927_02	974913	977207	reverse	Tb927.2.5480	hypothetical protein, conserved	0.04	8.51	1.03	0.333979597603871	0.448561560043749	-6.9
Tb927_11	586255	587961	forward	Tb927.11.2030	hypothetical protein, conserved	0.04	9.54	1.03	0.334271027617856	0.448891347039875	-6.9
Tb927_08	2384504	2386723	forward	Tb927.8.8050	Nucleoporin	0.04	9.77	1.02	0.337318737098836	0.451558457175412	-6.91
Tb927_08	2351748	2354228	forward	Tb927.8.7980	vacuolar-type proton translocating pyrophosphatase 1	0.04	11.14	1.01	0.34022890329907	0.45458335987091	-6.92
Tb927_10	3146931	3149810	reverse	Tb927.10.12950	hypothetical protein, conserved	0.04	10.05	1.01	0.341201008471385	0.455345908893541	-6.92
Tb927_11_bin	5174223	5176478	forward	Tb11.v5.0997	hypothetical protein, conserved	0.04	8.15	0.99	0.349192062539783	0.463331879537054	-6.94
Tb927_08	2355893	2370721	forward	Tb927.8.7990	hypothetical protein, conserved	0.04	11.55	0.98	0.354210042450396	0.468338538355484	-6.95
Tb927_07	758725	760965	forward	Tb927.7.3010	hypothetical protein, conserved	0.04	9.41	0.98	0.354317468148248	0.468417269039772	-6.95
Tb927_11	4239213	4242854	reverse	Tb927.11.16010	hypothetical protein, conserved	0.04	10.68	0.98	0.356290078595226	0.470072264180323	-6.95
Tb927_04	719312	721723	forward	Tb927.4.2730	kinesin, putative	0.04	9.82	0.98	0.356622774872686	0.470343577175014	-6.95
Tb927_11	3183253	3187368	forward	Tb927.11.11880	hypothetical protein	0.04	10.53	0.98	0.356925685975042	0.470466718659908	-6.95
Tb927_03	1140259	1142118	reverse	Tb927.3.4040	hypothetical protein, conserved	0.04	10.29	0.97	0.360896675197275	0.474295025988036	-6.96
Tb927_09	758195	760393	forward	Tb927.9.3860	hypothetical protein, conserved	0.04	9.44	0.96	0.364921258124414	0.478299124896991	-6.97
Tb927_08	937606	939276	forward	Tb927.8.3150	T-complex protein 1, gamma subunit, putative	0.04	11.36	0.96	0.367349309101282	0.480580140537289	-6.98
Tb927_11	140117	140959	reverse	Tb927.11.550	hypothetical protein SCD6.10	0.04	10.78	0.95	0.368758411522798	0.481843667680985	-6.98
Tb927_07	1175352	1176212	reverse	Tb927.7.4420	proteasome alpha 3 subunit, putative	0.04	10	0.94	0.37659958739993	0.489474393986118	-6.99
Tb927_07	653351	654688	reverse	Tb927.7.2550	proteasome regulatory ATPase subunit 5	0.04	10.2	0.93	0.377633051117311	0.490491786919896	-7
Tb927_03	313332	314954	forward	Tb927.3.1270	hypothetical protein, conserved	0.04	8.99	0.93	0.378481318226147	0.491397841566874	-7
Tb927_11	2408621	2410204	forward	Tb927.11.8760	hypothetical protein, conserved	0.04	9.35	0.93	0.380120968311529	0.493003239161036	-7
Tb927_06	807824	809743	forward	Tb927.6.2690	ubiquitin carboxyl-terminal hydrolase, putative	0.04	10.5	0.92	0.383683174354565	0.496701401973099	-7.01
Tb927_07	655397	659014	reverse	Tb927.7.2560	hypothetical protein, conserved	0.04	10.12	0.92	0.384489969678248	0.497476206819625	-7.01
Tb927_11	4159466	4161007	reverse	Tb927.11.15710	hypothetical protein, conserved	0.04	8.42	0.91	0.386995573182102	0.4997330639441	-7.01
Tb927_10	212506	213543	forward	Tb927.10.820	hypothetical protein, conserved	0.04	9.02	0.91	0.38723057735815	0.499970534287288	-7.01
Tb927_11_bin	543617	548548	reverse	Tb11.v5.0262	hypothetical protein, conserved	0.04	9.76	0.9	0.392888680537384	0.505807338030956	-7.03
Tb927_03	1372191	1372739	reverse	Tb927.3.4880	hypothetical protein, conserved	0.04	8.93	0.9	0.393481613546554	0.50650402964815	-7.03
Tb927_09	897502	898689	forward	Tb927.9.4950	radical SAM domain protein, putative	0.04	9.46	0.89	0.399569323476535	0.512225330214109	-7.04
Tb927_11_bin	4959080	4961743	reverse	Tb11.v5.0971	mitochondrial DNA polymerase I protein A, putative	0.04	8.72	0.88	0.40495720811583	0.517598166579196	-7.05
Tb927_05	456349	458937	forward	Tb927.5.1180	hypothetical protein, conserved	0.04	9.65	0.88	0.406426867993904	0.519136422185842	-7.05
Tb927_11	529782	530765	reverse	Tb927.11.1750	hypothetical protein, conserved	0.04	9.33	0.88	0.406661845110589	0.519234250941908	-7.05
Tb927_08	2303436	2307206	forward	Tb927.8.7870	receptor-type adenylate cyclase GRESAG 4, putative	0.04	9.74	0.87	0.41040363976567	0.522783698935879	-7.06
Tb927_04	1411913	1412737	reverse	Tb927.4.5160	hypothetical protein, conserved	0.04	8.84	0.85	0.418638174089562	0.530812875063728	-7.07
Tb927_08	919954	921969	forward	Tb927.8.3060	cytosolic leucyl aminopeptidase, putative	0.04	10.61	0.85	0.421246576075956	0.533331856315656	-7.07
Tb927_09	674703	675989	reverse	Tb927.9.3080	hypothetical protein, conserved	0.04	8.39	0.84	0.42415233806503	0.536287627210886	-7.08
Tb927_11	4055402	4056445	reverse	Tb927.11.15300	hypothetical protein, conserved	0.04	8.75	0.84	0.425371556663823	0.537580408066423	-7.08
Tb927_09	1900007	1901785	forward	Tb927.9.12160	hypothetical protein, conserved	0.04	9.68	0.84	0.425592278935415	0.537789881790903	-7.08
Tb927_08	1139792	1142029	reverse	Tb927.8.3830	ATP-dependent DEAD/H RNA helicase, putative	0.04	9.05	0.84	0.426089775073435	0.538308606488777	-7.08
Tb927_02	197595	198616	reverse	Tb927.2.1140	retrotransposon hot spot protein (RHS, pseudogene), putative	0.04	8.79	0.84	0.426910312866287	0.539013216746168	-7.08
Tb927_10	3296931	3298640	reverse	Tb927.10.13510	zinc metallopeptidase, putative	0.04	9.95	0.84	0.427001168331064	0.539013216746168	-7.08
Tb927_08	1584470	1585141	forward	Tb927.8.5330	tyrosyl/methionyl-tRNA synthetase, putative	0.04	9.1	0.83	0.428757496093795	0.540881313254106	-7.09
Tb927_05	497076	498086	forward	Tb927.5.1350	hypothetical protein, conserved	0.04	8.29	0.83	0.431419823697430	0.543119307068841	-7.09
Tb927_11	612152	613639	forward	Tb927.11.2150	hypothetical protein, conserved	0.04	8.99	0.83	0.432603566165675	0.544368306550174	-7.09
Tb927_09	1834931	1836442	forward	Tb927.9.11790	membrane transporter protein, putative	0.04	9.3	0.82	0.43405895025222	0.545720189085651	-7.1
Tb927_10	693644	695656	forward	Tb927.10.2690	hypothetical protein, conserved	0.04	9.5	0.82	0.434099408306709	0.545720189085651	-7.1
Tb927_01	420035	423280	forward	Tb927.1.1670	hypothetical protein, conserved	0.04	10.45	0.82	0.434790631857201	0.546308342083098	-7.1
Tb927_09	2255018	2256067	reverse	Tb927.9.14430	casein kinase II, putative	0.04	10.06	0.81	0.438747355708919	0.550296507526845	-7.1
Tb927_11	2583238	2584338	reverse	Tb927.11.9430	TFIIH basal transcription factor subunit	0.04	9.2	0.81	0.438761635879744	0.550296507526845	-7.1
Tb927_06	563439	566696	reverse	Tb927.6.1670	ubiquitin hydrolase, pseudogene, putative	0.04	10.37	0.81	0.440937491667278	0.552612282985009	-7.11
Tb927_11	2683259	2684143	forward	Tb927.11.9960	hypothetical protein, conserved	0.04	8.52	0.81	0.441982234680244	0.553637925976546	-7.11
Tb927_08	1603879	1605765	reverse	Tb927.8.5410	hypothetical protein, conserved	0.04	9.23	0.8	0.444169716289887	0.555808689493983	-7.11
Tb927_11	2515978	2516853	forward	Tb927.11.9180	ADP-ribosylation factor GTPase activating protein, putative	0.04	9.36	0.8	0.44637595256975	0.55814109713572	-7.11
Tb927_08	903463	905676	forward	Tb927.8.3010	hypothetical protein, conserved	0.04	9.86	0.8	0.44785715189035	0.559349740449802	-7.12
Tb927_10	1989796	1990845	reverse	Tb927.10.7990	replication factor C, subunit 5, putative	0.04	9.46	0.79	0.450183198333146	0.561537961149199	-7.12
Tb927_09	1006583	1007404	forward	Tb927.9.6060	2Fe-2S iron-sulfur cluster binding domain containing protein, putative	0.04	8.4	0.79	0.452746071825361	0.564087470793111	-7.12
Tb927_07	1105032	1108532	forward	Tb927.7.4150	hypothetical protein, conserved	0.04	10.21	0.79	0.452994985272352	0.56420292520453	-7.12
Tb927_03	295770	298091	forward	Tb927.3.1200	hypothetical protein, conserved	0.04	9.76	0.78	0.455426373846154	0.566417011865869	-7.13
Tb927_11	989572	990135	forward	Tb927.11.3370	hypothetical protein	0.04	7.97	0.78	0.455737384163964	0.56665973935893	-7.13
Tb927_05	1083945	1087511	reverse	Tb927.5.3280	hypothetical protein, conserved	0.04	10.36	0.76	0.467554994605416	0.576819549423101	-7.15
Tb927_11	2000657	2001598	reverse	Tb927.11.7140	cell cycle sequence binding phosphoprotein (RBP45), putative	0.04	9.47	0.75	0.474764534502027	0.583279085606653	-7.16
Tb927_11	1986144	1987796	reverse	Tb927.11.7070	ATP-dependent DEAD/H RNA helicase, putative	0.04	9.18	0.75	0.477290767114639	0.585643493626303	-7.16
Tb927_10	661767	662840	forward	Tb927.10.2550	malate dehydrogenase-related	0.04	8.16	0.74	0.477573414428545	0.58583989110533	-7.16
Tb927_02	143717	144773	reverse	Tb927.2.830	retrotransposon hot spot protein (RHS, pseudogene), putative	0.04	10.26	0.74	0.478842866968381	0.58688546323624	-7.16
Tb927_04	1033815	1037054	reverse	Tb927.4.3920	hypothetical protein, conserved	0.04	10.36	0.74	0.479202877299448	0.587106042407076	-7.16
Tb927_06	714172	714591	forward	Tb927.6.2280	hypothetical protein, conserved	0.04	7.83	0.74	0.480109541750351	0.587701657525486	-7.16
Tb927_04	1110642	1111316	reverse	Tb927.4.4200	hypothetical protein, conserved	0.04	7.91	0.74	0.480823049353992	0.588501425225835	-7.16
Tb927_10	2808278	2809348	forward	Tb927.10.11510	hypothetical protein, conserved	0.04	8.94	0.72	0.493188699309132	0.600360954219356	-7.18
Tb927_05	720529	721926	reverse	Tb927.5.2100	hypothetical protein, conserved	0.04	9.89	0.72	0.49367912386258	0.600554945131512	-7.18
Tb927_06	904935	906566	forward	Tb927.6.3050	aldehyde dehydrogenase family, putative	0.04	9.49	0.72	0.49480919482563	0.601705202359122	-7.18
Tb927_10	1899948	1901618	reverse	Tb927.10.7550	hypothetical protein, conserved	0.04	9.2	0.71	0.499363891616359	0.605737997728809	-7.19
Tb927_10	1088791	1089954	reverse	Tb927.10.4160	predicted zinc finger protein	0.04	9.41	0.7	0.505228422023957	0.611260159864008	-7.2
Tb927_08	1368846	1372010	reverse	Tb927.8.4660	hypothetical protein, conserved	0.04	9.64	0.7	0.506088516391644	0.611806886220055	-7.2
Tb927_04	338347	339543	reverse	Tb927.4.1280	hypothetical protein, conserved	0.04	9.51	0.69	0.506653212372675	0.612282950714903	-7.2
Tb927_06	1213253	1213816	reverse	Tb927.6.4240	hypothetical protein, conserved	0.04	8.51	0.69	0.508200785587298	0.613869401827453	-7.2
Tb927_10	873006	873350	forward	Tb927.10.3370	60S acidic ribosomal protein P2, putative	0.04	9.94	0.69	0.509226072264172	0.61472836438307	-7.2
Tb927_11	89218	91815	reverse	Tb927.11.390	hypothetical protein, conserved	0.04	8.33	0.69	0.510025530607986	0.615293617799909	-7.2
Tb927_11	4353307	4354830	reverse	Tb927.11.16410	enolase, putative	0.04	9.25	0.68	0.514360821543711	0.619245867236294	-7.21
Tb927_10	2716931	2717587	reverse	Tb927.10.11120	hypothetical protein, conserved	0.04	7.81	0.67	0.520020708070533	0.624407747324311	-7.21
Tb927_10	3284565	3286367	reverse	Tb927.10.13450	hypothetical protein, conserved	0.04	9.51	0.67	0.521711856455255	0.626092626558116	-7.22
Tb927_10	2134652	2137309	forward	Tb927.10.8610	hypothetical protein, conserved	0.04	10.07	0.67	0.524619559211043	0.628708102588919	-7.22
Tb927_07	2120947	2121984	reverse	Tb927.7.7360	cell division control protein 2 homolog 2	0.04	9.18	0.66	0.52466247056485	0.628708102588919	-7.22
Tb927_10	678065	678643	forward	Tb927.10.2620	hypothetical protein, conserved	0.04	9.03	0.66	0.52696601882295	0.631004719968779	-7.22
Tb927_07	2165331	2166167	forward	Tb927.7.7490	hypothetical protein, conserved	0.04	9.15	0.65	0.531938957847077	0.635326434454639	-7.23
Tb927_07	2193496	2194254	forward	Tb07.30D13.60	hypothetical protein, conserved (pseudogene)	0.04	8.81	0.65	0.536687742883273	0.639592665200032	-7.23
Tb927_05	735600	737189	reverse	Tb927.5.2150	hypothetical protein, conserved	0.04	9.58	0.64	0.539638316214392	0.642639275413925	-7.24
Tb927_03	738680	739582	reverse	Tb927.3.2860	hypothetical protein, conserved	0.04	8.3	0.64	0.542044262008094	0.644954879010603	-7.24
Tb927_11	3708023	3709099	forward	Tb927.11.13990	GDP-L-fucose synthetase, putative	0.04	8.7	0.64	0.542568876515752	0.645265173711841	-7.24
Tb927_11	1409821	1412181	forward	Tb927.11.4950	hypothetical protein, conserved	0.04	9.5	0.64	0.542657247103857	0.645291825503468	-7.24
Tb927_05	1221531	1223264	forward	Tb927.5.3730	hypothetical protein, conserved	0.04	9.03	0.63	0.543608187320804	0.646029992293419	-7.24
Tb927_10	1533591	1534523	reverse	Tb927.10.6080	proteasome beta 5 subunit, putative	0.04	9.05	0.63	0.54374096166803	0.646109295274911	-7.24
Tb927_10	268160	270103	forward	Tb927.10.980	hypothetical protein, conserved	0.04	8.86	0.63	0.545965457493527	0.64780837727825	-7.24
Tb927_11	1588995	1590341	forward	Tb927.11.5620	hypothetical protein, conserved	0.04	9.4	0.61	0.556812607446658	0.657409816395203	-7.25
Tb927_09	1884947	1885498	forward	Tb927.9.12080	hypothetical protein, conserved	0.04	8.06	0.61	0.56059000513215	0.660912511473586	-7.26
Tb927_08	936260	937180	forward	Tb927.8.3140	NAD dependent deacetylase, putative	0.04	8.33	0.61	0.561054331776747	0.661380229879734	-7.26
Tb927_11_bin	5120276	5121232	reverse	Tb11.1410	hypothetical protein, conserved	0.04	7.93	0.61	0.561557731621108	0.661893890174615	-7.26
Tb927_09	462248	463309	reverse	Tb927.9.2060	hypothetical protein, conserved	0.04	8.37	0.6	0.564394144986365	0.664037031918414	-7.26
Tb927_11_bin	473863	476784	reverse	Tb11.v5.0239	TPR-repeat-containing chaperone protein DNAJ, putative	0.04	9.17	0.6	0.566840503173454	0.666114191296805	-7.26
Tb927_08	893585	895249	forward	Tb927.8.2960	Probable methyltransferase BTM2 homolog	0.04	9.05	0.59	0.568395699931342	0.667540832224289	-7.27
Tb927_05	460503	461432	forward	Tb927.5.1200	exosome component CSL4	0.04	8.68	0.59	0.571695347494127	0.670681628325026	-7.27
Tb927_10	597023	597601	forward	Tb927.10.2300	hypothetical protein, conserved	0.04	8.2	0.58	0.574944027996193	0.67322282375328	-7.27
Tb927_10	1675454	1676905	forward	Tb927.10.6620	hypothetical protein, conserved	0.04	8	0.58	0.579401135518385	0.677426764594724	-7.28
Tb927_06	644635	645879	reverse	Tb927.6.1960	glycosyltransferase family 28 protein, putative	0.04	9.07	0.57	0.58252257293652	0.680212262000235	-7.28
Tb927_09	567728	568579	reverse	Tb927.9.2560	hypothetical protein, conserved	0.04	8.57	0.57	0.58560635284956	0.683160857372675	-7.28
Tb927_08	1707584	1708114	forward	Tb927.8.5780	phosphatase of regenerating liver-type phosphatase, putative	0.04	8.89	0.57	0.586280227213805	0.683783913070178	-7.28
Tb927_03	1196904	1197572	reverse	Tb927.3.4250	hypothetical protein, conserved	0.04	8.54	0.56	0.588239966534732	0.685415863817209	-7.29
Tb927_11	1193610	1194722	forward	Tb927.11.4060	leucine-rich repeat protein (LRRP), putative	0.04	8.52	0.56	0.591372828314742	0.688175024124867	-7.29
Tb927_09	2401615	2403249	forward	Tb927.9.15450	hypothetical protein, conserved	0.04	8.82	0.55	0.599792440351892	0.695810440408225	-7.3
Tb927_11	687498	687983	forward	Tb927.11.2390	hypothetical protein, conserved	0.04	8.27	0.53	0.60881861850069	0.703528531159018	-7.3
Tb927_10	1226058	1227398	reverse	Tb927.10.4920	hypothetical protein, conserved	0.04	8.76	0.53	0.612473726909984	0.706333899606315	-7.31
Tb927_02	581270	581815	forward	Tb927.2.3090	hypothetical protein, conserved	0.04	8.03	0.53	0.613264519731031	0.706662755774874	-7.31
Tb927_09	806961	807713	forward	Tb927.9.4290	hypothetical protein, conserved	0.04	8.58	0.52	0.618334841875757	0.710496800337154	-7.31
Tb927_11_bin	4622708	4624453	forward	Tb11.v5.0884	hypothetical protein, conserved	0.04	8.26	0.52	0.620107965771955	0.711657982126528	-7.31
Tb927_11	2624989	2625837	reverse	Tb927.11.9660	hypothetical protein, conserved	0.04	8.24	0.51	0.621709305663866	0.713117849373854	-7.31
Tb927_09	605459	606487	reverse	Tb927.9.2780	hypothetical protein, conserved	0.04	8.43	0.51	0.622521803865729	0.71366044282971	-7.32
Tb927_11	3613384	3613926	reverse	Tb927.11.13510	hypothetical protein, conserved	0.04	7.61	0.51	0.623608560314424	0.714709764006093	-7.32
Tb927_10	2055163	2055654	reverse	Tb927.10.8300	U1A small nuclear ribonucleoprotein	0.04	8.27	0.51	0.624188418211532	0.715167777181754	-7.32
Tb927_11	4277407	4277793	reverse	Tb927.11.16150	tubulin binding cofactor A, putative	0.04	9	0.51	0.624614767185158	0.715360134321283	-7.32
Tb927_11_bin	1989475	1991061	forward	Tb11.v5.0491	hypothetical protein, conserved	0.04	8.02	0.5	0.628542899400232	0.719269526825648	-7.32
Tb927_10	2587958	2588848	reverse	Tb927.10.10620	hypothetical protein, conserved	0.04	8.77	0.5	0.632348206183428	0.722383211840704	-7.32
Tb927_10	1774688	1776340	forward	Tb927.10.7050	chromatin assembly factor 1 subunit B, putative	0.04	8.59	0.49	0.63856548385114	0.727335676855945	-7.33
Tb927_11_bin	2069227	2069871	forward	Tb11.v5.0499	hypothetical protein, conserved	0.04	6.86	0.48	0.641171893356678	0.729709705992133	-7.33
Tb927_10	2962200	2963555	forward	Tb927.10.12150	hypothetical protein, conserved	0.04	7.39	0.48	0.642746459487153	0.730868348731029	-7.33
Tb927_10	2595567	2598548	reverse	Tb927.10.10680	hypothetical protein, conserved	0.04	9.03	0.48	0.643124558040461	0.731081518860078	-7.33
Tb927_11_bin	2415566	2418130	reverse	Tb11.v5.0550	hypothetical protein, conserved	0.04	8.64	0.48	0.644104330955683	0.731728486304502	-7.33
Tb927_11	1702648	1703457	reverse	Tb927.11.6020	hypothetical protein, conserved	0.04	7.75	0.48	0.645295879824631	0.732443391614383	-7.33
Tb927_11	2064263	2065063	forward	Tb927.11.7310	RNA binding protein, putative	0.04	7.43	0.48	0.646025453660034	0.732832493726486	-7.33
Tb927_07	703788	704150	reverse	Tb927.7.2690	hypothetical protein, conserved	0.04	7.66	0.47	0.647475131401968	0.734150348922746	-7.34
Tb927_10	392896	393372	reverse	Tb927.10.1480	hypothetical protein	0.04	8.45	0.47	0.653908223582346	0.739644369442259	-7.34
Tb927_04	278752	279579	reverse	Tb927.4.1030	hypothetical protein, conserved	0.04	7.63	0.46	0.655262228662435	0.740833281290258	-7.34
Tb927_04	604609	605043	forward	Tb927.4.2320	hypothetical protein, conserved	0.04	8.67	0.46	0.658907911130017	0.743622963536467	-7.34
Tb927_10	1720306	1721706	forward	Tb927.10.6830	Bardet-Biedl syndrome 4 protein homolog (BBS4-like protein 4), putative	0.04	7.78	0.45	0.661230703237027	0.745685299108685	-7.35
Tb927_11_bin	2299801	2300772	reverse	Tb11.v5.0533	retrotransposon hot spot (RHS) protein, putative	0.04	7.92	0.45	0.665718071518124	0.749191291114898	-7.35
Tb927_10	1171381	1172004	reverse	Tb927.10.4590	mitochondrial inner membrane signal peptidase, putative	0.04	7.61	0.44	0.670415422588552	0.752832194580327	-7.35
Tb927_10	1762557	1763003	forward	Tb927.10.6990	hypothetical protein, conserved	0.04	8.19	0.44	0.674507250313472	0.756023918309746	-7.35
Tb927_11_bin	4112081	4113187	forward	Tb11.v5.0787	kinesin, putative	0.04	7.16	0.43	0.675102492951852	0.756439990727618	-7.36
Tb927_07	353441	353995	forward	Tb927.7.1390	RNA-binding protein, putative	0.04	7.85	0.43	0.675252012575313	0.756439990727618	-7.36
Tb927_11	3627889	3628638	reverse	Tb927.11.13580	ubiquinone biosynthesis protein-like protein	0.04	8.49	0.43	0.681644526912701	0.76176929481231	-7.36
Tb927_10	720303	720785	forward	Tb927.10.2800	hypothetical protein, conserved	0.04	6.94	0.42	0.683327624559832	0.763214311116433	-7.36
Tb927_05	1382737	1383159	reverse	Tb927.5.4490	hypothetical protein, conserved	0.04	7.01	0.42	0.684303789652996	0.76404290962968	-7.36
Tb927_07	453701	454579	forward	Tb927.7.1900	protein kinase, putative	0.04	7.59	0.41	0.690466481709007	0.768833171918718	-7.37
Tb927_05	922618	924057	forward	Tb927.5.2740	hypothetical protein, conserved	0.04	8.78	0.41	0.690567111042216	0.768833171918718	-7.37
Tb927_03	1372947	1373561	reverse	Tb927.3.4890	ubiquinone biosynthesis protein COQ7 homolog, putative	0.04	7.37	0.41	0.690637423573719	0.768833171918718	-7.37
Tb927_05	455492	455956	forward	Tb927.5.1170	hypothetical protein, conserved	0.04	7.13	0.39	0.704196838358379	0.78037581214998	-7.37
Tb927_09	1644711	1645142	reverse	Tb927.9.10480	hypothetical protein, unlikely	0.04	7.51	0.39	0.707773999780646	0.783186634979534	-7.38
Tb927_06	3409	7725	forward	Tb927.6.130	leucine-rich repeat protein (LRRP, pseudogene), putative	0.04	8.41	0.37	0.719035400952401	0.792300516322631	-7.38
Tb927_05	1303811	1304122	reverse	Tb927.5.4050	hypothetical protein, conserved	0.04	7.55	0.37	0.719087834450438	0.792300516322631	-7.38
Tb927_11_bin	4495925	4497457	reverse	Tb11.v5.0862	hypothetical protein, conserved	0.04	6.66	0.36	0.72473627792696	0.797087690495723	-7.39
Tb927_09	725951	726646	forward	Tb927.9.3620	hypothetical protein, conserved	0.04	7.29	0.36	0.728160142063908	0.800015346923982	-7.39
Tb927_07	1971838	1973712	reverse	Tb927.7.6920	hypothetical protein, conserved	0.04	8.15	0.36	0.730779283672163	0.802020836006817	-7.39
Tb927_11	1864624	1866216	reverse	Tb927.11.6600	hypothetical protein, conserved	0.04	6.51	0.34	0.738968424833315	0.808559232764156	-7.39
Tb927_09	695361	695498	forward	Tb927.9.3320	hypothetical protein, unlikely	0.04	6.79	0.34	0.741433968258842	0.810803544765957	-7.4
Tb927_05	464337	464903	forward	Tb927.5.1220	hypothetical protein, conserved	0.04	7.33	0.33	0.747864152032357	0.815556236688502	-7.4
Tb927_09	1604919	1605308	reverse	Tb927.9.10180	hypothetical protein, unlikely	0.04	6.08	0.29	0.781676356724459	0.841362063795289	-7.41
Tb927_03	631198	632385	reverse	Tb927.3.2500	hypothetical protein	0.04	5.18	0.21	0.835275982486803	0.881785360598726	-7.43
Tb927_07	1619358	1619909	forward	Tb927.7.6010	hypothetical protein	0.04	3.1	0.11	0.918694909723048	0.94288630946502	-7.45
Tb927_09	690405	690533	forward	Tb927.9.3250	hypothetical protein, unlikely	0.04	1.11	0.1	0.92034994552738	0.94408970505341	-7.45
Tb927_11	3069550	3071421	forward	Tb927.11.11460	hypothetical protein, conserved	-0.04	11.02	-1.35	0.213019859312363	0.317485265638765	-6.54
Tb927_10	587863	590664	forward	Tb927.10.2270	vacuolar protein sorting-associated protein 35, putative	-0.04	10.6	-1.25	0.24612937726626	0.355724590686702	-6.66
Tb927_11	514347	517013	reverse	Tb927.11.1680	vesicular-fusion protein SEC18, putative	-0.04	10.35	-1.21	0.260119706099264	0.371388074251182	-6.7
Tb927_03	556358	557629	reverse	Tb927.3.2110	TFIIF-stimulated CTD phosphatase, putative	-0.04	8.94	-1.21	0.262330283005689	0.373834983050932	-6.71
Tb927_02	1683	4172	reverse	Tb927.2.100	retrotransposon hot spot protein 1 (RHS1), putative	-0.04	12.3	-1.19	0.267399809932886	0.379842070650998	-6.73
Tb927_10	3350011	3351006	reverse	Tb927.10.13710	hypothetical protein, conserved	-0.04	10.42	-1.19	0.267641708682284	0.380075313694119	-6.73
Tb927_06	1257255	1260182	reverse	Tb927.6.4480	valyl-tRNA synthetase, putative	-0.04	11.43	-1.19	0.269425035853009	0.381937882850388	-6.73
Tb927_02	925431	938171	forward	Tb927.2.5270	dynein heavy chain, putative	-0.04	12.28	-1.18	0.271477285207608	0.384058416526893	-6.74
Tb927_09	989953	990552	forward	Tb927.9.5840	tryparedoxin peroxidase	-0.04	10.9	-1.18	0.273129365389395	0.385684841455608	-6.74
Tb927_08	667841	672586	forward	Tb927.8.2160	multidrug resistance protein A	-0.04	11.05	-1.17	0.274645714383552	0.387385459040091	-6.75
Tb927_10	2274615	2278046	forward	Tb927.10.9190	isoleucyl-tRNA synthetase, putative	-0.04	12.19	-1.16	0.27758136299249	0.390449816557229	-6.76
Tb927_08	1755945	1757240	forward	Tb927.8.6000	fatty acid desaturase, putative	-0.04	11.42	-1.14	0.28712374022234	0.400703502224701	-6.79
Tb927_11_bin	3629729	3631795	forward	Tb11.v5.0713	retrotransposon hot spot (RHS) protein, putative	-0.04	12.57	-1.13	0.291645094120991	0.405451748726112	-6.8
Tb927_06	1234638	1237973	reverse	Tb927.6.4390	kinesin, putative	-0.04	10.92	-1.11	0.299426798664178	0.413181087702515	-6.82
Tb927_08	1766446	1767660	forward	Tb927.8.6060	2-amino-3-ketobutyrate coenzyme A ligase, putative	-0.04	10.81	-1.08	0.309508119903526	0.423959386308624	-6.84
Tb927_08	1251195	1251872	reverse	Tb927.8.4220	hypothetical protein, conserved	-0.04	10.32	-1.07	0.315084982168885	0.429432891570669	-6.86
Tb927_11	1550378	1552093	forward	Tb927.11.5450	malic enzyme	-0.04	10.79	-1.07	0.315312025672608	0.429623613809905	-6.86
Tb927_07	302109	305567	forward	Tb927.7.1190	regulator of chromosome condensation, putative	-0.04	10.53	-1.06	0.321750371210921	0.436148521762012	-6.88
Tb927_11	3955731	3956705	reverse	Tb927.11.14900	coatomer epsilon subunit, putative	-0.04	9.9	-1.04	0.327468314187525	0.44242818915848	-6.89
Tb927_09	1779935	1781641	forward	Tb927.9.11270	T-complex protein 1, eta subunit, putative	-0.04	12.01	-1.03	0.335139245148019	0.449748591945551	-6.91
Tb927_08	495041	496219	forward	Tb927.8.1520	NUDIX family hydrolase, putative	-0.04	8.97	-1	0.345924506006038	0.459938232612314	-6.93
Tb927_10	1221145	1222644	reverse	Tb927.10.4900	TPR-repeat-containing chaperone protein DNAJ, putative	-0.04	10.67	-0.98	0.353581526872997	0.467633916100924	-6.95
Tb927_03	1176215	1178152	reverse	Tb927.3.4190	endosomal integral membrane protein, putative	-0.04	10.4	-0.98	0.356820760385874	0.470455188524934	-6.95
Tb927_01	553230	558473	forward	Tb927.1.2190	hypothetical protein, conserved	-0.04	11.03	-0.98	0.357377559727023	0.470872008997908	-6.96
Tb927_09	1234752	1235792	reverse	Tb927.9.7520	hypothetical protein, conserved	-0.04	10	-0.97	0.358352196572145	0.471711455740756	-6.96
Tb927_09	1523803	1525776	reverse	Tb927.9.9580	tubulin tyrosine ligase protein, putative	-0.04	10.12	-0.96	0.363591383535067	0.477131389017245	-6.97
Tb927_10	624993	628721	reverse	Tb927.10.2430	receptor-type adenylate cyclase GRESAG 4, putative	-0.04	8.89	-0.95	0.367594303000269	0.4807720676807	-6.98
Tb927_02	398870	401806	reverse	Tb927.2.2090	hypothetical protein	-0.04	10.55	-0.95	0.369059844530598	0.482044387055118	-6.98
Tb927_07	1633333	1637142	reverse	Tb927.7.6050	receptor-type adenylate cyclase GRESAG 4, putative	-0.04	10.47	-0.95	0.370948836351908	0.48380115531672	-6.98
Tb927_11	214112	216517	forward	Tb927.11.840.2	hypothetical protein, conserved	-0.04	10.69	-0.92	0.384345906461685	0.497361905147442	-7.01
Tb927_11	1546913	1548607	forward	Tb927.11.5440	malic enzyme	-0.04	10.75	-0.91	0.38874058227389	0.501589173883601	-7.02
Tb927_08	959090	961483	forward	Tb927.8.3220	exonuclease, putative	-0.04	9.8	-0.9	0.392878046537539	0.505807338030956	-7.03
Tb927_03	1580707	1581873	forward	Tb927.3.5660	UDP-Gal or UDP-GlcNAc-dependent glycosyltransferase, putative	-0.04	9.41	-0.9	0.395580423836859	0.508536568514585	-7.03
Tb927_11	4272902	4275097	reverse	Tb927.11.16140	DNA replication licensing factor MCM7, putative	-0.04	9.67	-0.89	0.400246353839693	0.51291722289936	-7.04
Tb927_02	1046357	1047355	forward	Tb927.2.5800	sedoheptulose-1,7-bisphosphatase	-0.04	9.6	-0.88	0.406206917097667	0.519032461642744	-7.05
Tb927_06	1285581	1287404	forward	Tb927.6.4590	glutamyl-tRNA synthetase, putative	-0.04	10.36	-0.87	0.411596650607613	0.523894097436154	-7.06
Tb927_07	1703148	1705823	reverse	Tb927.7.6290	kinesin, putative	-0.04	9.99	-0.85	0.418660139424688	0.530812875063728	-7.07
Tb927_10	3547265	3549829	reverse	Tb927.10.14510	hypothetical protein, conserved	-0.04	10.51	-0.84	0.42278207213828	0.534998966722130	-7.08
Tb927_08	865608	868304	reverse	Tb927.8.2860	hypothetical protein, conserved	-0.04	10.32	-0.84	0.424320000404255	0.536371710847448	-7.08
Tb927_11_bin	178762	179538	reverse	Tb11.v5.0162	proteasome beta 6 subunit	-0.04	9.19	-0.83	0.429828414703645	0.541872026924848	-7.09
Tb927_11	2702266	2702931	forward	Tb927.11.10070	hypothetical protein, conserved	-0.04	8.76	-0.83	0.432888310306422	0.544617584841529	-7.09
Tb927_10	829453	830196	forward	Tb927.10.3200	U2 splicing auxiliary factor, putative	-0.04	9.85	-0.82	0.43338060863498	0.545166837376368	-7.09
Tb927_10	3291808	3292635	reverse	Tb927.10.13480	protein kinase, putative	-0.04	9.27	-0.82	0.437260397500654	0.54891806348632	-7.1
Tb927_05	1277225	1278592	forward	Tb927.5.3930	hypothetical protein, conserved	-0.04	7.85	-0.81	0.442276101443342	0.553864196162342	-7.11
Tb927_05	1217578	1219320	forward	Tb927.5.3710	essential neutral sphingomyelinase	-0.04	10.4	-0.8	0.444970107692416	0.556596670957026	-7.11
Tb927_09	451399	451746	forward	Tb927.9.1990	hypothetical protein, unlikely	-0.04	8.26	-0.79	0.45433363176965	0.565345448944606	-7.13
Tb927_10	1718893	1719837	forward	Tb927.10.6820	hypothetical protein, conserved	-0.04	8.25	-0.78	0.458085234316209	0.568711655750694	-7.13
Tb927_05	1055545	1055889	reverse	Tb927.5.3210	small ubiquitin-related modifier, putative	-0.04	9.29	-0.78	0.458461159914852	0.568888029146613	-7.13
Tb927_09	873379	876015	forward	Tb927.9.4820	calcium/potassium channel (CAKC), putative	-0.04	9.56	-0.78	0.460221313347035	0.570422540032186	-7.14
Tb927_09	423748	425631	reverse	Tb927.9.1780	sec1 family transport protein, putative	-0.04	9.6	-0.77	0.461523857741293	0.571602468702756	-7.14
Tb927_08	700426	701040	forward	Tb927.8.2320	hypothetical protein	-0.04	9.16	-0.77	0.463025921326994	0.573245075720322	-7.14
Tb927_04	1303715	1304893	reverse	Tb927.4.4740	Hypothetical protein, putative	-0.04	9.67	-0.77	0.463325520534370	0.573470846076384	-7.14
Tb927_04	499917	502412	reverse	Tb927.4.1980	hypothetical protein, conserved	-0.04	10.02	-0.77	0.463868927692893	0.573888548810609	-7.14
Tb927_11	2661816	2662178	forward	Tb927.11.9850	hypothetical protein, conserved	-0.04	6.86	-0.77	0.464385188007433	0.574245458932842	-7.14
Tb927_09	1657821	1660001	reverse	Tb927.9.10550	hypothetical protein, conserved	-0.04	9.41	-0.75	0.473732021485073	0.582299329838983	-7.15
Tb927_03	1539599	1542178	forward	Tb927.3.5510	hypothetical protein, conserved	-0.04	9.54	-0.75	0.474767592628619	0.583279085606653	-7.16
Tb927_08	2088199	2089416	forward	Tb927.8.7270	hypothetical protein, conserved	-0.04	10.2	-0.75	0.475426302360974	0.583868380115166	-7.16
Tb927_07	2024880	2025338	reverse	Tb927.7.7090	hypothetical protein, conserved	-0.04	8.15	-0.74	0.479046174404618	0.58698756565636	-7.16
Tb927_10	2845391	2846677	forward	Tb927.10.11640	hypothetical protein, conserved	-0.04	8.27	-0.74	0.479626236660705	0.587477585232463	-7.16
Tb927_11_bin	1679330	1680517	reverse	Tb11.v5.0427	peroxisome assembly protein, putative	-0.04	7.81	-0.73	0.486520457944122	0.593840254531173	-7.17
Tb927_10	282866	284266	reverse	Tb927.10.1050	serine carboxypeptidase III precursor, putative	-0.04	9.73	-0.73	0.488124469433653	0.595426643948807	-7.17
Tb927_06	1223573	1224772	reverse	Tb927.6.4320	hypothetical protein, conserved	-0.04	10.79	-0.72	0.492958642079855	0.600275628014342	-7.18
Tb927_09	752798	754594	forward	Tb927.9.3800	hypothetical protein, conserved	-0.04	9.75	-0.72	0.494202458066995	0.6011168279584	-7.18
Tb927_04	276640	278112	reverse	Tb927.4.1020	serine-palmitoyl-CoA transferase, putative	-0.04	10.15	-0.71	0.496355518430781	0.60283625534554	-7.18
Tb927_10	2304146	2305195	forward	Tb927.10.9310	hypothetical protein, conserved	-0.04	8.85	-0.71	0.500094903687034	0.60638670372082	-7.19
Tb927_11	2106718	2107806	forward	Tb11.02.5400	cystathionine beta-synthase, putative	-0.04	8.41	-0.7	0.505718395805953	0.611626043536858	-7.2
Tb927_09	714157	714708	forward	Tb927.9.3480	U5Cwc21 small nuclear ribonucleoprotein	-0.04	7.9	-0.69	0.509602418973316	0.614955034515351	-7.2
Tb927_04	899833	901638	reverse	Tb927.4.3470	hypothetical protein, conserved	-0.04	9.04	-0.69	0.511352983233758	0.616178787668845	-7.2
Tb927_05	994105	997350	forward	Tb927.5.2980	hypothetical protein, conserved	-0.04	10.33	-0.68	0.516893002300942	0.621224108293627	-7.21
Tb927_08	1819639	1822482	forward	Tb927.8.6260	hypothetical protein, conserved	-0.04	9.79	-0.68	0.517055076749713	0.621266251024618	-7.21
Tb927_07	432875	434089	forward	Tb927.7.1760	hypothetical protein, conserved	-0.04	9.12	-0.67	0.5200525733618	0.624407747324311	-7.21
Tb927_11	1275921	1277861	reverse	Tb927.11.4400	hypothetical protein, conserved	-0.04	9.35	-0.67	0.523475267751959	0.627669879203017	-7.22
Tb927_01	181845	186029	forward	Tb927.1.480	leucine-rich repeat protein (LRRP), putative	-0.04	9.96	-0.67	0.524026269580708	0.628176570923669	-7.22
Tb927_11	2989624	2990139	forward	Tb927.11.11170	hypothetical protein, conserved	-0.04	8.24	-0.66	0.528152056624818	0.632270138272221	-7.22
Tb927_11	497235	498299	reverse	Tb927.11.1600	tatD related deoxyribonuclease, putative	-0.04	8.59	-0.66	0.528463862043763	0.632566005429356	-7.22
Tb927_06	684152	685795	reverse	Tb927.6.2150	cell division cycle protein 16, putative	-0.04	8.78	-0.65	0.530818012930717	0.634607432543225	-7.23
Tb927_01	989771	990757	forward	Tb927.1.4870	expression site-associated gene (ESAG) protein, putative	-0.04	8.72	-0.65	0.53106285114311	0.63478564752617	-7.23
Tb927_03	1014002	1014478	forward	Tb927.3.3600	hypothetical protein	-0.04	7.73	-0.65	0.531140545575842	0.63478564752617	-7.23
Tb927_02	31017	32759	reverse	Tb927.2.270	retrotransposon hot spot protein (RHS, pseudogene), putative	-0.04	9.1	-0.65	0.531313235574124	0.634811600344609	-7.23
Tb927_07	383340	384704	forward	Tb927.7.1530	hypothetical protein, conserved	-0.04	8.98	-0.65	0.536340490733537	0.639334594961154	-7.23
Tb927_11	3638701	3639060	reverse	Tb927.11.13650	cytochrome b5, putative	-0.04	7.51	-0.64	0.537884895088381	0.640863223559814	-7.23
Tb927_10	3342317	3344407	reverse	Tb927.10.13680	lipase domain protein, putative	-0.04	8.67	-0.64	0.542501844496513	0.645265173711841	-7.24
Tb927_11_bin	2564408	2565694	reverse	Tb11.v5.0566	hypothetical protein, conserved	-0.04	8.64	-0.63	0.544245410200255	0.646394664075403	-7.24
Tb927_10	1489388	1490872	reverse	Tb927.10.5940	(OTHER) NEK family, HsNEK1-like	-0.04	9.06	-0.63	0.545440253623047	0.647420771802266	-7.24
Tb927_10	94250	95137	forward	Tb927.10.340	mitochondrial structure specific endonuclease I (SSE-1), putative	-0.04	7.91	-0.63	0.545706355175241	0.647579484798567	-7.24
Tb927_11	991911	992384	forward	Tb927.11.3380	Ran-binding protein 1, putative	-0.04	9.32	-0.62	0.550640019838971	0.652010568153553	-7.25
Tb927_11	3372222	3373403	forward	Tb927.11.12580	hypothetical protein, conserved	-0.04	9.82	-0.62	0.551057736212542	0.652189430603351	-7.25
Tb927_11	558432	559400	reverse	Tb927.11.1910	cation transporter protein, putative	-0.04	8.79	-0.62	0.554719046235643	0.655412612237112	-7.25
Tb927_10	1275250	1278531	forward	Tb927.10.5170	hypothetical protein, conserved	-0.04	9.55	-0.6	0.566380249697753	0.665779616778075	-7.26
Tb927_06	384781	387723	reverse	Tb927.6.900	hypothetical protein, conserved	-0.04	8.9	-0.59	0.571755573978403	0.670681628325026	-7.27
Tb927_11	1437223	1438167	forward	Tb927.11.5030	hypothetical protein, conserved	-0.04	8.51	-0.59	0.572061602504394	0.670960155532968	-7.27
Tb927_04	973266	977090	forward	Tb927.4.3750	receptor-type adenylate cyclase GRESAG 4, putative	-0.04	9.08	-0.59	0.572306526597997	0.671166956330401	-7.27
Tb927_11_bin	3579310	3580893	reverse	Tb11.v5.0705	hypothetical protein, conserved	-0.04	8.98	-0.59	0.57306525857027	0.671654178099072	-7.27
Tb927_07	594766	596031	reverse	Tb927.7.2310	DNA primase small subunit, putative	-0.04	8.73	-0.59	0.573296176697052	0.671763863531831	-7.27
Tb927_10	1480224	1482494	reverse	Tb927.10.5910	hypothetical protein, conserved	-0.04	9.22	-0.58	0.574741572326948	0.673135017607391	-7.27
Tb927_05	1307233	1309059	reverse	Tb927.5.4070	hypothetical protein, conserved	-0.04	9.27	-0.58	0.579359213074751	0.677426764594724	-7.28
Tb927_09	669184	669840	reverse	Tb927.9.2990	hypothetical protein	-0.04	8.77	-0.56	0.589779179177475	0.686800346374626	-7.29
Tb927_11	2352023	2353288	forward	Tb927.11.8390	hypothetical protein, conserved	-0.04	8.82	-0.56	0.593406988686112	0.689808583140125	-7.29
Tb927_04	681468	683264	forward	Tb927.4.2590	hypothetical protein, conserved	-0.04	7.64	-0.54	0.60133519463409	0.697087045467126	-7.3
Tb927_05	1142046	1143191	reverse	Tb927.5.3440	hypothetical protein, conserved	-0.04	7.59	-0.53	0.608271108197336	0.703061938976198	-7.3
Tb927_03	548257	549039	reverse	Tb927.3.2080	hypothetical protein, conserved	-0.04	8.54	-0.52	0.615095033815802	0.708188150620218	-7.31
Tb927_11	840110	842419	reverse	Tb927.11.2860	hypothetical protein, conserved	-0.04	6.73	-0.52	0.617830586880609	0.710196984022852	-7.31
Tb927_10	2883245	2884366	forward	Tb927.10.11800	33 kDa inner dynein arm light chain, axonemal, putative	-0.04	8.32	-0.52	0.618125180181641	0.710339320770233	-7.31
Tb927_09	2413332	2414984	forward	Tb927.9.15480	hypothetical protein	-0.04	7.38	-0.52	0.620392519998496	0.711777692906762	-7.31
Tb927_07	2020498	2021829	reverse	Tb927.7.7070	hypothetical protein, conserved	-0.04	8.69	-0.51	0.62078560759419	0.712141838542912	-7.31
Tb927_10	1174838	1175617	reverse	Tb927.10.4610	dolicholphosphate-mannose synthase, putative	-0.04	8.24	-0.51	0.621839088985069	0.713183095843016	-7.31
Tb927_07	1510944	1514024	forward	Tb927.7.5600	leucine-rich repeat protein (LRRP), putative	-0.04	9.46	-0.5	0.628637843788114	0.719275060887463	-7.32
Tb927_07	2117791	2119137	reverse	Tb927.7.7340	hypothetical protein, conserved	-0.04	8.72	-0.5	0.633588918007299	0.723520530508393	-7.32
Tb927_09	590829	591938	reverse	Tb927.9.2670	engulfment and cell motility domain 2, putative	-0.04	9	-0.49	0.63617612678342	0.725543372385428	-7.33
Tb927_05	1136432	1138018	reverse	Tb927.5.3420	hypothetical protein, conserved	-0.04	8.61	-0.48	0.642733514833577	0.730868348731029	-7.33
Tb927_01	649280	651238	reverse	Tb927.1.2880	pteridine transporter, putative	-0.04	9.15	-0.48	0.64324316436623	0.731131390379323	-7.33
Tb927_11	1045651	1046646	forward	Tb927.11.3540	hypothetical protein, conserved	-0.04	8.16	-0.48	0.64461641662271	0.732011886688331	-7.33
Tb927_06	720154	720582	forward	Tb927.6.2310	hypothetical protein, conserved	-0.04	6.91	-0.48	0.646140422721607	0.732832493726486	-7.33
Tb927_11_bin	1265635	1266639	reverse	Tb11.v5.0374	hypothetical protein, conserved	-0.04	6.99	-0.46	0.65675711848159	0.742094581901755	-7.34
Tb927_09	1361334	1361693	reverse	Tb927.9.8340	hypothetical protein, unlikely	-0.04	7.77	-0.45	0.662710842440351	0.746665918644933	-7.35
Tb927_04	820474	823275	forward	Tb927.4.3120	hypothetical protein, conserved	-0.04	8.6	-0.44	0.670988060487457	0.753302294669359	-7.35
Tb927_08	543721	545385	forward	Tb927.8.1640	MSP-B, putative	-0.04	8.45	-0.43	0.67674393736536	0.757850954583941	-7.36
Tb927_11	2090763	2091731	forward	Tb927.11.7420	phosphoadenosine phosphosulfate reductase-like protein	-0.04	8.61	-0.42	0.683269281586533	0.763214311116433	-7.36
Tb927_03	268960	270153	forward	Tb927.3.1100	hypothetical protein, conserved	-0.04	8.42	-0.41	0.693453222182863	0.771353368119949	-7.37
Tb927_10	1894195	1894644	reverse	Tb927.10.7530	hypothetical protein	-0.04	6.37	-0.4	0.702642974638188	0.779095117407389	-7.37
Tb927_09	91237	91953	forward	Tb927.9.380	expression site-associated gene (ESAG, pseudogene), putative	-0.04	7.36	-0.39	0.703451005950297	0.77981429928745	-7.37
Tb927_07	1668491	1669147	reverse	Tb927.7.6150	hypothetical protein, conserved	-0.04	7.94	-0.38	0.71192402304285	0.786622172738673	-7.38
Tb927_07	1227274	1227846	reverse	Tb927.7.4630	hypothetical protein, conserved	-0.04	7.54	-0.38	0.714227531697837	0.788454969826218	-7.38
Tb927_11	4852779	4853783	forward	Tb927.11.17890	expression site-associated gene (ESAG) protein, putative	-0.04	8.18	-0.38	0.715368447311938	0.78953186683717	-7.38
Tb927_10	1984473	1984820	forward	Tb927.10.7950	hypothetical protein	-0.04	6.81	-0.37	0.7214188460394	0.794242693090642	-7.38
Tb927_04	1090113	1090511	reverse	Tb927.4.4120	hypothetical protein, conserved	-0.04	7.5	-0.37	0.723397216320562	0.795883374636084	-7.39
Tb927_10	145039	146133	forward	Tb927.10.550	hypothetical protein, conserved	-0.04	8.09	-0.36	0.726040915476198	0.79807396360715	-7.39
Tb927_09	587637	587936	forward	Tb927.9.2640	hypothetical protein, unlikely	-0.04	6.11	-0.34	0.740349202013857	0.809888878821599	-7.39
Tb927_11_bin	2992726	2993784	reverse	Tb11.v5.0623	hypothetical protein, conserved	-0.04	7.38	-0.34	0.742816643711825	0.812043270246149	-7.4
Tb927_09	663854	664279	reverse	Tb927.9.2930	hypothetical protein, unlikely	-0.04	8.13	-0.33	0.748714004664682	0.816119120627809	-7.4
Tb927_02	619489	620136	reverse	Tb927.2.3340	hypothetical protein	-0.04	8.44	-0.32	0.759872608099692	0.825798014334513	-7.4
Tb927_04	1049445	1050098	reverse	Tb927.4.3960	hypothetical protein, conserved	-0.04	7.11	-0.3	0.768798790902459	0.831618594803047	-7.41
Tb927_09	1872688	1873017	forward	Tb927.9.11980	hypothetical protein, unlikely	-0.04	5.62	-0.29	0.776774775809794	0.83783766612428	-7.41
Tb927_02	954246	955355	forward	Tb927.2.5350	hypothetical protein, conserved	-0.04	7.55	-0.29	0.779895384406526	0.83981469957612	-7.41
Tb927_09	1541337	1541669	reverse	Tb927.9.9680	hypothetical protein, unlikely	-0.04	6.34	-0.29	0.781063728973674	0.840887692368158	-7.41
Tb927_11_bin	2577707	2578810	forward	Tb11.v5.0568	hypothetical protein, conserved	-0.04	7.32	-0.25	0.808627833725014	0.862401187979049	-7.43
Tb927_03	500960	502735	reverse	Tb927.3.1910	hypothetical protein, conserved	-0.04	6.65	-0.24	0.813778966102099	0.866100916598872	-7.43
Tb927_07	1667846	1668379	reverse	Tb927.7.6140	hypothetical protein	-0.04	6.47	-0.23	0.82212846740979	0.87239925451276	-7.43
Tb927_10	1266283	1267827	forward	Tb927.10.5150	zinc finger protein family member, putative	-0.04	5.67	-0.22	0.828562460467371	0.877060537821767	-7.43
Tb927_09	184027	184320	reverse	Tb927.9.750	hypothetical protein, conserved	-0.04	3.86	-0.18	0.860582259774377	0.90033834939158	-7.44
Tb927_10	2373898	2374230	forward	Tb927.10.9620	NADH-ubiquinone oxidoreductase c	-0.04	4.87	-0.15	0.88183236962036	0.916008289657676	-7.45
Tb927_11	4542059	4542523	forward	Tb927.11.17030	hypothetical protein, unlikely	-0.04	3.11	-0.15	0.885105928137173	0.918141373657721	-7.45
Tb927_11	1720859	1721278	reverse	Tb927.11.6110	hypothetical protein	-0.04	5.66	-0.13	0.900179401435744	0.929525747105383	-7.45
Tb927_11	3434953	3446844	reverse	Tb927.11.12840	hypothetical protein, conserved	0.05	11.21	1.73	0.120881792778832	0.204812362098253	-6.03
Tb927_11	3289836	3292145	forward	Tb927.11.12310	protein kinase, putative	0.05	10.22	1.6	0.147306854239807	0.238474756747979	-6.21
Tb927_06	536815	537975	reverse	Tb927.6.1540	hypothetical protein, conserved	0.05	10.23	1.56	0.157864015331561	0.251569255903024	-6.27
Tb927_11	165711	166190	reverse	Tb927.11.680	ribosomal protein L21E (60S), putative	0.05	11.89	1.52	0.165626040181663	0.260847771675098	-6.32
Tb927_11	3179037	3181130	forward	Tb927.11.11860	leucine-rich repeat protein (LRRP), putative	0.05	9.84	1.5	0.172984488828962	0.269690399077887	-6.35
Tb927_04	911751	912419	reverse	Tb927.4.3550	60S ribosomal protein L13a, putative	0.05	12	1.49	0.173289666975285	0.269994077403921	-6.36
Tb927_10	2426896	2427288	forward	Tb927.10.9800	60S ribosomal protein L22	0.05	11.87	1.47	0.178872474616626	0.276796807841578	-6.38
Tb927_11	1316884	1318245	forward	Tb927.11.4540	nucleoporin 48	0.05	9.12	1.46	0.181105191976586	0.279535978458053	-6.4
Tb927_10	377887	386505	reverse	Tb927.10.1450	hypothetical protein, conserved	0.05	11.5	1.45	0.185564873598422	0.284862042984734	-6.42
Tb927_02	886019	887521	reverse	Tb927.2.5010	hypothetical protein, conserved	0.05	9.55	1.44	0.186802846597320	0.286416783710357	-6.42
Tb927_02	743768	754711	reverse	Tb927.2.4230	NUP-1 protein, putative	0.05	11.58	1.44	0.188503454658913	0.28837049209197	-6.43
Tb927_04	497347	499032	reverse	Tb927.4.1970	hypothetical protein, conserved	0.05	9.79	1.41	0.197295728603132	0.298969038557069	-6.47
Tb927_10	3336398	3338617	reverse	Tb927.10.13660	hypothetical protein, conserved	0.05	9.62	1.4	0.199211966895856	0.300940499095454	-6.48
Tb927_05	462078	463013	forward	Tb927.5.1210	short-chain dehydrogenase, putative	0.05	10.16	1.4	0.199437362974018	0.301234479230325	-6.48
Tb927_11_bin	4447366	4448448	forward	Tb11.v5.0851	hypothetical protein, conserved	0.05	8.36	1.39	0.202108790843302	0.30456412520333	-6.49
Tb927_02	759933	763061	reverse	Tb927.2.4280	kinetoplastid-specific dual specificity phosphatase, putative	0.05	9.66	1.31	0.226670268831664	0.333360679491908	-6.59
Tb927_11	829425	832535	reverse	Tb927.11.2830	hypothetical protein, conserved	0.05	9.84	1.3	0.228013232798552	0.334782148651994	-6.59
Tb927_11	279194	296707	forward	Tb927.11.1090	calpain-like protein, putative	0.05	10.25	1.3	0.231206275118459	0.338809315381049	-6.61
Tb927_04	448465	449754	reverse	Tb927.4.1790	ribosomal protein L3, putative	0.05	13.19	1.29	0.23438000373493	0.342127659883441	-6.62
Tb927_06	1293226	1294326	forward	Tb927.6.4630	kinetoplastid-specific phospho-protein phosphatase, putative	0.05	9.79	1.28	0.235607792078727	0.343663490369195	-6.62
Tb927_11	1967676	1969502	reverse	Tb927.11.6990	protein kinase, putative	0.05	8.67	1.27	0.240022384195102	0.348958089549812	-6.64
Tb927_04	712839	714134	forward	Tb927.4.2700	hydroxymethylglutaryl-CoA synthase, putative	0.05	9.18	1.26	0.243009300940221	0.352514826675294	-6.65
Tb927_06	1363773	1365182	forward	Tb927.6.4940	hypothetical protein, conserved	0.05	9.2	1.26	0.243577161127311	0.353080786395871	-6.65
Tb927_06	590574	592460	reverse	Tb927.6.1770	kinesin, putative	0.05	10.92	1.24	0.249711702280095	0.359836438857884	-6.67
Tb927_08	1429752	1430654	reverse	Tb927.8.4850	hypothetical protein, conserved	0.05	8.37	1.22	0.256103756549789	0.366684946983851	-6.69
Tb927_11	3793465	3795081	forward	Tb927.11.14250	T-complex protein 1, epsilon subunit, putative	0.05	11.82	1.22	0.257648237162891	0.368494937979214	-6.7
Tb927_03	862437	863609	reverse	Tb927.3.3370	hypothetical protein, conserved	0.05	9.52	1.19	0.268945173523408	0.381574246971644	-6.73
Tb927_11	2604758	2605783	reverse	Tb927.11.9550	replication factor C, subunit 4, putative	0.05	9.6	1.18	0.272640980370299	0.385246392116360	-6.74
Tb927_07	1980155	1982617	reverse	Tb927.7.6950	hypothetical protein, conserved	0.05	9.68	1.18	0.272655035514708	0.385246392116360	-6.74
Tb927_08	1192394	1194304	reverse	Tb927.8.4000	hypothetical protein, conserved	0.05	9.96	1.17	0.277100649635814	0.390004247062515	-6.76
Tb927_07	651108	651788	reverse	Tb927.7.2540	ubiquitin-conjugating enzyme E2, putative	0.05	8.64	1.17	0.277359610522991	0.390250117898234	-6.76
Tb927_09	343679	344818	reverse	Tb927.9.1380	hypothetical protein, conserved	0.05	9.79	1.16	0.281044096423576	0.394243532450795	-6.77
Tb927_09	2248445	2248876	reverse	Tb927.9.14370	60S ribosomal protein L26, putative	0.05	11.82	1.15	0.282344246707508	0.395500252797759	-6.77
Tb927_06	723830	726604	forward	Tb927.6.2350	hypothetical protein, conserved	0.05	9.75	1.14	0.288123974967264	0.401526616396688	-6.79
Tb927_10	723076	724566	forward	Tb927.10.2820	hypothetical protein, conserved	0.05	7.92	1.14	0.288362207085408	0.401744157208281	-6.79
Tb927_07	781168	784254	forward	Tb927.7.3090	hypothetical protein, conserved	0.05	10.72	1.13	0.292355036886332	0.406092478469258	-6.8
Tb927_11_bin	4636917	4638617	reverse	Tb11.v5.0887	hypothetical protein, conserved	0.05	9.17	1.13	0.292698940681228	0.406397067369352	-6.8
Tb927_08	2127001	2128041	forward	Tb927.8.7390	protein phosphatase 1	0.05	9.28	1.12	0.293829276084130	0.407619371516029	-6.8
Tb927_07	1823741	1826566	reverse	Tb927.7.6650	hypothetical protein, conserved	0.05	9.17	1.12	0.295428627586065	0.409489694484906	-6.81
Tb927_09	2229719	2231977	reverse	Tb927.9.14240	Nucleoporin	0.05	9.54	1.12	0.296802002931876	0.410695048752835	-6.81
Tb927_04	336560	337939	reverse	Tb927.4.1270	ruvB-like DNA helicase, putative	0.05	10.49	1.11	0.298595798047624	0.412302426577263	-6.82
Tb927_05	1315141	1317726	reverse	Tb927.5.4110	hypothetical protein, conserved	0.05	9.87	1.1	0.30239511460492	0.416314580098499	-6.83
Tb927_11	819249	820049	reverse	Tb927.11.2810	hypothetical protein, conserved	0.05	8.39	1.1	0.304057239261381	0.418308532090296	-6.83
Tb927_10	2892761	2896075	forward	Tb927.10.11850	hypothetical protein, conserved	0.05	9.13	1.1	0.304705738536041	0.419023930292112	-6.83
Tb927_08	1971562	1977021	reverse	Tb927.8.6830	kinesin, putative	0.05	10.7	1.09	0.307694875986202	0.421830012860568	-6.84
Tb927_09	1902239	1903114	forward	Tb927.9.12170	leucine-rich repeat protein (LRRP), putative	0.05	8.53	1.08	0.311681400195079	0.42592249449762	-6.85
Tb927_11_bin	4949344	4953213	reverse	Tb11.v5.0968	hypothetical protein, conserved	0.05	9.22	1.08	0.312053515181421	0.426252379086825	-6.85
Tb927_09	1324225	1324677	reverse	Tb927.9.8000	ubiquitin-conjugating enzyme E2, putative	0.05	11.12	1.07	0.31640298145759	0.430690186113761	-6.86
Tb927_10	1961936	1962832	reverse	Tb927.10.7840	hypothetical protein, conserved	0.05	9.04	1.07	0.317003710187524	0.431304099464335	-6.86
Tb927_04	895875	897227	reverse	Tb927.4.3440	hypothetical protein, conserved	0.05	9.05	1.07	0.317261598048618	0.431558706021917	-6.86
Tb927_10	2629064	2630065	reverse	Tb927.10.10820	hypothetical protein, conserved	0.05	8.92	1.06	0.31919800177217	0.433589843284801	-6.87
Tb927_05	280836	284585	forward	Tb927.5.650	receptor-type adenylate cyclase GRESAG 4, putative	0.05	8.75	1.06	0.321279658159870	0.435691557496258	-6.87
Tb927_10	3340081	3341499	reverse	Tb927.10.13670	serine/threonine protein phosphatase 5	0.05	10.42	1.05	0.322370950851761	0.436868681560158	-6.88
Tb927_11	2494670	2496679	forward	Tb927.11.9110	C-terminal motor kinesin, putative	0.05	9.3	1.05	0.324700837185096	0.439408130543619	-6.88
Tb927_09	1854806	1856128	forward	Tb927.9.11880	hypothetical protein, conserved	0.05	9.14	1.04	0.32999214616223	0.444732492892285	-6.89
Tb927_11	598832	600736	forward	Tb927.11.2100	hypothetical protein, conserved	0.05	9.5	1.03	0.331590653390704	0.446491690747484	-6.9
Tb927_11	2483415	2484824	forward	Tb927.11.9070	palmitoyl acyltransferase 4, putative	0.05	9.06	1.03	0.331616950319045	0.446491690747484	-6.9
Tb927_05	842997	846107	forward	Tb927.5.2450	5-3 exonuclease, pseudogene, putative	0.05	10.74	1.02	0.336479881379437	0.450867371529246	-6.91
Tb927_01	956636	957079	reverse	Tb927.1.4660	hypothetical protein, unlikely	0.05	9.59	1.02	0.338069744241536	0.452254383688630	-6.91
Tb927_05	228316	229467	reverse	Tb927.5.550	vacuolar ATP synthase, putative	0.05	9.28	1.01	0.341218527864515	0.455345908893541	-6.92
Tb927_06	1211434	1212936	reverse	Tb927.6.4230	hypothetical protein, conserved	0.05	9.38	1.01	0.341341807180048	0.455448295095801	-6.92
Tb927_06	1324623	1327007	forward	Tb927.6.4760	hypothetical protein, conserved	0.05	10.03	1.01	0.342487552762965	0.456292486542297	-6.92
Tb927_09	1718025	1721201	reverse	Tb927.9.10920	protein kinase, putative	0.05	10.49	1.01	0.342697768544539	0.456510385303816	-6.92
Tb927_11	2240686	2242542	reverse	Tb927.11.7950	kinetoplastid-specific dual specificity phosphatase, putative	0.05	9.32	1.01	0.342871288508053	0.456679348600991	-6.92
Tb927_10	3442725	3443663	reverse	Tb927.10.14170	Aquaporin 2	0.05	9.64	1	0.344720151892104	0.458767139975575	-6.93
Tb927_10	2869425	2871956	forward	Tb927.10.11760	pumilio/PUF RNA binding protein 6	0.05	10.35	1	0.345353012464796	0.459484362973357	-6.93
Tb927_08	1200841	1202361	reverse	Tb927.8.4040	endonuclease G, putative	0.05	8.93	1	0.348614516138168	0.462753841435508	-6.94
Tb927_10	301439	303280	reverse	Tb927.10.1120	hypothetical protein, conserved	0.05	9.34	0.99	0.349420947880686	0.463447008285894	-6.94
Tb927_11	3838024	3840492	forward	Tb927.11.14440	hypothetical protein, conserved	0.05	9.32	0.99	0.351497282228728	0.465569714601089	-6.94
Tb927_07	988310	990373	reverse	Tb927.7.3780	poly(A) polymerase, putative	0.05	10.07	0.99	0.351625137958603	0.465613463892388	-6.94
Tb927_11	2061814	2063352	forward	Tb927.11.7300	hypothetical protein, conserved	0.05	9.12	0.99	0.353193282265742	0.467373174679528	-6.95
Tb927_04	608837	609799	forward	Tb927.4.2350	G-actin binding protein, putative	0.05	8.38	0.98	0.355660395443773	0.469431415087214	-6.95
Tb927_11_bin	2389955	2393488	reverse	Tb11.v5.0546	receptor-type adenylate cyclase GRESAG 4, putative	0.05	9.11	0.98	0.355768100813313	0.469510229361478	-6.95
Tb927_06	655862	658072	reverse	Tb927.6.2020	intergrin alpha chain protein, putative	0.05	9.36	0.97	0.359325876220178	0.472675144152481	-6.96
Tb927_06	800901	804050	forward	Tb927.6.2660	hypothetical protein, conserved	0.05	10.2	0.97	0.360408493578296	0.473780743439461	-6.96
Tb927_07	1881848	1884778	reverse	Tb927.7.6810	hypothetical protein, conserved	0.05	9.6	0.95	0.368052131791334	0.481159262602652	-6.98
Tb927_08	604175	605407	reverse	Tb927.8.1850	mitochondrial calcium uptake 1	0.05	8.81	0.95	0.368087081807037	0.481159262602652	-6.98
Tb927_09	844702	847797	forward	Tb927.9.4560	RBP32	0.05	10.35	0.95	0.371955330597414	0.484855296367022	-6.99
Tb927_11	2382460	2384175	forward	Tb927.11.8500	DNA polymerase kappa, putative	0.05	7.94	0.94	0.375483521802515	0.488478097578989	-6.99
Tb927_03	306319	309165	forward	Tb927.3.1230	hypothetical protein	0.05	9.83	0.92	0.384818068499013	0.497691126462455	-7.01
Tb927_01	470272	471417	forward	Tb927.1.1820	hypothetical protein, conserved	0.05	9.25	0.91	0.389505634212063	0.502377537178196	-7.02
Tb927_10	2974559	2975860	forward	Tb927.10.12230	hypothetical protein, conserved	0.05	9.33	0.91	0.389566431468984	0.502389717777626	-7.02
Tb927_10	2289348	2290445	forward	Tb927.10.9240	hypothetical protein, conserved	0.05	8.53	0.9	0.392164643149012	0.505141106507805	-7.02
Tb927_10	2013053	2015275	reverse	Tb927.10.8080	hypothetical protein, conserved	0.05	10.13	0.9	0.393865561453134	0.506931560017893	-7.03
Tb927_11_bin	194012	196573	reverse	Tb11.v5.0170	hypothetical protein, conserved	0.05	9.45	0.89	0.398254567360168	0.510977889970641	-7.03
Tb927_11	2049778	2051268	forward	Tb927.11.7250	hypothetical protein, conserved	0.05	7.69	0.89	0.398435075023781	0.510997684708658	-7.04
Tb927_07	309087	311609	forward	Tb927.7.1210	regulator of chromosome condensation, putative	0.05	9.39	0.89	0.401227610433744	0.513745764307627	-7.04
Tb927_03	448615	449751	reverse	Tb927.3.1710	hypothetical protein, conserved	0.05	8.77	0.89	0.401655469730435	0.514049641597703	-7.04
Tb927_10	3230855	3234328	reverse	Tb927.10.13260	hypothetical protein, conserved	0.05	10.31	0.88	0.402288696649106	0.514658077588361	-7.04
Tb927_11	2333686	2334852	forward	Tb927.11.8310	class I transcription factor A, subunit 4	0.05	9.59	0.87	0.407962957217141	0.520555838066426	-7.05
Tb927_11	2590491	2591417	reverse	Tb927.11.9480	hypothetical protein, conserved	0.05	8.2	0.87	0.409712754177581	0.522231860955237	-7.06
Tb927_09	2158077	2162069	reverse	Tb927.9.13610	helicase, putative	0.05	10.22	0.87	0.411142183360917	0.523519976548204	-7.06
Tb927_11_bin	4127453	4129873	reverse	Tb11.v5.0792	DNA polymerase theta (helicase domain only), putative	0.05	8.36	0.86	0.414347813539782	0.526642154067778	-7.06
Tb927_10	1738418	1739497	forward	Tb927.10.6910	Sterol methyltransferase, putative	0.05	8.92	0.85	0.420424865035145	0.532639952288755	-7.07
Tb927_04	1017589	1021293	reverse	Tb927.4.3880	receptor-type adenylate cyclase GRESAG 4, putative	0.05	9.46	0.85	0.420544181515852	0.532639952288755	-7.07
Tb927_11_bin	477681	479246	reverse	Tb11.v5.0240	hypothetical protein, conserved	0.05	8.21	0.84	0.423277865862762	0.535425141316805	-7.08
Tb927_07	576578	577714	reverse	Tb927.7.2230	hypothetical protein, conserved	0.05	9.32	0.83	0.430993097906251	0.543116578247966	-7.09
Tb927_06	1121338	1122777	reverse	Tb927.6.3780	RING finger protein, putative	0.05	9.11	0.83	0.431201804349905	0.543119307068841	-7.09
Tb927_11	4494087	4494584	reverse	Tb927.11.16870	oxidoreductase chain NI8M NADH dehydrogenase subunit NI8M, putative	0.05	8.86	0.8	0.448513940458758	0.560098529424053	-7.12
Tb927_02	877244	878971	reverse	Tb927.2.4970	hypothetical protein, conserved	0.05	9.07	0.79	0.450902616039605	0.562220276920145	-7.12
Tb927_11	4196681	4198945	reverse	Tb927.11.15850	kinteoplast poly(A) polymerase complex 1 subunit	0.05	9.79	0.79	0.45098946096149	0.562256900291354	-7.12
Tb927_09	451935	452507	forward	Tb927.9.2000	hypothetical protein, unlikely	0.05	8.32	0.79	0.453011752783562	0.56420292520453	-7.12
Tb927_10	2833067	2833483	forward	Tb927.10.11610	hypothetical protein, conserved	0.05	7.26	0.79	0.453551350381755	0.564587461608946	-7.13
Tb927_05	79856	83566	reverse	Tb927.5.285b	receptor-type adenylate cyclase, putative	0.05	9.34	0.79	0.454032297018696	0.56504235615493	-7.13
Tb927_07	883775	884821	reverse	Tb927.7.3390	hypothetical protein, conserved	0.05	7.88	0.78	0.455614397356329	0.566578829202614	-7.13
Tb927_10	1228866	1230179	reverse	Tb927.10.4940	Nuclear Dbf2-related kinase	0.05	9.74	0.78	0.456597942625344	0.567071148860773	-7.13
Tb927_04	1144667	1145764	reverse	Tb927.4.4340	hypothetical protein, conserved	0.05	8.21	0.78	0.459155297057003	0.569462001915398	-7.13
Tb927_09	2156884	2157201	reverse	Tb927.9.13600	hypothetical protein, unlikely	0.05	7.05	0.78	0.459508097488836	0.569682894149446	-7.13
Tb927_07	1842413	1845112	reverse	Tb927.7.6680	protein kinase, putative	0.05	8.97	0.77	0.464682927664859	0.574351621142806	-7.14
Tb927_10	3794598	3796046	forward	Tb927.10.15450	hypothetical protein, conserved	0.05	8.44	0.76	0.468874009662887	0.57770710787557	-7.15
Tb927_10	203928	204647	forward	Tb927.10.790	vesicle-associated membrane protein, putative	0.05	9.04	0.76	0.470886746598425	0.579603050072017	-7.15
Tb927_06	1372090	1373274	forward	Tb927.6.5000	hypothetical protein, conserved	0.05	8.63	0.76	0.471596928874467	0.58018520563115	-7.15
Tb927_11	901311	901889	reverse	Tb927.11.3180	hypothetical protein, conserved	0.05	8.06	0.74	0.477630478529706	0.58583989110533	-7.16
Tb927_07	2198108	2202454	reverse	Tb927.7.7540	leucine-rich repeat protein (LRRP, pseudogene), putative	0.05	9.48	0.74	0.483051334016348	0.590637570388943	-7.17
Tb927_10	461717	462790	forward	Tb927.10.1730	hypothetical protein, conserved	0.05	8.6	0.73	0.485944489577807	0.593285279113901	-7.17
Tb927_09	624669	625973	reverse	Tb927.9.2853	undefined product	0.05	7.02	0.72	0.489226919658852	0.596548293035342	-7.18
Tb927_07	551648	555760	reverse	Tb927.7.2150	hypothetical protein, conserved	0.05	9.62	0.72	0.490276201291437	0.597678763518272	-7.18
Tb927_11_bin	5548292	5549089	forward	Tb11.v5.1045	protein kinase, putative	0.05	7.8	0.72	0.491658177615673	0.598990280400265	-7.18
Tb927_11_bin	252587	254758	forward	Tb11.v5.0188	hypothetical protein, conserved	0.05	8.65	0.72	0.491836035213671	0.599132353691364	-7.18
Tb927_10	1287816	1289111	forward	Tb927.10.5200	hypothetical protein, conserved	0.05	7.61	0.72	0.493139817477599	0.600360954219356	-7.18
Tb927_11	2416693	2417526	forward	Tb927.11.8800	hypothetical protein, conserved	0.05	8.4	0.71	0.49699898894482	0.603542838734754	-7.19
Tb927_11	2167840	2169282	reverse	Tb927.11.7650	hypothetical protein	0.05	8.29	0.71	0.49862090850496	0.6050618144262	-7.19
Tb927_08	1868062	1868601	forward	Tb927.8.6460	hypothetical protein, conserved	0.05	7.59	0.71	0.498805163528919	0.605210332978223	-7.19
Tb927_08	1497549	1497926	forward	Tb927.8.5070	hypothetical protein, conserved	0.05	9.33	0.71	0.500712467470975	0.606997530268717	-7.19
Tb927_11	4223225	4224709	reverse	Tb927.11.15960	amino acid transporter, putative	0.05	8.37	0.7	0.501001599864048	0.607272785462765	-7.19
Tb927_08	1964868	1966625	reverse	Tb927.8.6800	hypothetical protein, conserved	0.05	8.57	0.7	0.504241196601759	0.610367684527964	-7.19
Tb927_11	3089171	3090985	forward	Tb927.11.11530	histone acetyltransferase, putative	0.05	9.75	0.7	0.505573949496035	0.611526947072169	-7.2
Tb927_05	800761	802398	forward	Tb927.5.2340	hypothetical protein, conserved	0.05	8.39	0.69	0.508950002678907	0.614593245433589	-7.2
Tb927_08	514037	514870	forward	Tb927.8.1580	hypothetical protein, conserved	0.05	8.49	0.69	0.509294487550507	0.614735098298163	-7.2
Tb927_08	576442	576816	reverse	Tb927.8.1750	hypothetical protein, conserved	0.05	8.56	0.69	0.509416790514658	0.614806866716617	-7.2
Tb927_10	3405901	3406986	reverse	Tb927.10.13990	hypothetical protein, conserved	0.05	8.26	0.69	0.51112990813505	0.616057007843449	-7.2
Tb927_11	2223758	2224279	reverse	Tb927.11.7850	hypothetical protein, conserved	0.05	7.94	0.68	0.515871442881656	0.620606286978756	-7.21
Tb927_11_bin	5532472	5533779	forward	Tb11.v5.1043	nucleobase/nucleoside transporter 8.1, putative	0.05	8.29	0.68	0.516849995407596	0.621224108293627	-7.21
Tb927_11_bin	4500192	4501466	reverse	Tb11.v5.0863	hypothetical protein, conserved	0.05	7.67	0.67	0.518610569881951	0.622905734211802	-7.21
Tb927_10	3585270	3586445	reverse	Tb927.10.14660	hypothetical protein, conserved	0.05	9.37	0.67	0.518722524329374	0.622963719066322	-7.21
Tb927_11	3669517	3670113	forward	Tb927.11.13750	small GTPase, putative	0.05	8.02	0.67	0.524614885372226	0.628708102588919	-7.22
Tb927_06	826200	830705	forward	Tb927.6.2760	hypothetical protein, conserved	0.05	9.51	0.66	0.525745103385499	0.629696908229717	-7.22
Tb927_08	1860404	1861900	forward	Tb927.8.6420	beta-ketoacyl-ACP reductase 2	0.05	9.22	0.65	0.532296059730198	0.635576694959622	-7.23
Tb927_11	2975980	2976423	forward	Tb927.11.11100	glucosamine 6-phosphate n-acetyltransferase	0.05	8.39	0.65	0.53326850821981	0.636292940104208	-7.23
Tb927_08	1825049	1825798	forward	Tb927.8.6280	hypothetical protein, conserved	0.05	7.65	0.64	0.538122579691406	0.641068338665493	-7.23
Tb927_09	1822506	1823048	forward	Tb927.9.11720	Iron-sulfur cluster assembly protein	0.05	8.28	0.63	0.543111423500174	0.645667052328618	-7.24
Tb927_08	1592618	1593106	reverse	Tb927.8.5360	hypothetical protein, conserved	0.05	6.74	0.63	0.544107577155477	0.646387908598911	-7.24
Tb927_08	1218017	1218745	reverse	Tb927.8.4120	zinc finger protein family member, putative	0.05	8.26	0.63	0.548648330549121	0.650182129152928	-7.25
Tb927_06	886206	887492	forward	Tb927.6.2970	pseudouridine synthase A-like protein, putative	0.05	8.38	0.62	0.552748314120084	0.653636740848155	-7.25
Tb927_03	245606	246148	forward	Tb927.3.1000	frataxin-like, mitochondrial precursor, putative	0.05	8.24	0.61	0.556315736048023	0.656902455734196	-7.25
Tb927_11	659724	662867	forward	Tb927.11.2310	hypothetical protein, conserved	0.05	8.61	0.6	0.562455213332452	0.662552601087463	-7.26
Tb927_10	551321	551905	forward	Tb927.10.2120	U1 small nuclear ribonucleoprotein C, putative	0.05	7.08	0.59	0.570309086974507	0.669305877863676	-7.27
Tb927_10	967393	968919	reverse	Tb927.10.3720	hypothetical protein, conserved	0.05	8.64	0.58	0.579761712747334	0.677635464254142	-7.28
Tb927_10	2564138	2565118	reverse	Tb927.10.10400	hypothetical protein, conserved	0.05	8.18	0.58	0.580215157204565	0.6779160626732	-7.28
Tb927_11_bin	3093378	3094352	forward	Tb11.v5.0634	hypothetical protein, conserved	0.05	7.14	0.58	0.58098164360584	0.678655930674142	-7.28
Tb927_01	254257	254655	reverse	Tb927.1.810	hypothetical protein, unlikely	0.05	6.12	0.57	0.583855739506893	0.68136236426052	-7.28
Tb927_08	1196773	1198413	reverse	Tb927.8.4010	flagellum-adhesion glycoprotein	0.05	8.89	0.57	0.586152883811444	0.683716902626369	-7.28
Tb927_10	432594	432950	reverse	Tb927.10.1570	ATPase subunit 9, putative	0.05	7.9	0.56	0.588361823795751	0.685476208430848	-7.29
Tb927_09	1039345	1040220	forward	Tb927.9.6320	hypothetical protein, conserved	0.05	7.89	0.56	0.59316647574794	0.689677636349191	-7.29
Tb927_11	2976665	2977771	forward	Tb927.11.11110	protein kinase, putative	0.05	7.59	0.56	0.593867393486808	0.690164493998746	-7.29
Tb927_10	3963160	3964320	forward	Tb927.10.16110	hypothetical protein, conserved	0.05	7.41	0.55	0.598186204160063	0.694371157188646	-7.29
Tb927_07	1060604	1060840	forward	Tb927.7.4010	hypothetical protein, conserved	0.05	7.35	0.54	0.601762684786108	0.697434468103601	-7.3
Tb927_09	370168	371634	reverse	Tb927.9.1570	protein kinase, putative	0.05	8.07	0.54	0.60204962550694	0.69749776442984	-7.3
Tb927_07	1348776	1350485	forward	Tb927.7.5110	hypothetical protein, conserved	0.05	9.27	0.54	0.602588498374541	0.697978129244392	-7.3
Tb927_07	1172804	1174081	reverse	Tb927.7.4410	hypothetical protein, conserved	0.05	8.63	0.54	0.604217679283258	0.699378755799808	-7.3
Tb927_10	3017568	3018011	reverse	Tb927.10.12460	hypothetical protein, conserved	0.05	8.46	0.54	0.604934826138655	0.700115628074585	-7.3
Tb927_06	1244622	1245629	reverse	Tb927.6.4430	homoserine kinase, putative	0.05	8.84	0.54	0.605389144733189	0.70039285748874	-7.3
Tb927_10	3390132	3391943	reverse	Tb927.10.13890	hypothetical protein, conserved	0.05	8.32	0.53	0.611759216261045	0.705822540342196	-7.31
Tb927_07	669788	670675	reverse	Tb927.7.2610	hypothetical protein, conserved	0.05	8.39	0.53	0.612735943711887	0.706335529566649	-7.31
Tb927_10	1257678	1258334	forward	Tb927.10.5110	KREPA4	0.05	7.92	0.52	0.613905115301754	0.707151035322861	-7.31
Tb927_04	1116457	1118148	reverse	Tb927.4.4220	small GTP-binding rab protein, putative	0.05	8.5	0.52	0.618911507459258	0.710992399891255	-7.31
Tb927_01	656593	657333	forward	Tb927.1.2970	hypothetical protein, conserved	0.05	8.31	0.52	0.61918115794143	0.711218653063404	-7.31
Tb927_10	3690702	3691394	forward	Tb927.10.15110	hypothetical protein, conserved	0.05	7.48	0.51	0.62455876013278	0.715360134321283	-7.32
Tb927_06	1433496	1435007	forward	Tb927.6.5180	retrotransposon hot spot protein (RHS, pseudogene), putative	0.05	8.28	0.51	0.62612977932209	0.716591908178288	-7.32
Tb927_11_bin	3013044	3014132	forward	Tb11.v5.0625	C-terminal motor kinesin, putative	0.05	8.01	0.5	0.629094397654691	0.719563953262697	-7.32
Tb927_09	160736	161764	reverse	Tb927.9.660	expression site-associated gene (ESAG) protein	0.05	6.67	0.5	0.631959705177402	0.722173010597006	-7.32
Tb927_11	2172067	2173638	reverse	Tb927.11.7670	hypothetical protein	0.05	7.89	0.5	0.632371442932003	0.722383211840704	-7.32
Tb927_10	3010075	3010503	reverse	Tb927.10.12420	predicted S. cerevisiae Got1 homologue	0.05	7.33	0.49	0.637106266791229	0.726265510139664	-7.33
Tb927_05	903656	905218	forward	Tb927.5.2650	L-galactonolactone oxidase	0.05	8.64	0.49	0.638441134803428	0.727278717021651	-7.33
Tb927_09	341205	342218	reverse	Tb927.9.1360	hypothetical protein, conserved	0.05	8.43	0.49	0.63892048582611	0.72761762739289	-7.33
Tb927_10	3324242	3324718	reverse	Tb927.10.13600	hypothetical protein, conserved	0.05	7.97	0.49	0.639038350543086	0.72761762739289	-7.33
Tb927_01	859777	859995	forward	Tb927.1.4070	hypothetical protein, unlikely	0.05	6.75	0.48	0.641723111669754	0.730082242291569	-7.33
Tb927_09	1375139	1375711	reverse	Tb927.9.8480	hypothetical protein, unlikely	0.05	7.64	0.48	0.645947540153887	0.732832493726486	-7.33
Tb927_11	2593344	2593757	reverse	Tb927.11.9500	hypothetical protein, conserved	0.05	7.69	0.47	0.64786757637463	0.73419706206863	-7.34
Tb927_01	418001	418510	forward	Tb927.1.1650	hypothetical protein, conserved	0.05	6.65	0.47	0.647944017503496	0.73419706206863	-7.34
Tb927_01	303934	304851	forward	Tb927.1.1060	hypothetical protein, conserved	0.05	7.67	0.47	0.649852798877821	0.735822908729366	-7.34
Tb927_11_bin	1911267	1913525	reverse	Tb11.v5.0471	hypothetical protein, conserved	0.05	8.19	0.47	0.651949881491276	0.737855817981161	-7.34
Tb927_01	404939	405205	forward	Tb927.1.1590	hypothetical protein, unlikely	0.05	6.33	0.46	0.656433101678834	0.741835903939948	-7.34
Tb927_09	790009	790152	reverse	Tb927.9.4170	hypothetical protein, unlikely	0.05	4.27	0.46	0.658669601222004	0.74356851012634	-7.34
Tb927_11	3230683	3231441	forward	Tb927.11.12080	N-acetyl-D-glucosaminylphosphatidylinositol de-N-acetylase	0.05	7.45	0.46	0.658896363967067	0.743622963536467	-7.34
Tb927_09	663443	663844	reverse	Tb927.9.2920	hypothetical protein, unlikely	0.05	7.28	0.44	0.672733721772062	0.754845501874388	-7.35
Tb927_11	2749083	2749712	forward	Tb927.11.10290	hypothetical protein, conserved	0.05	6.89	0.42	0.683310291908163	0.763214311116433	-7.36
Tb927_11_bin	400178	400948	forward	Tb11.v5.0220	hypothetical protein, conserved	0.05	7.16	0.42	0.68807696921961	0.76668075055529	-7.36
Tb927_06	111910	113301	forward	Tb927.6.220	purine nucleoside transporter	0.05	7.08	0.4	0.697547557295802	0.774716456828729	-7.37
Tb927_11	4081076	4081567	reverse	Tb927.11.15380	hypothetical protein	0.05	6.05	0.4	0.698628593522963	0.775587806940206	-7.37
Tb927_04	550541	551767	forward	Tb927.4.2120	hypothetical protein, conserved	0.05	8.19	0.36	0.726754007694178	0.798678325912396	-7.39
Tb927_03	764994	765584	reverse	Tb927.3.2970	hypothetical protein, conserved	0.05	7.12	0.34	0.742755413790574	0.812043270246149	-7.4
Tb927_10	3257365	3257796	reverse	Tb927.10.13340	hypothetical protein, conserved	0.05	6.33	0.33	0.746444929657071	0.814703847310764	-7.4
Tb927_09	185353	185703	forward	Tb927.9.760	hypothetical protein	0.05	5.5	0.32	0.75857883312251	0.824666821250974	-7.4
Tb927_01	950339	950470	forward	Tb927.1.4610	hypothetical protein, unlikely	0.05	5.28	0.32	0.760661636119189	0.826422932083334	-7.4
Tb927_04	1409808	1410932	reverse	Tb927.4.5150	hypothetical protein, conserved	0.05	6.78	0.31	0.764531086780502	0.828926922528388	-7.41
Tb927_11	4822273	4822708	reverse	Tb927.11.17820	expression site-associated gene 3 (ESAG3), degenerate	0.05	4.06	0.24	0.81698735188589	0.868570665453125	-7.43
Tb927_09	785517	785807	reverse	Tb927.9.4100	hypothetical protein, unlikely	0.05	3.93	0.22	0.830047980742147	0.877971607265696	-7.43
Tb927_01	49869	50099	reverse	Tb927.1.80	hypothetical protein, unlikely	0.05	4.09	0.21	0.835165823420934	0.881764218705698	-7.43
Tb927_07	18207	19700	reverse	Tb927.7.160	expression site-associated gene (ESAG, pseudogene), putative	0.05	4.25	0.21	0.839284744472325	0.883941146583806	-7.44
Tb927_03	51868	52860	forward	Tb927.3.290	expression site-associated gene (ESAG, pseudogene), putative	0.05	3.3	0.14	0.894466060041977	0.925085332051011	-7.45
Tb927_09	1570545	1570850	forward	Tb927.9.9920	hypothetical protein, unlikely	0.05	1.36	0.08	0.93574768372401	0.954181737530956	-7.46
Tb927_01	220727	225673	reverse	Tb927.1.640	BRCA2	-0.05	10.56	-1.8	0.109176201356612	0.189139503784617	-5.93
Tb927_09	2119606	2120865	reverse	Tb927.9.13380	phosphoinositide-binding protein, putative	-0.05	10.89	-1.64	0.138498803030275	0.227299746694377	-6.15
Tb927_08	2466411	2469077	forward	Tb927.8.8330	calpain, putative	-0.05	11.92	-1.64	0.138798472217961	0.227610490638734	-6.16
Tb927_08	779218	782385	forward	Tb927.8.2640	ubiquitin-activating enzyme E1, putative	-0.05	11.97	-1.57	0.153907153832405	0.246581069292214	-6.25
Tb927_01	75424	77915	reverse	Tb927.1.190	retrotransposon hot spot protein (RHS, pseudogene), putative	-0.05	11.87	-1.54	0.161421329189845	0.255862745214559	-6.29
Tb927_04	39136	40569	reverse	Tb927.4.210	retrotransposon hot spot protein (RHS, pseudogene), putative	-0.05	9.15	-1.53	0.163193449691614	0.257836162521488	-6.3
Tb927_09	1253940	1259513	reverse	Tb927.9.7690	hypothetical protein, conserved	-0.05	10.71	-1.49	0.174639776261720	0.271449146992121	-6.36
Tb927_07	2012620	2013549	reverse	Tb927.7.7040	methylthioadenosine phosphorylase, putative	-0.05	10.45	-1.48	0.177032496149371	0.274296628100935	-6.38
Tb927_10	2036525	2038138	reverse	Tb927.10.8190	T-complex protein 1, theta subunit, putative	-0.05	11.87	-1.47	0.180025938420759	0.278141780728093	-6.39
Tb927_04	302414	304639	reverse	Tb927.4.1150	hypothetical protein, conserved	-0.05	9.67	-1.45	0.185882418493689	0.285187396592740	-6.42
Tb927_02	91630	94083	reverse	Tb927.2.480	retrotransposon hot spot protein (RHS, pseudogene), putative	-0.05	10.5	-1.44	0.187289710099134	0.287007398793833	-6.43
Tb927_08	597457	603648	reverse	Tb927.8.1840	hypothetical protein, conserved	-0.05	11.72	-1.41	0.196385229951681	0.298048222071036	-6.47
Tb927_11_bin	3336238	3337128	forward	Tb11.v5.0670	retrotransposon hot spot (RHS) protein, putative	-0.05	11.64	-1.38	0.20385720849612	0.306773584174364	-6.5
Tb927_11	1283901	1286240	reverse	Tb927.11.4430	ferric reductase, putative	-0.05	10.31	-1.38	0.204198335461419	0.307192421316172	-6.5
Tb927_10	3452178	3456293	reverse	Tb927.10.14230	hypothetical protein, conserved	-0.05	10.34	-1.37	0.209126326806334	0.312587143643448	-6.52
Tb927_11	2792731	2794548	forward	Tb927.11.10490	hypothetical protein, conserved	-0.05	9.02	-1.35	0.215045473398287	0.31989878233752	-6.54
Tb927_08	266112	266738	reverse	Tb927.8.890	small GTP-binding protein Rab1, putative	-0.05	10.45	-1.34	0.217886956991804	0.323114764324817	-6.56
Tb927_11_bin	5158146	5159899	reverse	Tb11.1780	retrotransposon hot spot protein 1 (RHS1, pseudogene), putative	-0.05	11.21	-1.32	0.224713840727473	0.331180401301126	-6.58
Tb927_02	697557	698249	reverse	Tb927.2.3960	chaperone protein DNAj, putative	-0.05	7.51	-1.31	0.226622502878793	0.333340542123474	-6.59
Tb927_05	1198546	1199781	forward	Tb927.5.3630	hypothetical protein, conserved	-0.05	8.58	-1.3	0.228686576848697	0.335619679164537	-6.6
Tb927_05	1338268	1339494	reverse	Tb927.5.4280	hypothetical protein, conserved	-0.05	9.33	-1.3	0.229235755511634	0.336223897476808	-6.6
Tb927_11	3471171	3472508	reverse	Tb927.11.12970	hypothetical protein, conserved	-0.05	8.9	-1.3	0.229887005829855	0.337128553145477	-6.6
Tb927_08	2290844	2293810	forward	Tb927.8.7850	hypothetical protein, conserved	-0.05	9.86	-1.28	0.235266979605649	0.343268734001799	-6.62
Tb927_06	532496	533461	reverse	Tb927.6.1520	rank=1;term=aquaporin 3, putative	-0.05	10.1	-1.26	0.242062859497152	0.351247187513128	-6.65
Tb927_10	2887349	2888353	forward	Tb927.10.11820	hypothetical protein, conserved	-0.05	8.32	-1.24	0.249864443459	0.359897504469876	-6.67
Tb927_06	918201	919508	forward	Tb927.6.3100	hypothetical protein, conserved	-0.05	10.57	-1.23	0.253532504132737	0.364108703454282	-6.68
Tb927_11	260682	261683	forward	Tb927.11.1020	ribokinase, putative	-0.05	10.69	-1.22	0.255307567349742	0.365852340908529	-6.69
Tb927_07	27072	28385	reverse	Tb927.7.180	hypothetical protein	-0.05	11.11	-1.22	0.257348294070403	0.368183439732488	-6.7
Tb927_09	1874085	1875251	forward	Tb927.9.12000	hypothetical protein, conserved	-0.05	9.51	-1.22	0.257607436839522	0.368494937979214	-6.7
Tb927_08	770953	773457	forward	Tb927.8.2620	hypothetical protein, conserved	-0.05	10.01	-1.19	0.266156131822665	0.378483132448341	-6.72
Tb927_04	1396989	1398206	reverse	Tb927.4.5100	hypothetical protein, conserved	-0.05	8.85	-1.19	0.268393824907277	0.380977479551349	-6.73
Tb927_08	487358	489163	forward	Tb927.8.1500	hypothetical protein, conserved	-0.05	9.9	-1.19	0.268970255250583	0.381574246971644	-6.73
Tb927_11	730054	734772	reverse	Tb927.11.2490	Unc104-like kinesin, putative	-0.05	10.76	-1.19	0.269392993849843	0.381937882850388	-6.73
Tb927_10	1985103	1985570	reverse	Tb927.10.7960	hypothetical protein, conserved	-0.05	8.11	-1.18	0.271913349008300	0.384467161923428	-6.74
Tb927_06	402054	404411	reverse	Tb927.6.950	cysteinyl-tRNA synthetase, putative	-0.05	11.13	-1.17	0.274168507903630	0.386873000551162	-6.75
Tb927_10	1153298	1156270	reverse	Tb927.10.4490	hypothetical protein, conserved	-0.05	10.08	-1.17	0.276830233039156	0.389785574240366	-6.76
Tb927_11	1387755	1389170	forward	Tb927.11.4830	hypothetical protein, conserved	-0.05	9.31	-1.16	0.279369879833993	0.39239087520363	-6.76
Tb927_08	1115380	1116474	reverse	Tb927.8.3720	hypothetical protein, conserved	-0.05	10.03	-1.15	0.282165261627522	0.395362754869959	-6.77
Tb927_09	1072870	1075935	forward	Tb927.9.6530	hypothetical protein	-0.05	10.94	-1.13	0.292346640008267	0.406092478469258	-6.8
Tb927_10	3869048	3870265	forward	Tb927.10.15720	proteasome regulatory non-ATP-ase subunit 9	-0.05	10.04	-1.12	0.293259038684128	0.407059190613908	-6.8
Tb927_06	1131402	1133945	reverse	Tb927.6.3820	hypothetical protein, conserved	-0.05	10.03	-1.12	0.293483485963893	0.407255169246066	-6.8
Tb927_08	217610	221509	reverse	Tb927.8.790	hypothetical protein, conserved	-0.05	10.26	-1.12	0.296475523225503	0.410359372342261	-6.81
Tb927_09	1843239	1845200	forward	Tb927.9.11830	hypothetical protein, conserved	-0.05	9.4	-1.11	0.300629823782729	0.414525943067856	-6.82
Tb927_10	2765916	2770076	forward	Tb927.10.11340	hypothetical protein, conserved	-0.05	10.59	-1.1	0.30448172370416	0.418774736819597	-6.83
Tb927_09	1243024	1244439	reverse	Tb927.9.7550	adenylosuccinate lyase, putative	-0.05	9.7	-1.09	0.305694169692549	0.419799465202263	-6.84
Tb927_10	1761405	1761959	forward	Tb927.10.6980	caltractin, putative	-0.05	8.52	-1.09	0.306223690132605	0.420343252499968	-6.84
Tb927_04	1443966	1446632	reverse	Tb927.4.5320	hypothetical protein, conserved	-0.05	9.33	-1.09	0.307172193885932	0.421408718663031	-6.84
Tb927_11	2596637	2599393	reverse	Tb927.11.9520	DNA topoisomerase III, putative	-0.05	10.02	-1.07	0.314627043628377	0.42898904081065	-6.86
Tb927_10	2524671	2531786	reverse	Tb927.10.10280	microtubule-associated protein, putative	-0.05	11.83	-1.06	0.319514701482615	0.433899545336538	-6.87
Tb927_11	4169058	4173311	reverse	Tb927.11.15750	AMP deaminase, putative	-0.05	10.51	-1.04	0.328229670025375	0.442862131369601	-6.89
Tb927_11	3573349	3575808	reverse	Tb927.11.13340	hypothetical protein, conserved	-0.05	9.74	-1.04	0.329105380605718	0.443720774319975	-6.89
Tb927_11_bin	1381337	1386175	forward	Tb11.v5.0394	hypothetical protein, conserved	-0.05	10.43	-1.02	0.336819288385359	0.451198561998352	-6.91
Tb927_08	1911911	1913026	reverse	Tb927.8.6620	hypothetical protein, conserved	-0.05	9.18	-1.02	0.339177304013468	0.453345016720301	-6.92
Tb927_08	419851	422019	reverse	Tb927.8.1300	hypothetical protein, conserved	-0.05	9.29	-1.01	0.340632841329949	0.454936667130497	-6.92
Tb927_11	2879951	2881804	forward	Tb927.11.10760	kinesin-like protein, putative	-0.05	10.16	-1	0.345118945344099	0.459235397483858	-6.93
Tb927_10	1430797	1433139	reverse	Tb927.10.5770	valosin-containing protein homolog	-0.05	11.1	-0.99	0.351091554880817	0.465221276093598	-6.94
Tb927_10	1614785	1615681	reverse	Tb927.10.6390	hypothetical protein, conserved	-0.05	9.43	-0.99	0.351625500484203	0.465613463892388	-6.94
Tb927_05	1284634	1285416	forward	Tb927.5.3970	adenylate kinase, putative	-0.05	8.57	-0.98	0.355445414999898	0.469351195167973	-6.95
Tb927_11	853997	854872	reverse	Tb927.11.2920	glycerolphosphate mutase, putative	-0.05	8.11	-0.98	0.357785058127307	0.471173791628119	-6.96
Tb927_04	574676	576793	forward	Tb927.4.2220	TPR-repeat-containing chaperone protein DNAJ, putative	-0.05	9.92	-0.97	0.362607518099755	0.476095738769279	-6.97
Tb927_03	1429044	1429640	forward	Tb927.3.5090	tryparedoxin, putative	-0.05	9.29	-0.96	0.36575833904332	0.479075355584523	-6.97
Tb927_11_bin	1913721	1914998	reverse	Tb11.v5.0472	hypothetical protein, conserved	-0.05	7.17	-0.96	0.366354313487181	0.479599123356763	-6.97
Tb927_01	560164	561120	forward	Tb927.1.2210	hypothetical protein, conserved	-0.05	9.68	-0.96	0.36720847815623	0.480524417041519	-6.98
Tb927_11	3467271	3468455	reverse	Tb927.11.12940	hypothetical protein, conserved	-0.05	10.19	-0.95	0.37214156337952	0.485033428529423	-6.99
Tb927_05	354179	356584	forward	Tb927.5.890	oligosaccharyl transferase subunit, putative	-0.05	10.87	-0.94	0.375888639828213	0.488745157288598	-6.99
Tb927_11	214238	216517	forward	Tb927.11.840.1	hypothetical protein, conserved	-0.05	10.69	-0.93	0.377566433335045	0.490470378079505	-7
Tb927_11	192537	193574	forward	Tb927.11.770	hypothetical protein, conserved	-0.05	8.89	-0.93	0.380643837688549	0.493419724937998	-7
Tb927_11	3685207	3686004	forward	Tb927.11.13860	hypothetical protein, conserved	-0.05	8.13	-0.91	0.389160773243232	0.501998924662254	-7.02
Tb927_10	3110914	3112434	reverse	Tb927.10.12810	cholinephosphate cytidylyltransferase A, putative	-0.05	10.24	-0.91	0.390254245701281	0.503144080877126	-7.02
Tb927_11	2356270	2358306	forward	Tb927.11.8410	hypothetical protein, conserved	-0.05	9.37	-0.9	0.394062085624079	0.50707207594626	-7.03
Tb927_11	4254070	4255068	reverse	Tb927.11.16070	TFIIH basal transcription factor subunit	-0.05	9.01	-0.89	0.401646790601818	0.514049641597703	-7.04
Tb927_01	210592	211419	reverse	Tb927.1.570	Histone-lysine N-methyltransferase, H3 lysine-76 specific	-0.05	8.8	-0.88	0.404004843224834	0.516718444406923	-7.05
Tb927_04	611657	613375	forward	Tb927.4.2370	hypothetical protein, conserved	-0.05	9.34	-0.88	0.406479095772621	0.519136422185842	-7.05
Tb927_03	1435684	1437804	forward	Tb927.3.5120	hypothetical protein, conserved	-0.05	8.82	-0.87	0.408214116015377	0.520713864195698	-7.05
Tb927_09	1002379	1004247	forward	Tb927.9.6010	hypothetical protein, conserved	-0.05	9.4	-0.87	0.408750798230502	0.521221201653936	-7.05
Tb927_03	632832	634202	reverse	Tb927.3.2510.1	expression site-associated gene 2 (ESAG2) protein, putative	-0.05	8.6	-0.86	0.412211437853764	0.52447190746825	-7.06
Tb927_11	1510715	1512415	forward	Tb927.11.5300	kinesin, putative	-0.05	9.84	-0.86	0.415502692424942	0.527630171338682	-7.06
Tb927_11	1274080	1275363	reverse	Tb927.11.4390	hypothetical protein, conserved	-0.05	9.35	-0.86	0.416306627078363	0.528376716749822	-7.07
Tb927_06	325611	329342	forward	Tb927.6.780	receptor-type adenylate cyclase GRESAG 4, putative	-0.05	8.57	-0.86	0.416374495026832	0.528394303391815	-7.07
Tb927_11_bin	390763	394974	forward	Tb11.v5.0218	hypothetical protein, conserved	-0.05	9.59	-0.85	0.419714037369551	0.531873371449005	-7.07
Tb927_09	1906569	1907078	reverse	Tb927.9.12190	hypothetical protein, unlikely	-0.05	7.49	-0.84	0.42731596665939	0.539271426964501	-7.08
Tb927_04	183833	184738	reverse	Tb927.4.630	hypothetical protein, conserved	-0.05	8.53	-0.83	0.431365197967661	0.543119307068841	-7.09
Tb927_07	1856511	1857680	reverse	Tb927.7.6720	hypothetical protein, conserved	-0.05	8.13	-0.83	0.432634527591496	0.544368306550174	-7.09
Tb927_06	472929	475628	reverse	Tb927.6.1290	hypothetical protein, conserved	-0.05	9.63	-0.82	0.437722965328007	0.549428248627648	-7.1
Tb927_07	637504	638655	reverse	Tb927.7.2480	peptidyl-prolyl cis-trans isomerase, putative	-0.05	8.4	-0.81	0.440317493407445	0.552053973393102	-7.11
Tb927_08	1117903	1118289	reverse	Tb927.8.3730	hypothetical protein, conserved	-0.05	8.29	-0.81	0.440435578282036	0.552053973393102	-7.11
Tb927_09	1841287	1842255	forward	Tb927.9.11820	hypothetical protein, conserved	-0.05	8.05	-0.8	0.446962762533302	0.55851726118856	-7.12
Tb927_10	345340	346608	reverse	Tb927.10.1300	hypothetical protein, conserved	-0.05	8.04	-0.8	0.4491935567838	0.560660955092615	-7.12
Tb927_10	1261399	1262727	forward	Tb927.10.5140	protein kinase, putative	-0.05	8.62	-0.8	0.449263686400065	0.560676954209955	-7.12
Tb927_11	440128	443844	forward	Tb927.11.1480	receptor-type adenylate cyclase GRESAG 4, putative	-0.05	9.34	-0.79	0.452336805511435	0.563792963220584	-7.12
Tb927_10	3457704	3459044	reverse	Tb927.10.14240	N-myristoyltransferase	-0.05	9.7	-0.78	0.456592674296769	0.567071148860773	-7.13
Tb927_11	807320	808741	reverse	Tb927.11.2750	hypothetical protein, conserved	-0.05	10.13	-0.78	0.458239496763578	0.568815500866715	-7.13
Tb927_10	2860162	2860728	forward	Tb927.10.11710	hypothetical protein	-0.05	8.62	-0.76	0.467154460617439	0.576677866021502	-7.14
Tb927_03	597683	599539	forward	Tb927.3.2330	hypothetical protein, conserved	-0.05	8.97	-0.76	0.468467590216158	0.577467915439226	-7.15
Tb927_06	1181986	1182369	reverse	Tb927.6.4060	hypothetical protein, conserved	-0.05	8.04	-0.76	0.468554555631496	0.577467915439226	-7.15
Tb927_11_bin	4389630	4390064	forward	Tb11.v5.0839	retrotransposon hot spot (RHS) protein, putative	-0.05	8.05	-0.76	0.469387632644383	0.578121517079189	-7.15
Tb927_11	3525442	3526167	reverse	Tb927.11.13150	hypothetical protein, conserved	-0.05	8.16	-0.75	0.473592342227291	0.582273958025586	-7.15
Tb927_05	1190493	1191830	forward	Tb927.5.3620	kinetoplastid-specific dual specificity phosphatase, putative	-0.05	8.46	-0.75	0.476666512502079	0.584950889589543	-7.16
Tb927_10	3970140	3971873	forward	Tb927.10.16150	ATP-dependent zinc metallopeptidase, putative	-0.05	8.65	-0.74	0.478047744863618	0.586278185784227	-7.16
Tb927_11	354907	357249	forward	Tb927.11.1220	hypothetical protein, conserved	-0.05	9.19	-0.74	0.481979648807257	0.589554119417624	-7.17
Tb927_04	810076	810522	forward	Tb927.4.3060	hypothetical protein, conserved	-0.05	8.96	-0.73	0.4850778650218	0.592449032897412	-7.17
Tb927_01	517835	518431	forward	Tb927.1.1990	hypothetical protein, conserved	-0.05	6.99	-0.73	0.485376061419969	0.592739234661285	-7.17
Tb927_07	1266855	1267631	reverse	Tb927.7.4790	proteasome beta 6 subunit	-0.05	8.76	-0.73	0.487551068301481	0.594875542678148	-7.17
Tb927_11_bin	2943052	2944593	reverse	Tb11.v5.0617	hypothetical protein, conserved	-0.05	7.03	-0.72	0.491617410442161	0.598990280400265	-7.18
Tb927_11_bin	4224318	4226768	reverse	Tb11.v5.0811	structural maintenance of chromosome 2, putative	-0.05	9.08	-0.69	0.50989559595674	0.615232932319288	-7.2
Tb927_11	1169008	1170753	forward	Tb927.11.4000	hypothetical protein, conserved	-0.05	9.5	-0.68	0.515707076331146	0.620484851524733	-7.21
Tb927_05	1272193	1273311	forward	Tb927.5.3910	small nuclear RNA-activating protein	-0.05	8.6	-0.68	0.517989172170029	0.622235765144817	-7.21
Tb927_05	1056944	1057570	reverse	Tb927.5.3220	signal peptidase type I, putative	-0.05	9.17	-0.67	0.521336338498806	0.625718733840488	-7.21
Tb927_03	855193	857223	reverse	Tb927.3.3340	3, 5-cyclic nucleotide phosphodiesterase, putative	-0.05	8.9	-0.65	0.533729917862991	0.63669138092429	-7.23
Tb927_01	871865	873064	forward	Tb927.1.4220	hypothetical protein, conserved	-0.05	9.09	-0.64	0.541341399494929	0.644353681866272	-7.24
Tb927_07	1117158	1117751	forward	Tb927.7.4190	hypothetical protein, conserved	-0.05	8.07	-0.64	0.541524870984241	0.644493651196938	-7.24
Tb927_11_bin	3322484	3323581	forward	Tb11.v5.0666	hypothetical protein, conserved	-0.05	7.71	-0.63	0.547348351805977	0.649134310306446	-7.24
Tb927_08	1841843	1844206	forward	Tb927.8.6350	CYC2-like cyclin, putative	-0.05	8.41	-0.63	0.547423892508042	0.649145204897718	-7.24
Tb927_05	476791	477438	forward	Tb927.5.1270	hypothetical protein, conserved	-0.05	8.25	-0.62	0.550579658260523	0.652010568153553	-7.25
Tb927_09	1053702	1054616	forward	Tb927.9.6420	hypothetical protein, conserved	-0.05	8.57	-0.62	0.550805268670075	0.652048395861488	-7.25
Tb927_11_bin	3136962	3138269	reverse	Tb11.v5.0642	hypothetical protein, conserved	-0.05	7.7	-0.62	0.551019046096524	0.652189430603351	-7.25
Tb927_06	925945	926232	forward	Tb927.6.3140	hypothetical protein, conserved	-0.05	7.54	-0.62	0.551590568775459	0.652425406157697	-7.25
Tb927_11_bin	5588278	5589519	forward	Tb11.v5.1057	protein kinase, putative	-0.05	8.37	-0.61	0.560349620578081	0.66074386941093	-7.26
Tb927_05	532395	533942	reverse	Tb927.5.1500	hypothetical protein, conserved	-0.05	7.77	-0.6	0.561944009633362	0.662146356221286	-7.26
Tb927_08	837661	837978	forward	Tb927.8.2790	acetyl-CoA synthetase (pseudogene), putative	-0.05	7.26	-0.59	0.573583737541534	0.672020323876506	-7.27
Tb927_08	2079756	2080553	forward	Tb927.8.7250	hypothetical protein, conserved	-0.05	7.44	-0.57	0.584266700176159	0.681760630704123	-7.28
Tb927_07	905992	906930	reverse	Tb927.7.3500	glutathione-S-transferase/glutaredoxin, putative	-0.05	9.18	-0.56	0.588235972945289	0.685415863817209	-7.29
Tb927_07	449782	450882	forward	Tb927.7.1870	hypothetical protein, conserved	-0.05	7.71	-0.56	0.591116460312585	0.688111890913615	-7.29
Tb927_02	666967	668730	reverse	Tb927.2.3730	hypothetical protein, conserved	-0.05	8.45	-0.55	0.600406820821368	0.69627547748879	-7.3
Tb927_11_bin	2190669	2192735	reverse	Tb11.v5.0522	hypothetical protein, conserved	-0.05	7.79	-0.54	0.602895594879123	0.698251166651173	-7.3
Tb927_11	2442481	2443620	forward	Tb927.11.8880	hypothetical protein, conserved	-0.05	8.74	-0.53	0.610696837169377	0.705032706871373	-7.31
Tb927_11_bin	3084887	3087658	forward	Tb11.v5.0633	protein kinase, putative	-0.05	7.68	-0.53	0.611336237322245	0.705604342817782	-7.31
Tb927_07	2186105	2186863	forward	Tb07.30D13.110	hypothetical protein, conserved (pseudogene)	-0.05	7.79	-0.53	0.613666550677765	0.707042735282131	-7.31
Tb927_03	1317239	1317904	reverse	Tb927.3.4650	C-8 sterol isomerase, putative	-0.05	8.11	-0.52	0.613860072132502	0.707151035322861	-7.31
Tb927_11	3692461	3693258	forward	Tb927.11.13910	hypothetical protein, conserved	-0.05	8.55	-0.52	0.617204077645953	0.70978106166808	-7.31
Tb927_07	962765	963241	reverse	Tb927.7.3690	hypothetical protein	-0.05	7.32	-0.52	0.61742414127235	0.709950678663305	-7.31
Tb927_01	230694	231425	reverse	Tb927.1.690	hypothetical protein, conserved	-0.05	8.08	-0.51	0.62406614278526	0.715150412893078	-7.32
Tb927_07	327527	328228	forward	Tb927.7.1260	hypothetical protein, conserved	-0.05	8.48	-0.5	0.631965976052435	0.722173010597006	-7.32
Tb927_07	329641	330627	forward	Tb927.7.1270	hypothetical protein, conserved	-0.05	7.9	-0.49	0.636469117560386	0.725708319008538	-7.33
Tb927_09	2125438	2126775	reverse	Tb927.9.13430	ubiquitin carboxyl-terminal hydrolase, putative	-0.05	7.71	-0.48	0.643773376515128	0.731581044249612	-7.33
Tb927_09	870709	870990	reverse	Tb927.9.4790	hypothetical protein, unlikely	-0.05	5.97	-0.48	0.646103231651112	0.732832493726486	-7.33
Tb927_10	273248	273730	forward	Tb927.10.1000	hypothetical protein	-0.05	7.05	-0.47	0.648459639605028	0.734485164819219	-7.34
Tb927_05	102825	103496	reverse	Tb927.5.289b	hypothetical protein	-0.05	6.27	-0.45	0.66526903015444	0.748858235185927	-7.35
Tb927_03	1315276	1316112	reverse	Tb927.3.4640	hypothetical protein, conserved	-0.05	8.04	-0.44	0.670275054957945	0.752760976082375	-7.35
Tb927_11_bin	2394866	2395816	forward	Tb11.v5.0547	DNA mismatch repair protein, putative	-0.05	7.57	-0.42	0.686212586973476	0.765072873428664	-7.36
Tb927_03	1369724	1370764	reverse	Tb927.3.4870	hypothetical protein, conserved	-0.05	7.78	-0.41	0.69115096663165	0.769229795967854	-7.37
Tb927_11_bin	5558275	5559507	forward	Tb11.v5.1049	nucleobase/nucleoside transporter 8.1, putative	-0.05	8.03	-0.41	0.691976203166296	0.769973065920823	-7.37
Tb927_07	1137539	1138174	reverse	Tb927.7.4280	hypothetical protein, conserved	-0.05	7.96	-0.39	0.705817163670276	0.7815517048315	-7.38
Tb927_09	948871	949206	reverse	Tb927.9.5470	hypothetical protein, unlikely	-0.05	6.83	-0.37	0.721842187372015	0.794619345005111	-7.38
Tb927_07	2110308	2110970	reverse	Tb927.7.7310	hypothetical protein	-0.05	7.23	-0.37	0.722507954742918	0.795116738596498	-7.38
Tb927_11_bin	3612326	3614020	reverse	Tb11.v5.0710	Gp63-1 surface protease homolog, putative	-0.05	7.25	-0.35	0.737514232956159	0.807309176612753	-7.39
Tb927_01	947842	948225	forward	Tb927.1.4590	hypothetical protein, conserved	-0.05	6.42	-0.34	0.740170025136694	0.809783421596094	-7.39
Tb927_11	1517632	1517970	forward	Tb927.11.5320	hypothetical protein, unlikely	-0.05	6.26	-0.27	0.79133978202143	0.849333745201936	-7.42
Tb927_10	3184959	3185441	reverse	Tb927.10.13080	hypothetical protein	-0.05	4.97	-0.25	0.809456382962517	0.863002593125796	-7.43
Tb927_11_RH_fork	279292	280404	forward	Tb927.11.19470	expression site-associated gene (ESAG, pseudogene), putative	-0.05	6.13	-0.22	0.829375557800473	0.87763992233229	-7.43
Tb927_08	1107346	1111806	reverse	Tb927.8.3700	hypothetical protein, conserved	0.06	10.27	1.99	0.0820874883884322	0.151207286556963	-5.66
Tb927_08	743395	745416	forward	Tb927.8.2520	acetyl-CoA synthetase, putative	0.06	10.6	1.98	0.08334464229195	0.153061880146827	-5.68
Tb927_10	3295669	3296313	reverse	Tb927.10.13500	60S ribosomal protein L10a	0.06	12.63	1.89	0.0950600511833382	0.169579226974215	-5.8
Tb927_07	700738	702864	reverse	Tb927.7.2680	zinc finger protein family member, putative	0.06	9.32	1.85	0.100727765223477	0.177617110162450	-5.86
Tb927_10	2812418	2813062	forward	Tb927.10.11540	40S ribosomal protein S3, putative	0.06	12.35	1.84	0.102591696122314	0.180060022096269	-5.88
Tb927_11	3488773	3492075	reverse	Tb927.11.13060	translation-associated element 2, putative	0.06	10.85	1.83	0.104720316560819	0.183040710543951	-5.89
Tb927_03	299855	302776	forward	Tb927.3.1210	protein transport protein Sec24	0.06	10.73	1.8	0.109109627687613	0.189091140419471	-5.93
Tb927_11	219292	222138	forward	Tb927.11.860	leucine-rich repeat protein (LRRP), putative	0.06	10.04	1.75	0.118743697620971	0.202029494578427	-6.01
Tb927_06	279233	281044	reverse	Tb927.6.660	hypothetical protein, conserved	0.06	10.45	1.72	0.124227166166770	0.209212319953435	-6.05
Tb927_11	3476888	3481597	reverse	Tb927.11.13000	phospholipid-transporting ATPase, putative	0.06	11.49	1.69	0.129406855715352	0.215523316556681	-6.09
Tb927_11	1358135	1359463	forward	Tb927.11.4710	hypothetical protein, conserved	0.06	9.22	1.68	0.131293983892032	0.217766183681492	-6.11
Tb927_07	2115601	2116839	reverse	Tb927.7.7330	hypothetical protein, conserved	0.06	9.73	1.67	0.132297987504450	0.21896118548672	-6.11
Tb927_08	2314616	2318413	forward	Tb927.8.7900	receptor-type adenylate cyclase GRESAG 4, putative	0.06	10.14	1.64	0.140136417276398	0.229410068643743	-6.17
Tb927_06	699807	703193	forward	Tb927.6.2210	hypothetical protein, conserved	0.06	10.76	1.61	0.145876906307233	0.236629708904603	-6.2
Tb927_11	3567710	3569875	reverse	Tb927.11.13320	hypothetical protein, conserved	0.06	9.25	1.61	0.146451079549125	0.237364299408398	-6.21
Tb927_10	1004298	1010741	reverse	Tb927.10.3820	hypothetical protein, conserved	0.06	11.31	1.6	0.148469164862021	0.239959332536783	-6.22
Tb927_06	1333904	1336144	forward	Tb927.6.4780	DNA ligase I, putative	0.06	10.57	1.58	0.152228376638655	0.244451897439564	-6.24
Tb927_05	621061	621384	forward	Tb927.5.1820	60S acidic ribosomal protein, putative	0.06	10.92	1.58	0.153585422369269	0.246235035568430	-6.25
Tb927_11	3082343	3084037	forward	Tb927.11.11500	cyclin dependent kinase-binding protein, putative	0.06	10.11	1.55	0.158486414443898	0.252191378091194	-6.28
Tb927_04	191591	193549	reverse	Tb927.4.670	hypothetical protein, conserved	0.06	9.54	1.55	0.159212299271599	0.253181717128423	-6.28
Tb927_04	1373829	1379126	reverse	Tb927.4.5020	RNA polymerase IIA largest subunit	0.06	11.08	1.55	0.160035915599893	0.254202202031783	-6.29
Tb927_10	1113513	1114925	forward	Tb927.10.4260	hypothetical protein, conserved	0.06	10.7	1.55	0.160722344881407	0.255001599074236	-6.29
Tb927_06	743387	744070	forward	Tb927.6.2420	p22 protein precursor	0.06	10.12	1.54	0.162219807778141	0.256670933122037	-6.3
Tb927_09	1488138	1489232	reverse	Tb927.9.9320	protein kinase, putative	0.06	9.65	1.53	0.163568969477022	0.258307057762131	-6.3
Tb927_11_bin	583483	586071	forward	Tb11.v5.0275	major vault protein, putative	0.06	9.73	1.53	0.16421023041943	0.259066067439652	-6.31
Tb927_02	35798	38167	reverse	Tb927.2.280	retrotransposon hot spot protein 2 (RHS2), putative	0.06	10.79	1.51	0.168791812517462	0.264969560631952	-6.33
Tb927_02	210947	212686	reverse	Tb927.2.1180	retrotransposon hot spot protein 3 (RHS3), putative	0.06	10.64	1.51	0.169899685006868	0.266068291727579	-6.34
Tb927_06	912279	917144	forward	Tb927.6.3090	hypothetical protein, conserved	0.06	10.95	1.5	0.170858868598015	0.267268182752574	-6.34
Tb927_11	4549992	4553753	forward	Tb927.11.17040	expression site-associated gene (ESAG) protein, putative	0.06	11.18	1.49	0.175468883910911	0.272348420006416	-6.37
Tb927_03	207829	208563	forward	Tb927.3.880	hypothetical protein, conserved	0.06	8.55	1.48	0.177954473303024	0.275506980902593	-6.38
Tb927_04	655877	658903	forward	Tb927.4.2500	protein kinase, putative	0.06	9.94	1.46	0.183558206924062	0.282483866342315	-6.41
Tb927_08	1541890	1545477	forward	Tb927.8.5170	hypothetical protein, conserved	0.06	10.22	1.45	0.183797935353731	0.282752390713832	-6.41
Tb927_02	918441	919496	forward	Tb927.2.5220	hypothetical protein, conserved	0.06	9.23	1.44	0.1872357863762	0.28696971613949	-6.42
Tb927_10	3696267	3698900	forward	Tb927.10.15160	hypothetical protein, conserved	0.06	9.92	1.44	0.187998535842994	0.287823110508922	-6.43
Tb927_08	385805	387865	reverse	Tb927.8.1210	hypothetical protein, conserved	0.06	10.68	1.43	0.191539738256456	0.292192929886623	-6.44
Tb927_05	1185761	1189144	forward	Tb927.5.3610	adaptor complex protein (AP) 3 delta subunit 1, putative	0.06	10.43	1.39	0.201572707646139	0.303858310504767	-6.49
Tb927_02	491051	491881	reverse	Tb927.2.2490	hypothetical protein	0.06	10.04	1.39	0.201640099396314	0.303904651424147	-6.49
Tb927_09	971905	972402	forward	Tb927.9.5650	E2-like ubiquitin-conjugation enzyme, putative	0.06	8.82	1.38	0.204245196926357	0.307215676742089	-6.5
Tb927_10	1776795	1779446	forward	Tb927.10.7060	nucleoporin interacting component (NUP93), putative	0.06	10.3	1.38	0.205452074943047	0.308665620198642	-6.51
Tb927_03	1179908	1185220	reverse	Tb927.3.4210	hypothetical protein, conserved	0.06	10.58	1.37	0.206610494229794	0.310010807523018	-6.51
Tb927_05	1090413	1093982	reverse	Tb927.5.3290	hypothetical protein, conserved	0.06	9.19	1.37	0.20825819267521	0.311575148943505	-6.52
Tb927_03	436051	438420	reverse	Tb927.3.1660	hypothetical protein, conserved	0.06	9.7	1.35	0.214658803983202	0.319441295918416	-6.54
Tb927_05	1027433	1028374	reverse	Tb927.5.3120	eukaryotic translation initiation factor 2 beta subunit, putative	0.06	9.77	1.34	0.217030095935152	0.32213707002482	-6.55
Tb927_10	333298	334326	reverse	Tb927.10.1230	hypothetical protein, conserved	0.06	9.87	1.34	0.217979120456599	0.323119747888953	-6.56
Tb927_03	284603	287098	forward	Tb927.3.1180	hypothetical protein, conserved	0.06	9.56	1.33	0.219513341235154	0.324689902827867	-6.56
Tb927_11	4247941	4249176	reverse	Tb927.11.16040	hypothetical protein, conserved	0.06	8.94	1.33	0.220228548651211	0.325467726613841	-6.57
Tb927_07	672683	675385	reverse	Tb927.7.2630	hypothetical protein, conserved	0.06	10.26	1.31	0.227090261766408	0.333777648867303	-6.59
Tb927_07	765163	767070	forward	Tb927.7.3040	hypothetical protein, conserved	0.06	9.38	1.29	0.233638857424355	0.341249468823897	-6.62
Tb927_10	3307745	3310885	reverse	Tb927.10.13550	hypothetical protein, conserved	0.06	10.18	1.25	0.246776494947212	0.356289027459943	-6.66
Tb927_08	297522	298934	reverse	Tb927.8.950	hypothetical protein	0.06	9.54	1.25	0.247457560806999	0.357008895056019	-6.66
Tb927_11	3327039	3329495	forward	Tb927.11.12430	cell division cycle phosphatase 14, putative	0.06	10.07	1.23	0.252503539521971	0.362897330269347	-6.68
Tb927_10	3319129	3319893	reverse	Tb927.10.13580	transporter, putative	0.06	9.22	1.23	0.253684602606294	0.364166759691472	-6.68
Tb927_03	1020366	1022621	forward	Tb927.3.3640	intergrin alpha chain protein, putative	0.06	9.14	1.21	0.260992727811702	0.372471459691011	-6.71
Tb927_11	3175110	3178409	forward	Tb927.11.11850	splicing factor 3B subunit 1, putative	0.06	10.39	1.21	0.262424041291036	0.37391412699537	-6.71
Tb927_11_bin	2537274	2538788	forward	Tb11.v5.0560	leucine-rich repeat protein (LRRP), putative	0.06	7.59	1.18	0.271359227080477	0.383961139503661	-6.74
Tb927_05	241603	241986	reverse	Tb927.5.600	hypothetical protein, conserved	0.06	8.16	1.17	0.276236548163291	0.389273308411606	-6.75
Tb927_09	569679	570632	reverse	Tb927.9.2580	deoxyhypusine hydroxylase, putative	0.06	9.26	1.17	0.276307252745599	0.389273308411606	-6.75
Tb927_11	1103069	1104382	forward	Tb927.11.3740	proteasome regulatory ATPase subunit 2	0.06	10.1	1.16	0.278333465093158	0.391282697083829	-6.76
Tb927_08	1708629	1709102	forward	Tb927.8.5790	hypothetical protein	0.06	9	1.13	0.289658511692068	0.403192747918309	-6.79
Tb927_10	1320468	1323110	forward	Tb927.10.5280	pre-mRNA splicing factor ATP-dependent RNA helicase, putative	0.06	9.34	1.13	0.290285687179637	0.403963709484834	-6.79
Tb927_06	471788	472687	reverse	Tb927.6.1280	translation initiation factor EIF-2b alpha subunit, putative	0.06	8.86	1.13	0.291221881296245	0.405036062655838	-6.8
Tb927_08	1765192	1765953	forward	Tb927.8.6050	hypothetical protein, conserved	0.06	8.63	1.13	0.291638034712727	0.405451748726112	-6.8
Tb927_02	626205	628490	reverse	Tb927.2.3390	hypothetical protein, conserved	0.06	9.48	1.12	0.296243580893578	0.410212448957094	-6.81
Tb927_03	1325946	1327439	reverse	Tb927.3.4690	hypothetical protein, conserved	0.06	8.9	1.11	0.297568925016993	0.411232772064027	-6.81
Tb927_11	540935	542821	reverse	Tb927.11.1820	translation initiation factor eIF2B delta subunit, putative	0.06	9.4	1.11	0.298184029559468	0.411908269017265	-6.82
Tb927_07	1319805	1320992	forward	Tb927.7.4980	zinc finger protein family member, putative	0.06	7.99	1.1	0.301230065223873	0.415019886954965	-6.82
Tb927_03	126588	128330	reverse	Tb927.3.580	leucine-rich repeat protein (LRRP), putative	0.06	8.97	1.1	0.304290657115309	0.418570795635414	-6.83
Tb927_10	3952420	3952959	forward	Tb927.10.16050	hypothetical protein, conserved	0.06	7.85	1.1	0.305132034541971	0.419406782376576	-6.83
Tb927_03	1481791	1482279	forward	Tb927.3.5270	DNA-directed RNA polymerases II subunit, putative	0.06	7.84	1.09	0.305233774250505	0.419455262465612	-6.83
Tb927_07	2051227	2054127	reverse	Tb927.7.7160	kinetoplastid-specific dual specificity phosphatase, putative	0.06	9.82	1.08	0.310006227956071	0.424285244557112	-6.85
Tb927_03	243379	244818	forward	Tb927.3.990	hypothetical protein, conserved	0.06	9.11	1.08	0.31014032868774	0.424309945467595	-6.85
Tb927_03	1484186	1487020	forward	Tb927.3.5290	hypothetical protein, conserved	0.06	9.91	1.08	0.310173238897671	0.424309945467595	-6.85
Tb927_08	511166	511984	forward	Tb927.8.1570	hypothetical protein, conserved	0.06	9.13	1.08	0.310410558677445	0.424541660218292	-6.85
Tb927_02	416563	418620	reverse	Tb927.2.2190	histone deacetylase 3	0.06	8.95	1.08	0.311049288663474	0.425296322990184	-6.85
Tb927_02	812051	813739	reverse	Tb927.2.4560	hypothetical protein, conserved	0.06	8.43	1.08	0.311134584068273	0.425353498594175	-6.85
Tb927_11_bin	3435910	3437058	reverse	Tb11.v5.0684	eukaryotic translation initiation factor 5, putative	0.06	9.25	1.08	0.313512298647616	0.427761941365687	-6.85
Tb927_07	376109	377317	forward	Tb927.7.1480	hypothetical protein, conserved	0.06	8.68	1.07	0.315456467209299	0.429700726637228	-6.86
Tb927_08	1789528	1790418	forward	Tb927.8.6130	hypothetical protein, conserved	0.06	9.08	1.07	0.317030336220795	0.431304099464335	-6.86
Tb927_09	1545740	1546417	reverse	Tb927.9.9720	hypothetical protein, conserved	0.06	8.91	1.06	0.318415159193953	0.432826942113998	-6.87
Tb927_07	1164231	1166258	reverse	Tb927.7.4390	threonine synthase, putative	0.06	9.74	1.06	0.319423316630648	0.433835666610805	-6.87
Tb927_06	713018	713770	forward	Tb927.6.2270	hypothetical protein, conserved	0.06	9.25	1.06	0.319678549024950	0.434038063372401	-6.87
Tb927_10	2775826	2776998	forward	Tb927.10.11380	hypothetical protein, conserved	0.06	8.64	1.03	0.332319505116143	0.447068443145108	-6.9
Tb927_11_bin	3508618	3510450	forward	Tb11.v5.0697	aminopeptidase P1, putative	0.06	8.84	1.03	0.332496514838907	0.447183586014439	-6.9
Tb927_10	2317020	2318582	forward	Tb927.10.9360	hypothetical protein, conserved	0.06	9.06	1.02	0.335868901795271	0.450499937538038	-6.91
Tb927_11	3160288	3162111	forward	Tb927.11.11780	acyl-CoA dehydrogenase, putative	0.06	9.32	1.02	0.336953331036575	0.451316324963145	-6.91
Tb927_07	407232	408134	forward	Tb927.7.1620	hypothetical protein, conserved	0.06	7.86	1.02	0.33743866194872	0.45163968291065	-6.91
Tb927_02	185097	186844	reverse	Tb927.2.1100	retrotransposon hot spot protein (RHS, pseudogene), putative	0.06	8.58	1.02	0.337813383303799	0.452035060711403	-6.91
Tb927_10	1186357	1187061	reverse	Tb927.10.4700	dolicholphosphate-mannose synthase, putative	0.06	8.08	1.02	0.339209396135398	0.453345016720301	-6.92
Tb927_11	4449245	4450525	reverse	Tb927.11.16720	cyclin 6	0.06	7.81	1.01	0.340700330685024	0.454964692204694	-6.92
Tb927_01	667007	668215	forward	Tb927.1.3000	aminoacylase, putative	0.06	9.42	1.01	0.341124741092693	0.455345908893541	-6.92
Tb927_10	3711120	3711932	forward	Tb927.10.15230	hypothetical protein, conserved	0.06	8.58	1.01	0.342141629269314	0.456011843708279	-6.92
Tb927_03	1404022	1405722	forward	Tb927.3.5000	hypothetical protein, conserved	0.06	9.26	1	0.345814054379907	0.459910126970994	-6.93
Tb927_10	2500846	2502012	forward	Tb927.10.10160	hypothetical protein, conserved	0.06	8.8	1	0.347117566737597	0.461330139300899	-6.93
Tb927_08	2399860	2400666	forward	Tb927.8.8120	hypothetical protein, conserved	0.06	8.5	1	0.347446905185750	0.461582060900035	-6.93
Tb927_09	2210499	2211134	reverse	Tb927.9.14140	hypothetical protein, conserved	0.06	8.8	1	0.348180463683232	0.46240351055737	-6.94
Tb927_09	2060391	2061638	forward	Tb927.9.13040	hypothetical protein, conserved	0.06	8.84	0.99	0.34931104855556	0.463364066172073	-6.94
Tb927_10	2055911	2056762	reverse	Tb927.10.8310	acetyltransferase, putative	0.06	8.41	0.99	0.350218809379151	0.464254391077202	-6.94
Tb927_03	1624569	1625552	forward	Tb927.3.5800	expression site-associated gene (ESAG, pseudogene), putative	0.06	7.94	0.99	0.350487163176335	0.464546256246319	-6.94
Tb927_02	507090	510263	reverse	Tb927.2.2580	hypothetical protein, conserved	0.06	9.88	0.98	0.354908376876259	0.469071690216217	-6.95
Tb927_07	298948	299427	forward	Tb927.7.1170	RNA-binding protein, putative	0.06	8.17	0.98	0.357846746086298	0.471173791628119	-6.96
Tb927_11	3624580	3626214	reverse	Tb927.11.13560	hypothetical protein, conserved	0.06	8.78	0.97	0.358507509948277	0.471788938636534	-6.96
Tb927_10	2947190	2947543	forward	Tb927.10.12110	hypothetical protein, conserved	0.06	7.03	0.96	0.363078132856107	0.476585720345001	-6.97
Tb927_09	1324697	1325020	reverse	Tb927.9.8010	hypothetical protein, unlikely	0.06	7.73	0.96	0.365137727997609	0.478454646798903	-6.97
Tb927_09	1377151	1378209	reverse	Tb927.9.8500	hypothetical protein	0.06	8.58	0.95	0.368541323450709	0.481664975297053	-6.98
Tb927_10	1727815	1728912	forward	Tb927.10.6870	short-chain dehydrogenase, putative	0.06	8.29	0.95	0.369327023821636	0.482328964630499	-6.98
Tb927_11_bin	231705	232892	forward	Tb11.v5.0179	hypothetical protein, conserved	0.06	8.04	0.95	0.369440223500852	0.482412400761991	-6.98
Tb927_07	1794724	1795431	reverse	Tb927.7.6570	hypothetical protein, conserved	0.06	9.36	0.94	0.375256329906734	0.488376938789959	-6.99
Tb927_04	135156	136127	reverse	Tb927.4.460	Alkylated DNA repair protein (alkB homolog), putative	0.06	8.28	0.94	0.376857479809250	0.489679469381576	-6.99
Tb927_11	2421135	2421959	forward	Tb927.11.8820	glutathionylspermidine synthetase, putative	0.06	9.05	0.93	0.380226508471112	0.493074752435431	-7
Tb927_04	1148067	1148999	reverse	Tb927.4.4360	monoglyceride lipase, putative	0.06	8.51	0.92	0.385186640494713	0.497937826666637	-7.01
Tb927_05	956661	957959	reverse	Tb927.5.2860	hypothetical protein, conserved	0.06	9.07	0.92	0.385428935360831	0.498162410904226	-7.01
Tb927_07	1501093	1501719	forward	Tb927.7.5570	cell cycle associated protein MOB1-A	0.06	8.21	0.91	0.391746505445086	0.5048645827949	-7.02
Tb927_11	2239089	2239553	reverse	Tb927.11.7940	calmodulin, putative	0.06	8.28	0.9	0.395934374391227	0.508846776470235	-7.03
Tb927_11	3844026	3844949	forward	Tb927.11.14460	ADP-ribosylation factor GTPase activating protein 1, putative	0.06	9.18	0.89	0.397312588426169	0.510093051518794	-7.03
Tb927_09	733443	735038	forward	Tb927.9.3670	hypothetical protein, conserved	0.06	9.16	0.89	0.39824891360536	0.510977889970641	-7.03
Tb927_11_bin	4352005	4353327	forward	Tb11.v5.0834	hypothetical protein, conserved	0.06	6.44	0.89	0.399601729550657	0.512225330214109	-7.04
Tb927_03	162237	163373	reverse	Tb927.3.660	hypothetical protein, conserved	0.06	7.35	0.89	0.401400790144338	0.513858143153894	-7.04
Tb927_10	2830097	2831896	forward	Tb927.10.11600	hypothetical protein, conserved	0.06	9.02	0.88	0.40448564423963	0.517170811994161	-7.05
Tb927_11	3645444	3646463	reverse	Tb927.11.13680	hypothetical protein, conserved	0.06	8.31	0.87	0.407088114339906	0.519710690667793	-7.05
Tb927_11_bin	2316460	2317884	reverse	Tb11.v5.0535	minichromosome maintenance (MCM) complex subunit, putative	0.06	8.05	0.87	0.407711840239016	0.520303278510082	-7.05
Tb927_09	1455387	1456532	reverse	Tb927.9.9140	hypothetical protein, conserved	0.06	8.46	0.87	0.408246482508535	0.520713864195698	-7.05
Tb927_07	632858	634153	reverse	Tb927.7.2460	hypothetical protein, conserved	0.06	8.33	0.87	0.408423971889175	0.520872339589597	-7.05
Tb927_09	1812634	1813314	forward	Tb927.9.11660	hypothetical protein, conserved	0.06	8.5	0.87	0.410957834702038	0.523353358095553	-7.06
Tb927_07	1062389	1064629	forward	Tb927.7.4020	protein phosphatase 2C, putative	0.06	8.72	0.86	0.413241114912752	0.52550862175893	-7.06
Tb927_04	174021	175436	reverse	Tb927.4.610	hypothetical protein, conserved	0.06	8.97	0.86	0.415059082020803	0.527340649273964	-7.06
Tb927_08	642645	643754	forward	Tb927.8.2050	GDP-mannose pyrophosphorylase	0.06	10.05	0.86	0.415311434420287	0.527479878612456	-7.06
Tb927_10	3448097	3449080	reverse	Tb927.10.14200	syntaxin 5	0.06	9.01	0.85	0.417713070868813	0.529955514500012	-7.07
Tb927_06	1300821	1302440	forward	Tb927.6.4660	cationic amino acid transporter, putative	0.06	8.72	0.85	0.419168918032431	0.531320228700606	-7.07
Tb927_11_bin	561711	563111	reverse	Tb11.v5.0269	histone acetyltransferase, putative	0.06	8.22	0.85	0.420512461426173	0.532639952288755	-7.07
Tb927_11	2666967	2668322	forward	Tb927.11.9880	hypothetical protein, conserved	0.06	9.33	0.84	0.423283046401325	0.535425141316805	-7.08
Tb927_08	2199380	2200783	forward	Tb927.8.7620	amino acid transporter 1, putative	0.06	8.12	0.84	0.424184162256755	0.536287627210886	-7.08
Tb927_09	2420556	2421446	forward	Tb927.9.15510	BARP protein	0.06	7.57	0.84	0.426948603104792	0.539013216746168	-7.08
Tb927_09	2175948	2176787	reverse	Tb927.9.13770	hypothetical protein, conserved	0.06	8.92	0.84	0.427580048097228	0.539535097450687	-7.08
Tb927_11	1835558	1836103	reverse	Tb927.11.6520	hypothetical protein, conserved	0.06	7.93	0.83	0.429375968840934	0.541382279052823	-7.09
Tb927_03	1266277	1267044	reverse	Tb927.3.4530	hypothetical protein, conserved	0.06	7.92	0.83	0.431312094018335	0.543119307068841	-7.09
Tb927_10	1805432	1808878	reverse	Tb927.10.7180	cysteine-rich, acidic integral membrane protein precursor	0.06	9.21	0.81	0.440391898194467	0.552053973393102	-7.11
Tb927_11_bin	5479917	5480966	forward	Tb11.v5.1036	gamma-tubulin complex subunit, putative	0.06	7.68	0.81	0.442707428055638	0.554333389052644	-7.11
Tb927_11	3330769	3331953	forward	Tb927.11.12440	hypothetical protein, conserved	0.06	8.69	0.8	0.448935577977065	0.560410458000462	-7.12
Tb927_08	941510	942022	forward	Tb927.8.3160	hypothetical protein, conserved	0.06	7.05	0.78	0.456590259401207	0.567071148860773	-7.13
Tb927_11_bin	4011150	4012043	forward	Tb11.v5.0768	aspartyl aminopeptidase, putative	0.06	9.05	0.78	0.457619389643565	0.568205418058509	-7.13
Tb927_04	357984	358439	reverse	Tb927.4.1370	hypothetical protein, conserved	0.06	8.02	0.78	0.458587516059976	0.568902063101032	-7.13
Tb927_01	7554	8555	reverse	Tb927.1.20	expression site-associated gene (ESAG, pseudogene), putative	0.06	9.34	0.78	0.459079494711323	0.569440179632417	-7.13
Tb927_04	1104185	1105039	reverse	Tb927.4.4170	rRNA methyltransferase, putative	0.06	7.77	0.78	0.459911972773682	0.57011135702546	-7.13
Tb927_10	3063450	3065342	reverse	Tb927.10.12640	chaperone protein DNAj, putative	0.06	9.31	0.77	0.462019754284579	0.572071795489942	-7.14
Tb927_03	1625933	1627306	forward	Tb927.3.5810	expression site-associated gene (ESAG, pseudogene), putative	0.06	7.59	0.76	0.467383230666038	0.57674194571214	-7.15
Tb927_03	209898	210968	forward	Tb927.3.900	hypothetical protein, conserved	0.06	8.95	0.76	0.467879027460237	0.577062597786624	-7.15
Tb927_06	1264148	1265125	reverse	Tb927.6.4510	hypothetical protein, conserved	0.06	8.72	0.76	0.468483264411633	0.577467915439226	-7.15
Tb927_11	2739585	2740211	forward	Tb927.11.10250	hypothetical protein, conserved	0.06	7.48	0.76	0.469120035535017	0.577937452164598	-7.15
Tb927_10	482620	483921	forward	Tb927.10.1850	hypothetical protein, conserved	0.06	9.14	0.75	0.475276021573777	0.583757102204176	-7.16
Tb927_10	2921123	2921518	forward	Tb927.10.12010	hypothetical protein, conserved	0.06	9.37	0.74	0.478739340697034	0.586832097486416	-7.16
Tb927_11_bin	4717964	4719235	forward	Tb11.v5.0905	hypothetical protein, conserved	0.06	7.73	0.74	0.479899466103172	0.587550581660191	-7.16
Tb927_09	1948064	1949092	forward	Tb927.9.12470	hypothetical protein, conserved	0.06	8.67	0.72	0.490100462946527	0.597538986665737	-7.18
Tb927_11	728874	729437	reverse	Tb927.11.2480	hypothetical protein	0.06	7.57	0.72	0.492258446404913	0.599572258612956	-7.18
Tb927_08	2017120	2017728	forward	Tb927.8.7010	chaperone protein DNAj, putative	0.06	8.51	0.72	0.493345404318624	0.600418563209686	-7.18
[truncated: 7,560 more rows]

## Sheet: Downregulated
Chrom	Coord1	Coord2	Strand	GeneName	Description	logFC	AveExpr	t	P.Value	adj.P.Val	B
Tb927_09	1313874	1314731	reverse	Tb927.9.7940	hypothetical protein, conserved (Fam7!)	-1.33	0.91	-2.13	0.0658441299079315	0.127555073839464	-5.45
Tb927_08	1057497	1058561	reverse	Tb927.8.3530	glycerol-3-phosphate dehydrogenase [NAD+], glycosomal	-1.28	12.34	-31.95	92229.2	3.00759e+08	12.91
Tb927_10	3434635	3436134	reverse	Tb927.10.14140	pyruvate kinase 1	-1.27	12.42	-22.53	1.48508e+06	8.78157e+08	10.51
Tb927_09	689435	689545	forward	Tb927.9.3220	hypothetical protein, unlikely	-1.26	0.85	-2.54	0.0345566896019901	0.0780210331015982	-4.81
Tb927_11_bin	2862508	2863884	reverse	Tb11.v5.0605	pyruvate kinase 1, putative	-1.25	11.95	-33.11	69372.6	3.00759e+08	13.14
Tb927_10	2098241	2099824	forward	Tb927.10.8460	glucose transporter, putative	-1.23	8.92	-25.01	649218	7.87086e+08	11.26
Tb927_11_bin	932446	934029	forward	Tb11.v5.0330	THT1 - hexose transporter, putative	-1.21	9.81	-32.53	79801.7	3.00759e+08	13.03
Tb927_10	882703	883026	forward	Tb927.10.3410	hypothetical protein (GPI anchored)	-1.21	2.11	-3.02	0.0165215135132426	0.0443186089114483	-4.05
Tb927_01	793172	793345	reverse	Tb927.1.3730	hypothetical protein	-1.21	1.74	-1.7	0.127707168192431	0.213565679731034	-6.08
Tb927_06	1221154	1222233	reverse	Tb927.6.4300	glyceraldehyde 3-phosphate dehydrogenase, glycosomal	-1.2	13.09	-22.74	1.38345e+06	8.78157e+08	10.58
Tb927_06	1218552	1219631	reverse	Tb927.6.4280	glyceraldehyde 3-phosphate dehydrogenase, glycosomal	-1.18	13.09	-26.08	465517	7.59025e+08	11.56
Tb927_10	3422592	3422816	reverse	Tb927.10.14060	hypothetical protein	-1.17	1.36	-2.3	0.0499340885242294	0.103278052438168	-5.18
Tb927_10	2093459	2095042	forward	Tb927.10.8440	glucose transporter 1B	-1.14	9.2	-16.48	1.75083e+07	2.48238e+09	8.11
Tb927_10	2103019	2104602	forward	Tb927.10.8480	glucose transporter, putative	-1.1	8.49	-14.31	5.25774e+07	4.35902e+09	6.99
Tb927_10	2100630	2102213	forward	Tb927.10.8470	glucose transporter, putative	-1.09	9.49	-26.53	405345	7.59025e+08	11.68
Tb927_11_bin	841787	843370	forward	Tb11.v5.0310	THT1 - hexose transporter, putative	-1.09	8.55	-16.67	1.60033e+07	2.40862e+09	8.2
Tb927_11_bin	837009	838592	forward	Tb11.v5.0308	THT1 - hexose transporter, putative	-1.08	8.56	-18.91	595274	1.46021e+09	9.19
Tb927_03	763597	764580	reverse	Tb927.3.2960	inosine-adenosine-guanosine-nucleosidehydrolase	-1.08	11.1	-18.9	595535	1.46021e+09	9.18
Tb927_06	206247	207458	forward	Tb927.6.440	haptoglobin-hemoglobin receptor	-1.08	9.44	-20.92	2.67099e+06	1.00501e+09	9.96
Tb927_04	540510	541025	forward	Tb927.4.2090	hypothetical protein	-1.07	2.65	-1.64	0.140260617073403	0.229512666147739	-6.17
Tb927_11_bin	834616	836199	forward	Tb11.v5.0307	THT1 - hexose transporter, putative	-1.05	8.38	-11.48	2.88053e+08	0.000109721724923057	5.22
Tb927_10	2095852	2097435	forward	Tb927.10.8450	glucose transporter	-1.01	8.56	-16.29	1.9172e+07	2.605e+09	8.02
Tb927_05	1296266	1297180	reverse	Tb927.5.4010	hypothetical protein	-1.01	9.06	-16.17	2.02847e+07	2.64594e+09	7.97
Tb927_10	128201	128620	forward	Tb927.10.490	hypothetical protein	-0.97	2.98	-1.25	0.244979646193503	0.354598628640528	-6.66
Tb927_01	232504	233826	reverse	Tb927.1.700	phosphoglycerate kinase	-0.96	11.63	-22.11	1.72874e+06	8.78157e+08	10.37
Tb927_11_bin	839398	840981	forward	Tb11.v5.0309	THT1 - hexose transporter, putative	-0.95	9.45	-17.93	9.02239e+06	1.79448e+09	8.78
Tb927_01	816419	818242	forward	Tb927.1.3830	glucose-6-phosphate isomerase, glycosomal	-0.94	12.1	-19.4	4.86183e+06	1.40832e+09	9.38
Tb927_11_bin	4152401	4153252	forward	Tb11.v5.0797	flagellar calcium-binding protein	-0.93	9.21	-13.55	8.06956e+07	5.40716e+09	6.55
Tb927_10	3959421	3960698	forward	Tb927.10.16100	FK506-binding protein (FKBP)-type peptidyl-prolyl isomerase, putative	-0.91	9.81	-9.75	9.84912e+08	0.000240284021587642	3.91
Tb927_11_bin	1561914	1563191	reverse	Tb11.v5.0411	peptidylprolyl isomerase-like protein, putative	-0.91	9.82	-7.8	5.08827e+09	0.000720490628693	2.14
Tb927_11	3245988	3246497	forward	Tb927.11.12130	hypothetical protein	-0.91	7.05	-6.46	0.000191097035013131	0.00176041820894952	0.71
Tb927_11_bin	3757988	3759238	reverse	Tb11.v5.0732	hexokinase, putative	-0.9	11.46	-21.76	1.96279e+06	8.78157e+08	10.25
Tb927_09	1807987	1808712	forward	Tb927.9.11600	Gim5B protein	-0.9	10.8	-19.03	5.65139e+06	1.46021e+09	9.24
Tb927_09	1975262	1976800	forward	Tb927.9.12590	glycerol kinase, glycosomal	-0.89	11.71	-17.91	9.12138e+06	1.79448e+09	8.77
Tb927_01	826237	826380	forward	Tb927.1.3870	hypothetical protein, unlikely	-0.89	2.31	-6.64	0.000157885846051915	0.00154614337530119	0.92
Tb927_10	1404259	1405377	forward	Tb927.10.5620	fructose-bisphosphate aldolase, glycosomal	-0.88	13.15	-22.96	1.27962e+06	8.78157e+08	10.65
Tb927_09	1982416	1983954	forward	Tb927.9.12630	glycerol kinase, glycosomal	-0.88	12.11	-22.1	1.73392e+06	8.78157e+08	10.37
Tb927_09	1971684	1973222	forward	Tb927.9.12570	glycerol kinase, glycosomal	-0.88	12.22	-19.38	4.89448e+06	1.40832e+09	9.38
Tb927_08	1617393	1618616	forward	Tb927.8.5460	flagellar calcium-binding protein	-0.88	10.12	-14.95	3.7485e+07	3.56035e+09	7.34
Tb927_10	2572215	2572553	reverse	Tb927.10.10460	histone H2B, putative	-0.88	8.29	-12.37	1.62843e+08	8.16969e+09	5.82
Tb927_11_bin	48272	48649	reverse	Tb11.v5.0126	expression site-associated gene 3 (ESAG3) protein, putative	-0.88	1.92	-1.92	0.091248065918604	0.164549277213217	-5.76
Tb927_10	526772	528187	forward	Tb927.10.2010	hexokinase	-0.87	12	-25.28	596358	7.87086e+08	11.34
Tb927_09	1968108	1969646	forward	Tb927.9.12550	glycerol kinase, glycosomal	-0.87	12.09	-21.71	1.99807e+06	8.78157e+08	10.23
Tb927_09	1804597	1805328	forward	Tb927.9.11580	Gim5A protein	-0.87	10.43	-20.38	3.29351e+06	1.12443e+09	9.76
Tb927_11_bin	2278908	2280026	forward	Tb11.v5.0531	fructose-bisphosphate aldolase, glycosomal, putative	-0.86	13.17	-18.1	8.3767e+06	1.79448e+09	8.85
Tb927_07	838888	839907	reverse	Tb927.7.3260	expression site-associated gene (ESAG) protein, putative	-0.86	10.05	-14.55	4.63141e+07	4.11751e+09	7.12
Tb927_10	3106983	3107489	reverse	Tb927.10.12790	hypothetical protein	-0.86	7.48	-13.61	7.75937e+07	5.27152e+09	6.59
Tb927_10	2574031	2574369	reverse	Tb927.10.10480	histone H2B, putative	-0.86	8.86	-11.87	2.23009e+08	9.69967e+09	5.49
Tb927_01	286344	286565	reverse	Tb927.1.950	hypothetical protein, unlikely	-0.86	3.08	-1.45	0.185006162845618	0.284131128904031	-6.41
Tb927_03	840818	842281	reverse	Tb927.3.3270	ATP-dependent phosphofructokinase	-0.85	12.96	-22.01	1.79166e+06	8.78157e+08	10.33
Tb927_11	1222550	1223983	reverse	Tb927.11.4180	hypothetical protein, conserved	-0.85	9.49	-21.62	2.06456e+06	8.78157e+08	10.2
Tb927_09	1978837	1980375	forward	Tb927.9.12610	glycerol kinase, glycosomal	-0.85	11.89	-18.34	7.54867e+06	1.67838e+09	8.95
Tb927_05	1334708	1335010	reverse	Tb927.5.4260	histone H4, putative	-0.84	8.83	-9.95	8.46672e+08	0.000216832250096591	4.07
Tb927_01	751482	751679	reverse	Tb927.1.3470	hypothetical protein, unlikely	-0.84	2.43	-2.35	0.0463996608015945	0.0977387681496522	-5.1
Tb927_11	537351	537581	reverse	Tb927.11.1790	histone H1, putative	-0.83	8.36	-15.31	3.11624e+07	3.31622e+08	7.53
Tb927_10	2576750	2577088	reverse	Tb927.10.10510	histone H2B, putative	-0.83	9.31	-12.16	1.8515e+08	8.70828e+09	5.68
Tb927_10	2581280	2581618	reverse	Tb927.10.10550	histone H2B, putative	-0.83	9.35	-12.1	1.92685e+08	8.91186e+09	5.64
Tb927_11	3485454	3485903	reverse	Tb927.11.13020	calmodulin	-0.82	10.45	-21.83	1.91117e+06	8.78157e+08	10.27
Tb927_11	3486293	3486742	reverse	Tb927.11.13030	calmodulin	-0.82	10.67	-19.7	4.30838e+06	1.35964e+09	9.5
Tb927_10	529818	531233	forward	Tb927.10.2020	hexokinase	-0.81	11.78	-19.2	5.27975e+06	1.46021e+09	9.3
Tb927_10	2571521	2572069	reverse	Tb927.10.10450	hypothetical protein	-0.81	7.81	-13.99	6.28719e+07	4.73135e+09	6.81
Tb927_11_bin	4153621	4154277	forward	Tb11.v5.0798	flagellar calcium-binding protein	-0.81	9.33	-13.68	7.49408e+07	5.27152e+09	6.63
Tb927_05	544758	545690	reverse	Tb927.5.1550	mitochondrial carrier protein	-0.81	8.34	-12.24	1.75738e+08	8.45394e+09	5.74
Tb927_08	1618985	1619641	forward	Tb927.8.5465	flagellar calcium-binding protein	-0.81	9.4	-9.05	1.7224e+09	0.000349590898311175	3.31
Tb927_11	3487132	3487581	reverse	Tb927.11.13040	calmodulin	-0.8	10.23	-17.09	1.31849e+07	2.18173e+09	8.4
Tb927_09	1570121	1570501	reverse	Tb927.9.9910	hypothetical protein, unlikely	-0.8	0.79	-1.49	0.175418331734022	0.272313160798784	-6.37
Tb927_11	4351728	4352702	reverse	Tb927.11.16400	kinetoplast DNA-associated protein, putative	-0.79	9.24	-16.63	1.63494e+07	2.42343e+08	8.18
Tb927_10	2582188	2582526	reverse	Tb927.10.10560	histone H2B, putative	-0.79	9.36	-11.32	3.19438e+08	0.000115904059020342	5.11
Tb927_11	553615	553830	reverse	Tb927.11.1870	histone H1, putative	-0.79	7.47	-8.25	3.3852e+08	0.000544694328326376	2.58
Tb927_10	2573123	2573461	reverse	Tb927.10.10470	histone H2B, putative	-0.79	9.4	-10.18	7.1388e+08	0.000198405967304598	4.25
Tb927_09	995307	998285	forward	Tb927.9.5900	glutamate dehydrogenase	0.79	11.39	17.49	1.09995e+07	2.02792e+09	8.58
Tb927_11	3052645	3052845	forward	Tb927.11.11420	hypothetical protein	-0.78	1.14	-1.31	0.225336713525523	0.33199835367774	-6.58
Tb927_11	3487971	3488420	reverse	Tb927.11.13050	calmodulin	-0.77	10.86	-16.02	2.18654e+07	2.77804e+09	7.89
Tb927_10	3109015	3109857	reverse	Tb927.10.12800	zinc finger protein family member, putative	-0.77	8.12	-11.79	2.34057e+07	9.95556e+09	5.43
Tb927_09	2180847	2181125	reverse	Tb927.9.13920	kinetoplastid membrane protein KMP-11	-0.77	10.45	-15.47	2.86698e+07	3.22386e+09	7.61
Tb927_07	836329	837522	reverse	Tb927.7.3250	expression site-associated gene (ESAG) protein, putative	-0.77	10.17	-15.24	3.22975e+07	3.31622e+08	7.49
Tb927_10	2583999	2584337	reverse	Tb927.10.10580	histone H2B, putative	-0.77	9.28	-14.15	5.76093e+07	4.50873e+09	6.9
Tb927_11	3426098	3427111	reverse	Tb927.11.12800	ribonucleoside-diphosphate reductase small chain	-0.77	9.01	-13.31	9.22919e+07	5.86293e+09	6.41
Tb927_06	1439226	1439537	forward	Tb927.6.5200	hypothetical protein, conserved	-0.77	1.99	-1.43	0.191027474508367	0.291513221957396	-6.44
Tb927_09	2180274	2180552	reverse	Tb927.9.13860	kinetoplastid membrane protein KMP-11	-0.76	10.7	-15.22	3.25419e+07	3.31622e+08	7.49
Tb927_08	1127842	1128513	reverse	Tb927.8.3790	paraflagellar rod component, putative	-0.76	8.69	-11.18	3.52258e+08	0.000123961854448090	5
Tb927_06	601485	602012	reverse	Tb927.6.1790	hypothetical protein	-0.76	5.78	-4.7	0.00152408643092834	0.00757454705156575	-1.53
Tb927_01	637282	637506	reverse	Tb927.1.2780	hypothetical protein	-0.76	1.57	-1.25	0.246357821343832	0.35589464946939	-6.66
Tb927_10	2574939	2575277	reverse	Tb927.10.10490	histone H2B, putative	-0.75	9.4	-15.07	3529.09	3.46259e+09	7.4
Tb927_09	1027075	1028289	forward	Tb927.9.6210	arginine kinase	-0.75	11.77	-20.97	2.62806e+06	1.00501e+09	9.97
Tb927_09	336174	338615	reverse	Tb927.9.1340	Myosin-like protein	-0.75	9.65	-10.98	4.04751e+08	0.000137224702276790	4.85
Tb927_07	731711	732115	forward	Tb927.7.2850	histone H2A, putative	-0.75	9.22	-9.21	1.50782e+09	0.000319978092140432	3.45
Tb927_11_bin	2612605	2613582	reverse	Tb11.v5.0573	RAD50 DNA repair-like protein, putative	-0.75	7	-5.07	0.000944379255284925	0.00533421608224736	-1.02
Tb927_11	4465367	4466407	reverse	Tb927.11.16780	hypothetical protein	-0.75	3.1	-1.31	0.225781197528882	0.332352912342018	-6.59
Tb927_09	1029465	1030577	forward	Tb927.9.6230	arginine kinase	-0.74	10.72	-18.9	5.97038e+06	1.46021e+09	9.18
Tb927_11	3427914	3428927	reverse	Tb927.11.12810	ribonucleoside-diphosphate reductase small chain	-0.74	8.66	-12.08	1.95004e+07	8.95647e+09	5.63
Tb927_09	1033220	1034290	forward	Tb927.9.6290	arginine kinase	-0.74	11.5	-14.86	3.92568e+07	3.65761e+09	7.29
Tb927_11_bin	5576951	5578720	reverse	Tb11.v5.1055	73 kDa paraflagellar rod protein, putative	-0.74	11.43	-12	2.054e+08	9.21758e+09	5.57
Tb927_01	614209	614334	forward	Tb927.1.2610	hypothetical protein, unlikely	-0.74	2.43	-1.02	0.339107298685308	0.453332427307785	-6.92
Tb927_03	1213190	1214959	reverse	Tb927.3.4310	73 kDa paraflagellar rod protein	-0.73	11.41	-20.79	2.81045e+06	1.01832e+09	9.91
Tb927_02	818321	819424	reverse	Tb927.2.4590	branched-chain amino acid aminotransferase, putative	-0.73	9.81	-17.89	9.17757e+06	1.79448e+09	8.76
Tb927_05	1329556	1329858	reverse	Tb927.5.4190	histone H4, putative	-0.73	10.07	-15.71	2.54824e+07	3.04018e+09	7.73
Tb927_03	1504126	1505067	forward	Tb927.3.5370	hypothetical protein, conserved	-0.73	9.47	-14.49	4.7751e+07	4.17096e+09	7.09
Tb927_08	1613150	1613806	forward	Tb927.8.5440	flagellar calcium-binding protein	-0.73	9.39	-12.77	1.27418e+08	7.08254e+09	6.07
Tb927_05	1331764	1332066	reverse	Tb927.5.4220	histone H4, putative	-0.73	10.02	-11.87	2.22906e+08	9.69967e+09	5.49
Tb927_07	1847788	1848996	reverse	Tb927.7.6690	hypothetical protein	-0.73	8.84	-8.31	3.22349e+09	0.00052559079647254	2.63
Tb927_06	499317	500360	reverse	Tb927.6.1370	hypothetical protein, conserved	-0.73	0.72	-2.24	0.0554742515220483	0.111967114223272	-5.28
Tb927_11	2889465	2892140	forward	Tb927.11.10810	pumillio/PUF RNA binding protein 11	-0.72	9.2	-16.19	2.0099e+07	2.64594e+09	7.98
Tb927_10	2584907	2585245	reverse	Tb927.10.10590	histone H2B, putative	-0.72	9.67	-10.55	5.4676e+08	0.000167476805819054	4.54
Tb927_11_bin	748778	749791	forward	Tb11.v5.0288	ribonucleoside-diphosphate reductase small chain, putative	-0.72	7.95	-6.82	0.000131568243955899	0.00137220909447821	1.11
Tb927_02	166269	166442	forward	Tb927.2.960	hypothetical protein	-0.72	4.27	-1.94	0.0875382681236402	0.159179716924456	-5.72
Tb927_10	3049384	3049722	reverse	Tb927.10.12570	hypothetical protein	-0.72	2.15	-1.14	0.287239811210830	0.400709304927112	-6.79
Tb927_05	1328084	1328386	reverse	Tb927.5.4170	histone H4, putative	-0.71	9.79	-20.07	3.70853e+06	1.20935e+09	9.64
Tb927_10	2575842	2576180	reverse	Tb927.10.10500	histone H2B, putative	-0.71	8.82	-12.28	1.71531e+08	8.41881e+08	5.76
Tb927_07	737167	737571	forward	Tb927.7.2910	histone H2A, putative	-0.71	9.22	-8.94	1.8823e+09	0.000372010377096264	3.21
Tb927_11	3429726	3430739	reverse	Tb927.11.12820	ribonucleoside-diphosphate reductase small chain	-0.71	8.18	-6.3	0.000228264781243773	0.00201000391980903	0.52
Tb927_10	2352676	2353047	forward	Tb927.10.9520	hypothetical protein, unlikely	0.71	0.71	1.51	0.169579974055074	0.265652663920062	-6.34
Tb927_01	840877	842391	forward	Tb927.1.3950	alanine aminotransferase	-0.7	11.04	-17.81	9.53829e+06	1.79448e+09	8.72
Tb927_11	552959	553189	reverse	Tb927.11.1860	histone H1, putative	-0.7	8.18	-14.2	5.6065e+07	4.49135e+09	6.93
Tb927_11_bin	4290470	4291498	reverse	Tb11.v5.0820	branched-chain amino acid aminotransferase, putative	-0.7	8.65	-12.39	1.60319e+08	8.12644e+09	5.83
Tb927_10	2578561	2578899	reverse	Tb927.10.10520	histone H2B, putative	-0.7	8.84	-12.31	1.69138e+08	8.39937e+09	5.78
Tb927_09	606766	607023	forward	Tb927.9.2790	hypothetical protein, unlikely	-0.7	7.01	-11.64	2.59495e+08	0.000104042713733668	5.33
Tb927_01	842920	843066	forward	Tb927.1.3970	hypothetical protein, unlikely	-0.7	7.1	-6.14	0.000269907236245607	0.00224915033406369	0.34

## Sheet: Downregulated significant
Chrom	Coord1	Coord2	Strand	GeneName	Description	logFC	AveExpr	t	P.Value	adj.P.Val	B
Tb927_08	1057497	1058561	reverse	Tb927.8.3530	glycerol-3-phosphate dehydrogenase [NAD+], glycosomal	-1.28	12.34	-31.95	92229.2	3.00759e+08	12.91
Tb927_10	3434635	3436134	reverse	Tb927.10.14140	pyruvate kinase 1	-1.27	12.42	-22.53	1.48508e+06	8.78157e+08	10.51
Tb927_11_bin	2862508	2863884	reverse	Tb11.v5.0605	pyruvate kinase 1, putative	-1.25	11.95	-33.11	69372.6	3.00759e+08	13.14
Tb927_10	2098241	2099824	forward	Tb927.2.3300	glucose transporter, putative	-1.23	8.92	-25.01	649218	7.87086e+08	11.26
Tb927_11_bin	932446	934029	forward	Tb11.v5.0330	THT1 - hexose transporter, putative	-1.21	9.81	-32.53	79801.7	3.00759e+08	13.03
Tb927_06	1221154	1222233	reverse	Tb927.6.4300	glyceraldehyde 3-phosphate dehydrogenase, glycosomal	-1.2	13.09	-22.74	1.38345e+06	8.78157e+08	10.58
Tb927_06	1218552	1219631	reverse	Tb927.6.4280	glyceraldehyde 3-phosphate dehydrogenase, glycosomal	-1.18	13.09	-26.08	465517	7.59025e+08	11.56
Tb927_10	2093459	2095042	forward	Tb927.10.8440	glucose transporter 1B	-1.14	9.2	-16.48	1.75083e+07	2.48238e+09	8.11
Tb927_10	2103019	2104602	forward	Tb927.10.8480	glucose transporter, putative	-1.1	8.49	-14.31	5.25774e+07	4.35902e+09	6.99
Tb927_10	2100630	2102213	forward	Tb927.10.8470	glucose transporter, putative	-1.09	9.49	-26.53	405345	7.59025e+08	11.68
Tb927_11_bin	841787	843370	forward	Tb11.v5.0310	THT1 - hexose transporter, putative	-1.09	8.55	-16.67	1.60033e+07	2.40862e+09	8.2
Tb927_11_bin	837009	838592	forward	Tb11.v5.0308	THT1 - hexose transporter, putative	-1.08	8.56	-18.91	595274	1.46021e+09	9.19
Tb927_03	763597	764580	reverse	Tb927.3.2960	inosine-adenosine-guanosine-nucleosidehydrolase	-1.08	11.1	-18.9	595535	1.46021e+09	9.18
Tb927_06	206247	207458	forward	Tb927.6.440	haptoglobin-hemoglobin receptor	-1.08	9.44	-20.92	2.67099e+06	1.00501e+09	9.96
Tb927_11_bin	834616	836199	forward	Tb11.v5.0307	THT1 - hexose transporter, putative	-1.05	8.38	-11.48	2.88053e+08	0.000109721724923057	5.22
Tb927_10	2095852	2097435	forward	Tb927.10.8450	glucose transporter	-1.01	8.56	-16.29	1.9172e+07	2.605e+09	8.02
Tb927_05	1296266	1297180	reverse	Tb927.5.4010	hypothetical proteinEnriched in surface-labeled proteome protein 4	-1.01	9.06	-16.17	2.02847e+07	2.64594e+09	7.97
Tb927_01	232504	233826	reverse	Tb927.1.700	phosphoglycerate kinase	-0.96	11.63	-22.11	1.72874e+06	8.78157e+08	10.37
Tb927_11_bin	839398	840981	forward	Tb11.v5.0309	THT1 - hexose transporter, putative	-0.95	9.45	-17.93	9.02239e+06	1.79448e+09	8.78
Tb927_01	816419	818242	forward	Tb927.1.3830	glucose-6-phosphate isomerase, glycosomal	-0.94	12.1	-19.4	4.86183e+06	1.40832e+09	9.38
Tb927_11_bin	4152401	4153252	forward	Tb11.v5.0797	flagellar calcium-binding protein	-0.93	9.21	-13.55	8.06956e+07	5.40716e+09	6.55
Tb927_10	3959421	3960698	forward	Tb927.10.16100	FK506-binding protein (FKBP)-type peptidyl-prolyl isomerase, putative (cell surface phylome and is a member of Fam6)	-0.91	9.81	-9.75	9.84912e+08	0.000240284021587642	3.91
Tb927_11_bin	1561914	1563191	reverse	Tb11.v5.0411	peptidylprolyl isomerase-like protein, putative	-0.91	9.82	-7.8	5.08827e+09	0.000720490628693	2.14
Tb927_11	3245988	3246497	forward	Tb927.11.12130	hypothetical protein	-0.91	7.05	-6.46	0.000191097035013131	0.00176041820894952	0.71
Tb927_11_bin	3757988	3759238	reverse	Tb11.v5.0732	hexokinase, putative	-0.9	11.46	-21.76	1.96279e+06	8.78157e+08	10.25
Tb927_09	1807987	1808712	forward	Tb927.9.11600	Gim5B protein	-0.9	10.8	-19.03	5.65139e+06	1.46021e+09	9.24
Tb927_09	1975262	1976800	forward	Tb927.9.12590	glycerol kinase, glycosomal	-0.89	11.71	-17.91	9.12138e+06	1.79448e+09	8.77
Tb927_01	826237	826380	forward	Tb927.1.3870	hypothetical protein, unlikely	-0.89	2.31	-6.64	0.000157885846051915	0.00154614337530119	0.92
Tb927_10	1404259	1405377	forward	Tb927.10.5620	fructose-bisphosphate aldolase, glycosomal	-0.88	13.15	-22.96	1.27962e+06	8.78157e+08	10.65
Tb927_09	1982416	1983954	forward	Tb927.9.12630	glycerol kinase, glycosomal	-0.88	12.11	-22.1	1.73392e+06	8.78157e+08	10.37
Tb927_09	1971684	1973222	forward	Tb927.9.12570	glycerol kinase, glycosomal	-0.88	12.22	-19.38	4.89448e+06	1.40832e+09	9.38
Tb927_08	1617393	1618616	forward	Tb927.8.5460	flagellar calcium-binding protein	-0.88	10.12	-14.95	3.7485e+07	3.56035e+09	7.34
Tb927_10	2572215	2572553	reverse	Tb927.10.10460	histone H2B, putative	-0.88	8.29	-12.37	1.62843e+08	8.16969e+09	5.82
Tb927_10	526772	528187	forward	Tb927.10.2010	hexokinase	-0.87	12	-25.28	596358	7.87086e+08	11.34
Tb927_09	1968108	1969646	forward	Tb927.9.12550	glycerol kinase, glycosomal	-0.87	12.09	-21.71	1.99807e+06	8.78157e+08	10.23
Tb927_09	1804597	1805328	forward	Tb927.9.11580	Gim5A protein	-0.87	10.43	-20.38	3.29351e+06	1.12443e+09	9.76
Tb927_11_bin	2278908	2280026	forward	Tb11.v5.0531	fructose-bisphosphate aldolase, glycosomal, putative	-0.86	13.17	-18.1	8.3767e+06	1.79448e+09	8.85
Tb927_07	838888	839907	reverse	Tb927.7.3260	expression site-associated gene (ESAG) protein, putative	-0.86	10.05	-14.55	4.63141e+07	4.11751e+09	7.12
Tb927_10	3106983	3107489	reverse	Tb927.10.12790	hypothetical protein	-0.86	7.48	-13.61	7.75937e+07	5.27152e+09	6.59
Tb927_10	2574031	2574369	reverse	Tb927.10.10480	histone H2B, putative	-0.86	8.86	-11.87	2.23009e+08	9.69967e+09	5.49
Tb927_03	840818	842281	reverse	Tb927.3.3270	ATP-dependent phosphofructokinase	-0.85	12.96	-22.01	1.79166e+06	8.78157e+08	10.33
Tb927_11	1222550	1223983	reverse	Tb927.11.4180	hypothetical protein, conserved	-0.85	9.49	-21.62	2.06456e+06	8.78157e+08	10.2
Tb927_09	1978837	1980375	forward	Tb927.9.12610	glycerol kinase, glycosomal	-0.85	11.89	-18.34	7.54867e+06	1.67838e+09	8.95
Tb927_05	1334708	1335010	reverse	Tb927.5.4260	histone H4, putative	-0.84	8.83	-9.95	8.46672e+08	0.000216832250096591	4.07
Tb927_11	537351	537581	reverse	Tb927.11.1790	histone H1, putative	-0.83	8.36	-15.31	3.11624e+07	3.31622e+08	7.53
Tb927_10	2576750	2577088	reverse	Tb927.10.10510	histone H2B, putative	-0.83	9.31	-12.16	1.8515e+08	8.70828e+09	5.68
Tb927_10	2581280	2581618	reverse	Tb927.10.10550	histone H2B, putative	-0.83	9.35	-12.1	1.92685e+08	8.91186e+09	5.64
Tb927_11	3485454	3485903	reverse	Tb927.11.13020	calmodulin	-0.82	10.45	-21.83	1.91117e+06	8.78157e+08	10.27
Tb927_11	3486293	3486742	reverse	Tb927.11.13030	calmodulin	-0.82	10.67	-19.7	4.30838e+06	1.35964e+09	9.5
Tb927_10	529818	531233	forward	Tb927.10.2020	hexokinase	-0.81	11.78	-19.2	5.27975e+06	1.46021e+09	9.3
Tb927_10	2571521	2572069	reverse	Tb927.10.10450	hypothetical protein	-0.81	7.81	-13.99	6.28719e+07	4.73135e+09	6.81
Tb927_11_bin	4153621	4154277	forward	Tb11.v5.0798	flagellar calcium-binding protein	-0.81	9.33	-13.68	7.49408e+07	5.27152e+09	6.63
Tb927_05	544758	545690	reverse	Tb927.5.1550	mitochondrial carrier protein	-0.81	8.34	-12.24	1.75738e+08	8.45394e+09	5.74
Tb927_08	1618985	1619641	forward	Tb927.8.5465	flagellar calcium-binding protein	-0.81	9.4	-9.05	1.7224e+09	0.000349590898311175	3.31
Tb927_11	3487132	3487581	reverse	Tb927.11.13040	calmodulin	-0.8	10.23	-17.09	1.31849e+07	2.18173e+09	8.4
Tb927_11	4351728	4352702	reverse	Tb927.11.16400	kinetoplast DNA-associated protein, putative	-0.79	9.24	-16.63	1.63494e+07	2.42343e+08	8.18
Tb927_10	2582188	2582526	reverse	Tb927.10.10560	histone H2B, putative	-0.79	9.36	-11.32	3.19438e+08	0.000115904059020342	5.11
Tb927_11	553615	553830	reverse	Tb927.11.1870	histone H1, putative	-0.79	7.47	-8.25	3.3852e+08	0.000544694328326376	2.58
Tb927_10	2573123	2573461	reverse	Tb927.10.10470	histone H2B, putative	-0.79	9.4	-10.18	7.1388e+08	0.000198405967304598	4.25
Tb927_09	995307	998285	forward	Tb927.9.5900	glutamate dehydrogenase	0.79	11.39	17.49	1.09995e+07	2.02792e+09	8.58
Tb927_11	3487971	3488420	reverse	Tb927.11.13050	calmodulin	-0.77	10.86	-16.02	2.18654e+07	2.77804e+09	7.89
Tb927_10	3109015	3109857	reverse	Tb927.10.12800	zinc finger protein family member, putative	-0.77	8.12	-11.79	2.34057e+07	9.95556e+09	5.43
Tb927_09	2180847	2181125	reverse	Tb927.9.13920	kinetoplastid membrane protein KMP-11	-0.77	10.45	-15.47	2.86698e+07	3.22386e+09	7.61
Tb927_07	836329	837522	reverse	Tb927.7.3250	expression site-associated gene (ESAG) protein, putative	-0.77	10.17	-15.24	3.22975e+07	3.31622e+08	7.49
Tb927_10	2583999	2584337	reverse	Tb927.10.10580	histone H2B, putative	-0.77	9.28	-14.15	5.76093e+07	4.50873e+09	6.9
Tb927_11	3426098	3427111	reverse	Tb927.11.12800	ribonucleoside-diphosphate reductase small chain	-0.77	9.01	-13.31	9.22919e+07	5.86293e+09	6.41
Tb927_09	2180274	2180552	reverse	Tb927.9.13860	kinetoplastid membrane protein KMP-11	-0.76	10.7	-15.22	3.25419e+07	3.31622e+08	7.49
Tb927_08	1127842	1128513	reverse	Tb927.8.3790	paraflagellar rod component, putative	-0.76	8.69	-11.18	3.52258e+08	0.000123961854448090	5
Tb927_10	2574939	2575277	reverse	Tb927.10.10490	histone H2B, putative	-0.75	9.4	-15.07	3529.09	3.46259e+09	7.4
Tb927_09	1027075	1028289	forward	Tb927.9.6210	arginine kinase	-0.75	11.77	-20.97	2.62806e+06	1.00501e+09	9.97
Tb927_09	336174	338615	reverse	Tb927.9.1340	Myosin-like protein	-0.75	9.65	-10.98	4.04751e+08	0.000137224702276790	4.85
Tb927_07	731711	732115	forward	Tb927.7.2850	histone H2A, putative	-0.75	9.22	-9.21	1.50782e+09	0.000319978092140432	3.45
Tb927_09	1029465	1030577	forward	Tb927.9.6230	arginine kinase	-0.74	10.72	-18.9	5.97038e+06	1.46021e+09	9.18
Tb927_11	3427914	3428927	reverse	Tb927.11.12810	ribonucleoside-diphosphate reductase small chain	-0.74	8.66	-12.08	1.95004e+07	8.95647e+09	5.63
Tb927_09	1033220	1034290	forward	Tb927.9.6290	arginine kinase	-0.74	11.5	-14.86	3.92568e+07	3.65761e+09	7.29
Tb927_11_bin	5576951	5578720	reverse	Tb11.v5.1055	73 kDa paraflagellar rod protein, putative	-0.74	11.43	-12	2.054e+08	9.21758e+09	5.57
Tb927_03	1213190	1214959	reverse	Tb927.3.4310	73 kDa paraflagellar rod protein	-0.73	11.41	-20.79	2.81045e+06	1.01832e+09	9.91
Tb927_02	818321	819424	reverse	Tb927.2.4590	branched-chain amino acid aminotransferase, putative	-0.73	9.81	-17.89	9.17757e+06	1.79448e+09	8.76
Tb927_05	1329556	1329858	reverse	Tb927.5.4190	histone H4, putative	-0.73	10.07	-15.71	2.54824e+07	3.04018e+09	7.73
Tb927_03	1504126	1505067	forward	Tb927.3.5370	hypothetical protein, conserved	-0.73	9.47	-14.49	4.7751e+07	4.17096e+09	7.09
Tb927_08	1613150	1613806	forward	Tb927.8.5440	flagellar calcium-binding protein	-0.73	9.39	-12.77	1.27418e+08	7.08254e+09	6.07
Tb927_05	1331764	1332066	reverse	Tb927.5.4220	histone H4, putative	-0.73	10.02	-11.87	2.22906e+08	9.69967e+09	5.49
Tb927_07	1847788	1848996	reverse	Tb927.7.6690	hypothetical protein	-0.73	8.84	-8.31	3.22349e+09	0.00052559079647254	2.63
Tb927_11	2889465	2892140	forward	Tb927.11.10810	pumillio/PUF RNA binding protein 11	-0.72	9.2	-16.19	2.0099e+07	2.64594e+09	7.98
Tb927_10	2584907	2585245	reverse	Tb927.10.10590	histone H2B, putative	-0.72	9.67	-10.55	5.4676e+08	0.000167476805819054	4.54
Tb927_11_bin	748778	749791	forward	Tb11.v5.0288	ribonucleoside-diphosphate reductase small chain, putative	-0.72	7.95	-6.82	0.000131568243955899	0.00137220909447821	1.11
Tb927_05	1328084	1328386	reverse	Tb927.5.4170	histone H4, putative	-0.71	9.79	-20.07	3.70853e+06	1.20935e+09	9.64
Tb927_10	2575842	2576180	reverse	Tb927.10.10500	histone H2B, putative	-0.71	8.82	-12.28	1.71531e+08	8.41881e+08	5.76
Tb927_07	737167	737571	forward	Tb927.7.2910	histone H2A, putative	-0.71	9.22	-8.94	1.8823e+09	0.000372010377096264	3.21
Tb927_11	3429726	3430739	reverse	Tb927.11.12820	ribonucleoside-diphosphate reductase small chain	-0.71	8.18	-6.3	0.000228264781243773	0.00201000391980903	0.52
Tb927_01	840877	842391	forward	Tb927.1.3950	alanine aminotransferase	-0.7	11.04	-17.81	9.53829e+06	1.79448e+09	8.72
Tb927_11	552959	553189	reverse	Tb927.11.1860	histone H1, putative	-0.7	8.18	-14.2	5.6065e+07	4.49135e+09	6.93
Tb927_11_bin	4290470	4291498	reverse	Tb11.v5.0820	branched-chain amino acid aminotransferase, putative	-0.7	8.65	-12.39	1.60319e+08	8.12644e+09	5.83
Tb927_10	2578561	2578899	reverse	Tb927.10.10520	histone H2B, putative	-0.7	8.84	-12.31	1.69138e+08	8.39937e+09	5.78
Tb927_09	606766	607023	forward	Tb927.9.2790	hypothetical protein, unlikely	-0.7	7.01	-11.64	2.59495e+08	0.000104042713733668	5.33
Tb927_01	842920	843066	forward	Tb927.1.3970	hypothetical protein, unlikely	-0.7	7.1	-6.14	0.000269907236245607	0.00224915033406369	0.34

## Sheet: Upregulated
Chrom	Coord1	Coord2	Strand	GeneName	Description	logFC	AveExpr	t	P.Value	adj.P.Val	B
Tb927_03	1124707	1125297	reverse	Tb927.3.4010	hypothetical protein	1.74	3.52	3.67	0.00623797514889525	0.0214805036542211	-3.03
Tb927_06	225837	226181	forward	Tb927.6.510	GPEET2 procyclin precursor	1.51	9.77	29.45	176664	4.32075e+08	12.39
Tb927_10	1801222	1801842	reverse	Tb927.10.7160	procyclin-associated gene 1 (PAG1) protein, putative	1.43	0.96	5.03	0.000999691024781376	0.00558855845453497	-1.08
Tb927_11	1682353	1682733	forward	Tb927.11.5930	hypothetical protein, unlikely	1.4	1.91	3.5	0.008071343363627	0.0259401945224583	-3.31
Tb927_10	2984097	2984492	forward	Tb927.10.12280	hypothetical protein	1.35	2.91	4.05	0.00364085149041362	0.0142587870819521	-2.46
Tb927_10	2518365	2518754	reverse	Tb927.10.10250	EP2 procyclin	1.34	5.63	6.99	0.000110808673545809	0.00122076717713811	1.3
Tb927_09	1569391	1569783	reverse	Tb927.9.9900	hypothetical protein, unlikely	1.34	1.28	3.18	0.0129450935189916	0.0369263335534733	-3.8
Tb927_10	2519684	2520109	reverse	Tb927.10.10260	EP1 procyclin	1.32	7.67	10.22	6.96247e+07	0.000195729547466535	4.28
Tb927_09	2530051	2530509	reverse	Tb927.9.15950	hypothetical protein	1.2	0.85	4.29	0.00262770543664494	0.0112267987053725	-2.11
Tb927_01	1041260	1041436	reverse	Tb927.1.5250	hypothetical protein	1.16	0.8	3.82	0.00505086737006155	0.0182334448270524	-2.81
Tb927_09	179479	179889	forward	Tb927.9.720	hypothetical protein, conserved	1.1	7.11	10.04	7.9569e+08	0.000209253563798378	4.13
Tb927_06	211009	211392	forward	Tb927.6.450	EP3-2 procyclin	1.09	5.47	4.6	0.0017384535240597	0.00830558262184774	-1.67
Tb927_11	3772489	3774039	forward	Tb927.11.14220	hypothetical protein, conserved	1.08	7.93	11.43	2.96798e+08	0.000111675843053043	5.18
Tb927_11_bin	5058621	5059436	reverse	Tb11.v5.0984	hypothetical protein, conserved	1.07	7.37	13.71	7.34896e+07	5.2478e+09	6.65
Tb927_09	812303	812671	reverse	Tb927.9.4330	hypothetical protein, unlikely	1.07	3.85	3.35	0.009978438196006	0.0303447500377764	-3.53
Tb927_10	1133224	1134576	reverse	Tb927.10.4370	expression site-associated gene (ESAG) protein, putative	1.06	6.41	7.88	4.72998e+09	0.000693753889794025	2.22
Tb927_10	2512930	2514186	reverse	Tb927.10.10220	procyclin-associated gene 2 (PAG2) protein	1.06	5.96	6.83	0.000130227164396801	0.00136258005272076	1.12
Tb927_09	179941	180294	forward	Tb927.9.730	hypothetical protein, conserved	1.04	7.87	12.64	1.37787e+08	7.28634e+09	5.99
Tb927_09	1205268	1206044	reverse	Tb927.9.7370	expression site-associated gene 9 (ESAG9) protein, putative	1.03	8.7	23.49	1.06835e+06	8.78157e+08	10.81
Tb927_10	2980314	2981741	forward	Tb927.10.12260	cytosolic nonspecific dipeptidase, putative	1.02	10.84	21.72	1.98704e+06	8.78157e+08	10.24
Tb927_09	1203628	1203990	forward	Tb927.9.7360	hypothetical protein, unlikely	1.02	5.46	7.56	6.38556e+07	0.000834806183345487	1.89
Tb927_09	688879	689388	forward	Tb927.9.3210	hypothetical protein, unlikely	1.02	2.27	3.51	0.00784204440190531	0.0254035497959734	-3.28
Tb927_08	141813	142628	reverse	Tb927.8.510	hypothetical protein	1.01	3.56	3.36	0.0098596496792392	0.030067628682044	-3.52
Tb927_01	997882	998235	reverse	Tb927.1.4930	hypothetical protein, unlikely	0.99	5.2	5.79	0.000400431047973276	0.00293219831012168	-0.09
Tb927_01	812771	812908	forward	Tb927.1.3770	hypothetical protein, unlikely	0.97	2.27	3.24	0.0118525334280529	0.0345718138401683	-3.71
Tb927_06	218428	218799	forward	Tb927.6.480	EP3-2 procyclin	0.95	5.78	5.22	0.000787568364560617	0.00466108972201846	-0.82
Tb927_11	4285613	4286272	forward	Tb927.11.16190	hypothetical protein	0.92	3.63	2.94	0.0184800766462910	0.0481594538707151	-4.17
Tb927_04	858436	859716	reverse	Tb927.4.3290	hypothetical protein, conserved	0.89	2.53	2.95	0.0184189406672763	0.0480385221402196	-4.17
Tb927_03	645449	646204	reverse	Tb927.3.2580	hypothetical protein, conserved	0.87	6.39	6.18	0.000260196399354958	0.00219289774014450	0.38
Tb927_08	139718	140662	reverse	Tb927.8.500	hypothetical protein	0.86	4.95	3.5	0.00800162304722917	0.0257669118732861	-3.3
Tb927_11_LH_fork	8417	9364	reverse	Tb927.11.18660	expression site-associated gene 9 (ESAG9), putative	0.85	7.64	8.9	1.95154e+09	0.000377971404903384	3.17
Tb927_07	1590223	1592013	forward	Tb927.7.5930	Protein Associated with Differentiation	0.84	11.72	24.67	724090	7.87086e+08	11.17
Tb927_05	1433243	1434133	forward	Tb927.5.4620	expression site-associated gene (ESAG) protein, putative	0.84	8.62	10.79	4.60051e+08	0.000148931904176990	4.72
Tb927_10	3920871	3921203	forward	Tb927.10.15900	hypothetical protein, conserved	0.83	4.69	2.99	0.0173569109867121	0.0459120994290895	-4.1
Tb927_07	1592980	1594797	forward	Tb927.7.5940	Protein Associated with Differentiation	0.82	11.78	23.81	959711	8.78157e+08	10.91
Tb927_09	810382	811365	forward	Tb927.9.4310	tricarboxylate carrier, putative	0.82	6.06	9.74	9.98458e+07	0.000242379946650768	3.89
Tb927_05	123010	123693	forward	Tb927.5.297b	hypothetical protein	0.81	6.54	5.34	0.00067842938486215	0.00420867132029576	-0.66
Tb927_09	1228022	1229410	reverse	Tb927.9.7470	purine nucleoside transporter	0.8	10.28	20.35	3.33317e+06	1.12443e+09	9.75
Tb927_08	2091209	2092798	forward	Tb927.8.7290	hypothetical protein, conserved	0.8	7.21	6.16	0.000266375746712210	0.00222921636448721	0.35
Tb927_09	1226213	1226554	forward	Tb927.9.7450	hypothetical protein, unlikely	0.8	5.52	4.59	0.00175273519059382	0.00834258633589032	-1.68
Tb927_11	2952157	2953017	forward	Tb927.11.11040	hypothetical protein, conserved	0.78	7.38	15.87	2.35602e+06	2.88112e+08	7.81
Tb927_08	1953555	1954067	reverse	Tb927.8.6750	translationally controlled tumor protein (TCTP), putative	0.78	9.54	16.52	1.72019e+07	2.4748e+09	8.13
Tb927_09	999023	999235	forward	Tb927.9.5920	hypothetical protein, unlikely	0.78	7.15	9.89	8.90944e+08	0.000225222398384291	4.01
Tb927_11_bin	1625664	1627865	forward	Tb11.v5.0418	hypothetical protein, conserved	0.78	7.35	5.96	0.000330103743092628	0.00256913676903355	0.12
Tb927_07	464036	464509	forward	Tb927.7.1940	hypothetical protein	0.78	3.93	4.86	0.00123776001679144	0.00654540878068686	-1.31
Tb927_08	1395050	1395169	reverse	Tb927.8.4750	amino acid transporter (pseudogene), putative	0.77	5.41	5.78	0.000406124519251842	0.00295179507566179	-0.11
Tb927_03	642421	643077	reverse	Tb927.3.2560	hypothetical protein, conserved	0.76	5.93	5.34	0.000683531387285897	0.00423763470330667	-0.67
Tb927_11	2956538	2957251	forward	Tb927.11.11060	hypothetical protein	0.76	3.76	3.67	0.00629675382634177	0.0216372120418340	-3.04
Tb927_03	703304	705919	reverse	Tb927.3.2750	hypothetical protein, conserved	0.75	9.83	23.22	1.17279e+06	8.78157e+08	10.73
Tb927_11	4834105	4834989	reverse	Tb927.11.17850	expression site-associated gene 9 (ESAG9), fragment	0.75	8.91	13.64	7.65125e+06	5.27152e+09	6.61
Tb927_03	1621079	1622149	forward	Tb927.3.5790	expression site-associated gene (ESAG, pseudogene), putative	0.74	8.12	13.97	6.36446e+07	4.75294e+09	6.8
Tb927_04	1465473	1466768	reverse	Tb927.4.5390	serine/threonine-protein kinase NrkA	0.74	9	12.41	1.58124e+08	8.0569e+09	5.85
Tb927_07	1599278	1601050	forward	Tb927.7.5950	protein associated with differentiation 3, putative	0.74	9.16	10.7	4.90671e+08	0.000155079902010002	4.65
Tb927_09	653508	653783	forward	Tb927.9.2890	hypothetical protein	0.74	7.01	6.45	0.000193525586874641	0.00177009921538739	0.7
Tb927_09	1196291	1197079	reverse	Tb927.9.7340	expression site-associated gene 9 (ESAG9) protein, putative	0.73	10.49	21.46	2.18529e+06	8.90778e+08	10.15
Tb927_11_bin	1569658	1570548	reverse	Tb11.v5.0413	expression site-associated gene 9 (ESAG9) protein	0.73	8.61	7.67	5.72034e+09	0.00077725059241054	2.01
Tb927_09	1305727	1306056	reverse	Tb927.9.7890	hypothetical protein, conserved	0.73	6.18	4.76	0.00140087239274401	0.00713045505630314	-1.44
Tb927_11	3887312	3891538	reverse	Tb927.11.14630	RNA helicase, putative	0.72	9.69	16.44	1.78506e+07	2.49474e+09	8.09
Tb927_11_bin	420271	421452	forward	Tb11.v5.0226	hypothetical protein, conserved	0.72	8.23	10.02	8.04981e+08	0.000210003560924097	4.12
Tb927_10	1116381	1116986	forward	Tb927.10.4280	hypothetical protein, conserved	0.72	7.97	8.22	3.4791e+09	0.000557054315083619	2.55
Tb927_11	2953386	2954390	forward	Tb927.11.11050	hypothetical protein, conserved	0.72	7.61	7.65	5.85536e+09	0.000784747935525573	1.99
Tb927_01	864453	864815	forward	Tb927.1.4130	hypothetical protein, unlikely	0.72	5.87	6.21	0.000250395399563875	0.00213940453618636	0.42
Tb927_10	3905467	3906090	forward	Tb927.10.15810	hypothetical protein, conserved	0.72	7.01	4.78	0.00136777249846179	0.00702208817795088	-1.42
Tb927_10	3316400	3317548	reverse	Tb927.10.13560	mevalonate-diphosphate decarboxylase	0.71	8.63	7.16	9.35045e+09	0.00108294728511528	1.48
Tb927_09	1000145	1000279	reverse	Tb927.9.5950	hypothetical protein, unlikely	0.71	6.76	6.57	0.000170253631176207	0.00163293262136944	0.83
Tb927_11	3533312	3534637	reverse	Tb927.11.13170	hypothetical protein, conserved	0.71	6.8	6.49	0.000185690873005326	0.00172846223654720	0.74
Tb927_11_bin	4411631	4412281	forward	Tb11.v5.0844	ATP-dependent DEAH-box RNA helicase, putative	0.71	5.81	5	0.00103645468375535	0.00575862864233085	-1.12
Tb927_07	461662	462993	forward	Tb927.7.1930	nucleoside diphosphatase, putative	0.7	7.29	7.48	6.87372e+09	0.000879028009412476	1.82
Tb927_08	546659	548434	forward	Tb927.8.1650	Protein Associated with Differentiation, putative	0.7	6.77	4.24	0.00281462262741129	0.0118534021368767	-2.19
Tb927_09	185887	186060	reverse	Tb927.9.770	hypothetical protein, conserved	1.06	3.23	2.89	0.0202164396448704	0.0515045388140018	-4.26
Tb927_09	877001	877123	forward	Tb927.9.4840	glucose transporter (pseudogene), putative	0.97	3.14	2.76	0.0244258919360113	0.0595164385579075	-4.46
Tb927_11	4828700	4829077	reverse	Tb927.11.17830	hypothetical protein, conserved	0.81	4.19	2.58	0.0327152247309529	0.0748487005479216	-4.75
Tb927_10	1423505	1424011	reverse	Tb927.10.5720	hypothetical protein	1.5	4.11	2.52	0.035439624852663	0.0796303201330652	-4.83
Tb927_11_bin	4163722	4163997	forward	Tb11.v5.0801	hypothetical protein, conserved	1.33	2.12	2.52	0.0358314621216958	0.080306802734605	-4.84
Tb927_05	1463176	1463925	reverse	Tb927.5.4720	expression site-associated gene (ESAG, pseudogene), putative	0.72	0.81	2.47	0.0386037134412876	0.0849820271368398	-4.92
Tb927_09	1863575	1863697	forward	Tb927.9.11920	hypothetical protein, unlikely	1.1	2.35	2.39	0.0436900693907999	0.0933843016932916	-5.04
Tb927_09	2083208	2083729	reverse	Tb927.9.13160	hypothetical protein	0.83	2.72	2.37	0.0452969563057541	0.0960216952414285	-5.08
Tb927_01	281269	281577	reverse	Tb927.1.900	hypothetical protein, unlikely	0.7	3.77	2.32	0.0483786623584194	0.100978974579138	-5.15
Tb927_03	895831	896616	reverse	Tb927.3.3420	hypothetical protein (pseudogene)	0.8	3.38	2.32	0.04877715526828	0.101529129785018	-5.15
Tb927_08	552517	552753	forward	Tb927.8.1660	procyclin-associated gene (pseudogene), putative	0.91	3.12	2.3	0.0506468081782298	0.104355038839011	-5.19
Tb927_11	3219445	3219927	reverse	Tb927.11.11990	hypothetical protein	0.84	4.01	2.09	0.0696502328464319	0.133317986291654	-5.5
Tb927_08	2098103	2098768	reverse	Tb927.8.7310	hypothetical protein	0.99	3.33	2.05	0.0746731400152647	0.140838120063492	-5.57
Tb927_09	2497243	2497707	reverse	Tb927.9.15800	hypothetical protein, conserved	0.92	0.92	2.01	0.0790714201496922	0.147203749443280	-5.63
Tb927_01	1058269	1059325	reverse	Tb927.1.5340	expression site-associated gene (ESAG, pseudogene), putative	1.1	0.91	2.01	0.0794647623476689	0.147683087015054	-5.63
Tb927_09	2530998	2531342	forward	Tb927.9.15970	hypothetical protein, unlikely	1.14	2.01	1.97	0.0843804969341509	0.154558023124284	-5.69
Tb927_09	2552950	2553255	forward	Tb927.9.16060	hypothetical protein	0.86	1.58	1.91	0.093017426327425	0.166896395235600	-5.78
Tb927_10	1927864	1928457	forward	Tb927.10.7650	hypothetical protein	0.94	0.87	1.81	0.107738979848763	0.187224587892757	-5.92
Tb927_09	1118862	1119008	forward	Tb927.9.6800	hypothetical protein, unlikely	0.8	0.87	1.76	0.115897320005717	0.198082369255054	-5.99
Tb927_11_bin	1064393	1065410	forward	Tb11.15.0008b	expression site-associated gene 3 (ESAG3), degenerate and frameshifted	0.91	1.97	1.56	0.156471920941879	0.249879987361149	-6.27
Tb927_09	812965	813174	forward	Tb927.9.4340	hypothetical protein, unlikely	0.88	1.89	1.47	0.179710143249028	0.277704642325597	-6.39
Tb927_01	791451	791780	forward	Tb927.1.3700	hypothetical protein, unlikely	0.77	1.1	1.31	0.226535946743207	0.333263333381774	-6.59
Tb927_09	1120093	1120476	forward	Tb927.9.6820	hypothetical protein, unlikely	0.74	1.82	1.19	0.267085621184404	0.379505974153525	-6.73

## Sheet: Upregulated significant
Chrom	Coord1	Coord2	Strand	GeneName	Description	logFC	AveExpr	t	P.Value	adj.P.Val	B
Tb927_03	1124707	1125297	reverse	Tb927.3.4010	hypothetical protein	1.74	3.52	3.67	0.00623797514889525	0.0214805036542211	-3.03
Tb927_06	225837	226181	forward	Tb927.6.510	GPEET2 procyclin precursor	1.51	9.77	29.45	176664	4.32075e+08	12.39
Tb927_10	1801222	1801842	reverse	Tb927.10.7160	procyclin-associated gene 1 (PAG1) protein, putative	1.43	0.96	5.03	0.000999691024781376	0.00558855845453497	-1.08
Tb927_11	1682353	1682733	forward	Tb927.11.5930	hypothetical protein, unlikely	1.4	1.91	3.5	0.008071343363627	0.0259401945224583	-3.31
Tb927_10	2984097	2984492	forward	Tb927.10.12280	hypothetical protein	1.35	2.91	4.05	0.00364085149041362	0.0142587870819521	-2.46
Tb927_10	2518365	2518754	reverse	Tb927.10.10250	EP2 procyclin	1.34	5.63	6.99	0.000110808673545809	0.00122076717713811	1.3
Tb927_09	1569391	1569783	reverse	Tb927.9.9900	hypothetical protein, unlikely	1.34	1.28	3.18	0.0129450935189916	0.0369263335534733	-3.8
Tb927_10	2519684	2520109	reverse	Tb927.10.10260	EP1 procyclin	1.32	7.67	10.22	6.96247e+07	0.000195729547466535	4.28
Tb927_09	2530051	2530509	reverse	Tb927.9.15950	hypothetical protein	1.2	0.85	4.29	0.00262770543664494	0.0112267987053725	-2.11
Tb927_01	1041260	1041436	reverse	Tb927.1.5250	hypothetical protein	1.16	0.8	3.82	0.00505086737006155	0.0182334448270524	-2.81
Tb927_09	179479	179889	forward	Tb927.9.720	hypothetical protein, conserved	1.1	7.11	10.04	7.9569e+08	0.000209253563798378	4.13
Tb927_06	211009	211392	forward	Tb927.6.450	EP3-2 procyclin	1.09	5.47	4.6	0.0017384535240597	0.00830558262184774	-1.67
Tb927_11	3772489	3774039	forward	Tb927.11.14220	hypothetical protein, conserved	1.08	7.93	11.43	2.96798e+08	0.000111675843053043	5.18
Tb927_11_bin	5058621	5059436	reverse	Tb11.v5.0984	hypothetical protein, conserved	1.07	7.37	13.71	7.34896e+07	5.2478e+09	6.65
Tb927_09	812303	812671	reverse	Tb927.9.4330	hypothetical protein, unlikely	1.07	3.85	3.35	0.009978438196006	0.0303447500377764	-3.53
Tb927_10	1133224	1134576	reverse	Tb927.10.4370	expression site-associated gene (ESAG3) protein, putative	1.06	6.41	7.88	4.72998e+09	0.000693753889794025	2.22
Tb927_10	2512930	2514186	reverse	Tb927.10.10220	procyclin-associated gene 2 (PAG2) protein	1.06	5.96	6.83	0.000130227164396801	0.00136258005272076	1.12
Tb927_09	179941	180294	forward	Tb927.9.730	hypothetical protein, conserved (similar to ESAG9)	1.04	7.87	12.64	1.37787e+08	7.28634e+09	5.99
Tb927_09	1205268	1206044	reverse	Tb927.9.7370	expression site-associated gene 9 (ESAG9) protein, putative	1.03	8.7	23.49	1.06835e+06	8.78157e+08	10.81
Tb927_10	2980314	2981741	forward	Tb927.10.12260	cytosolic nonspecific dipeptidase, putative	1.02	10.84	21.72	1.98704e+06	8.78157e+08	10.24
Tb927_09	1203628	1203990	forward	Tb927.9.7360	hypothetical protein, unlikely	1.02	5.46	7.56	6.38556e+07	0.000834806183345487	1.89
Tb927_09	688879	689388	forward	Tb927.9.3210	hypothetical protein, unlikely	1.02	2.27	3.51	0.00784204440190531	0.0254035497959734	-3.28
Tb927_08	141813	142628	reverse	Tb927.8.510	hypothetical protein	1.01	3.56	3.36	0.0098596496792392	0.030067628682044	-3.52
Tb927_01	997882	998235	reverse	Tb927.1.4930	hypothetical protein, unlikely	0.99	5.2	5.79	0.000400431047973276	0.00293219831012168	-0.09
Tb927_01	812771	812908	forward	Tb927.1.3770	hypothetical protein, unlikely	0.97	2.27	3.24	0.0118525334280529	0.0345718138401683	-3.71
Tb927_06	218428	218799	forward	Tb927.6.480	EP3-2 procyclin	0.95	5.78	5.22	0.000787568364560617	0.00466108972201846	-0.82
Tb927_11	4285613	4286272	forward	Tb927.11.16190	hypothetical protein	0.92	3.63	2.94	0.0184800766462910	0.0481594538707151	-4.17
Tb927_04	858436	859716	reverse	Tb927.4.3290	hypothetical protein, conserved	0.89	2.53	2.95	0.0184189406672763	0.0480385221402196	-4.17
Tb927_03	645449	646204	reverse	Tb927.3.2580	hypothetical protein, conserved	0.87	6.39	6.18	0.000260196399354958	0.00219289774014450	0.38
Tb927_08	139718	140662	reverse	Tb927.8.500	hypothetical protein	0.86	4.95	3.5	0.00800162304722917	0.0257669118732861	-3.3
Tb927_11_LH_fork	8417	9364	reverse	Tb927.11.18660	expression site-associated gene 9 (ESAG9), putative	0.85	7.64	8.9	1.95154e+09	0.000377971404903384	3.17
Tb927_07	1590223	1592013	forward	Tb927.7.5930	Protein Associated with Differentiation	0.84	11.72	24.67	724090	7.87086e+08	11.17
Tb927_05	1433243	1434133	forward	Tb927.5.4620	expression site-associated gene (ESAG) protein, putative	0.84	8.62	10.79	4.60051e+08	0.000148931904176990	4.72
Tb927_10	3920871	3921203	forward	Tb927.10.15900	hypothetical protein, conserved	0.83	4.69	2.99	0.0173569109867121	0.0459120994290895	-4.1
Tb927_07	1592980	1594797	forward	Tb927.7.5940	Protein Associated with Differentiation	0.82	11.78	23.81	959711	8.78157e+08	10.91
Tb927_09	810382	811365	forward	Tb927.9.4310	tricarboxylate carrier, putative	0.82	6.06	9.74	9.98458e+07	0.000242379946650768	3.89
Tb927_05	123010	123693	forward	Tb927.5.297b	hypothetical protein	0.81	6.54	5.34	0.00067842938486215	0.00420867132029576	-0.66
Tb927_09	1228022	1229410	reverse	Tb927.9.7470	purine nucleoside transporter	0.8	10.28	20.35	3.33317e+06	1.12443e+09	9.75
Tb927_08	2091209	2092798	forward	Tb927.8.7290	hypothetical protein, conserved	0.8	7.21	6.16	0.000266375746712210	0.00222921636448721	0.35
Tb927_09	1226213	1226554	forward	Tb927.9.7450	hypothetical protein, unlikely	0.8	5.52	4.59	0.00175273519059382	0.00834258633589032	-1.68
Tb927_11	2952157	2953017	forward	Tb927.11.11040	hypothetical protein, conserved (upregulated in PF)	0.78	7.38	15.87	2.35602e+06	2.88112e+08	7.81
Tb927_08	1953555	1954067	reverse	Tb927.8.6750	translationally controlled tumor protein (TCTP), putative	0.78	9.54	16.52	1.72019e+07	2.4748e+09	8.13
Tb927_09	999023	999235	forward	Tb927.9.5920	hypothetical protein, unlikely	0.78	7.15	9.89	8.90944e+08	0.000225222398384291	4.01
Tb927_11_bin	1625664	1627865	forward	Tb11.v5.0418	hypothetical protein, conserved	0.78	7.35	5.96	0.000330103743092628	0.00256913676903355	0.12
Tb927_07	464036	464509	forward	Tb927.7.1940	hypothetical protein	0.78	3.93	4.86	0.00123776001679144	0.00654540878068686	-1.31
Tb927_08	1395050	1395169	reverse	Tb927.8.4750	amino acid transporter (pseudogene), putative	0.77	5.41	5.78	0.000406124519251842	0.00295179507566179	-0.11
Tb927_03	642421	643077	reverse	Tb927.3.2560	hypothetical protein, conserved	0.76	5.93	5.34	0.000683531387285897	0.00423763470330667	-0.67
Tb927_11	2956538	2957251	forward	Tb927.11.11060	hypothetical protein	0.76	3.76	3.67	0.00629675382634177	0.0216372120418340	-3.04
Tb927_03	703304	705919	reverse	Tb927.3.2750	hypothetical protein, conserved	0.75	9.83	23.22	1.17279e+06	8.78157e+08	10.73
Tb927_11	4834105	4834989	reverse	Tb927.11.17850	expression site-associated gene 9 (ESAG9), fragment	0.75	8.91	13.64	7.65125e+06	5.27152e+09	6.61
Tb927_03	1621079	1622149	forward	Tb927.3.5790	expression site-associated gene (ESAG, pseudogene), putative	0.74	8.12	13.97	6.36446e+07	4.75294e+09	6.8
Tb927_04	1465473	1466768	reverse	Tb927.4.5390	serine/threonine-protein kinase NrkA	0.74	9	12.41	1.58124e+08	8.0569e+09	5.85
Tb927_07	1599278	1601050	forward	Tb927.7.5950	protein associated with differentiation 3, putative	0.74	9.16	10.7	4.90671e+08	0.000155079902010002	4.65
Tb927_09	653508	653783	forward	Tb927.9.2890	hypothetical protein	0.74	7.01	6.45	0.000193525586874641	0.00177009921538739	0.7
Tb927_09	1196291	1197079	reverse	Tb927.9.7340	expression site-associated gene 9 (ESAG9) protein, putative	0.73	10.49	21.46	2.18529e+06	8.90778e+08	10.15
Tb927_11_bin	1569658	1570548	reverse	Tb11.v5.0413	expression site-associated gene 9 (ESAG9) protein	0.73	8.61	7.67	5.72034e+09	0.00077725059241054	2.01
Tb927_09	1305727	1306056	reverse	Tb927.9.7890	hypothetical protein, conserved	0.73	6.18	4.76	0.00140087239274401	0.00713045505630314	-1.44
Tb927_11	3887312	3891538	reverse	Tb927.11.14630	RNA helicase, putative	0.72	9.69	16.44	1.78506e+07	2.49474e+09	8.09
Tb927_11_bin	420271	421452	forward	Tb11.v5.0226	hypothetical protein, conserved	0.72	8.23	10.02	8.04981e+08	0.000210003560924097	4.12
Tb927_10	1116381	1116986	forward	Tb927.10.4280	hypothetical protein, conserved	0.72	7.97	8.22	3.4791e+09	0.000557054315083619	2.55
Tb927_11	2953386	2954390	forward	Tb927.11.11050	hypothetical protein, conserved	0.72	7.61	7.65	5.85536e+09	0.000784747935525573	1.99
Tb927_01	864453	864815	forward	Tb927.1.4130	hypothetical protein, unlikely	0.72	5.87	6.21	0.000250395399563875	0.00213940453618636	0.42
Tb927_10	3905467	3906090	forward	Tb927.10.15810	hypothetical protein, conserved	0.72	7.01	4.78	0.00136777249846179	0.00702208817795088	-1.42
Tb927_10	3316400	3317548	reverse	Tb927.10.13560	mevalonate-diphosphate decarboxylase	0.71	8.63	7.16	9.35045e+09	0.00108294728511528	1.48
Tb927_09	1000145	1000279	reverse	Tb927.9.5950	hypothetical protein, unlikely	0.71	6.76	6.57	0.000170253631176207	0.00163293262136944	0.83
Tb927_11	3533312	3534637	reverse	Tb927.11.13170	hypothetical protein, conserved	0.71	6.8	6.49	0.000185690873005326	0.00172846223654720	0.74
Tb927_11_bin	4411631	4412281	forward	Tb11.v5.0844	ATP-dependent DEAH-box RNA helicase, putative	0.71	5.81	5	0.00103645468375535	0.00575862864233085	-1.12
Tb927_07	461662	462993	forward	Tb927.7.1930	nucleoside diphosphatase, putative	0.7	7.29	7.48	6.87372e+09	0.000879028009412476	1.82
Tb927_08	546659	548434	forward	Tb927.8.1650	Protein Associated with Differentiation, putative	0.7	6.77	4.24	0.00281462262741129	0.0118534021368767	-2.19
